# Supplementary material for: Poorly differentiated and anaplastic thyroid carcinomas: chromosomal and oligo-array profile of five new cell lines
Source: Br J Cancer. 2007 Apr 3;96(8):1237–45. doi: 10.1038/sj.bjc.6603578 (PMC2360140; doi:10.1038/sj.bjc.6603578)
Supplement: Supplementary Data 1 [file 6603578x1.xls]

## Sheet: PDTC vs NTHY
COMPARISON OF PDTC AND NORMAL THYROID ARRAY DATA
probe set	gene	Accession	LocusLink	Description	N-THY	N-THY call	N-THY SE	T243	T243 call	T351	T351 call	experiment mean	experiment mean's SE	fold change	lower bound of FC	upper bound of FC	filtered
219148_at	T-LAK cell-originated protein kinase	NM_018492	55872	gb:NM_018492.1 /DB_XREF=gi:8923876 /GEN=TOPK /FEA=FLmRNA /CNT=64 /TID=Hs.104741.0 /TIER=FL+Stack /STK=19 /UG=Hs.104741 /LL=55872 /DEF=Homo sapiens PDZ-binding kinase; T-cell originated protein kinase (TOPK), mRNA. /PROD=PDZ-binding kinase /FL=gb:AB027250.1 gb:AB027249.1 gb:NM_018492.1 gb:AF237709.1 gb:AF189722.1	22.55	P	4.98	2183.62	P	3968.11	P	3075.38	891.57	136.38	66.95	247.27	*
221577_x_at	prostate differentiation factor	AF003934	9518	gb:AF003934.1 /DB_XREF=gi:2290971 /FEA=FLmRNA /CNT=137 /TID=Hs.296638.0 /TIER=FL /STK=0 /UG=Hs.296638 /LL=9518 /UG_GENE=PLAB /DEF=Homo sapiens prostate differentiation factor mRNA, complete cds. /PROD=prostate differentiation factor /FL=gb:U88323.1 gb:BC000529.1 gb:AF003934.1 gb:NM_004864.1 gb:AF019770.1 gb:AB000584.1	66.66	A	15.68	3921.36	P	6077.04	P	4999.48	1075.98	75	43.56	132.85	*
222608_s_at	anillin, actin binding protein (scraps homolog, Drosophila)	AK023208	54443	gb:AK023208.1 /DB_XREF=gi:10435031 /FEA=FLmRNA /CNT=98 /TID=Hs.62180.0 /TIER=Stack /STK=18 /UG=Hs.62180 /LL=54443 /UG_GENE=ANLN /UG_TITLE=anillin (Drosophila Scraps homolog), actin binding protein /DEF=Homo sapiens cDNA FLJ13146 fis, clone NT2RP3003311. /FL=gb:AF273437.1 gb:NM_018685.1	30.31	P	8.3	2023.35	P	1644.01	P	1838.25	196.25	60.65	39.8	112.36	*
222848_at	leucine zipper protein FKSG14	BC005400	64105	gb:BC005400.1 /DB_XREF=gi:13529292 /FEA=FLmRNA /CNT=62 /TID=Hs.192843.0 /TIER=FL /STK=0 /UG=Hs.192843 /LL=64105 /UG_GENE=FKSG14 /DEF=Homo sapiens, Similar to leucine zipper protein FKSG14, clone MGC:12540, mRNA, complete cds. /PROD=Similar to leucine zipper protein FKSG14 /FL=gb:NM_022145.1 gb:AY009151.1 gb:BC005400.1	36.98	A	2.19	1312.25	P	1642.92	P	1476.19	168.28	39.92	31.82	48.78	*
207165_at	hyaluronan-mediated motility receptor (RHAMM)	NM_012485	3161	gb:NM_012485.1 /DB_XREF=gi:7108350 /GEN=HMMR /FEA=FLmRNA /CNT=5 /TID=Hs.72550.0 /TIER=FL /STK=0 /UG=Hs.72550 /LL=3161 /DEF=Homo sapiens hyaluronan-mediated motility receptor (RHAMM) (HMMR), transcript variant 2, mRNA. /PROD=hyaluronan-mediated motility receptor (RHAMM) /FL=gb:NM_012485.1	43.91	A	6.14	1633.51	P	2635.68	P	2134.01	500.96	48.6	28.71	73.93	*
210587_at	activin beta E	BC005161	83729	gb:BC005161.1 /DB_XREF=gi:13477368 /FEA=FLmRNA /CNT=15 /TID=Hs.279497.0 /TIER=FL /STK=0 /UG=Hs.279497 /DEF=Homo sapiens, Similar to inhibin beta E, clone MGC:4638, mRNA, complete cds. /PROD=Similar to inhibin beta E /FL=gb:BC005161.1	22.11	A	7.52	1685.65	P	936.6	P	1311.54	378.44	59.32	27.29	145.35	*
203764_at	discs, large homolog 7 (Drosophila)	NM_014750	9787	gb:NM_014750.1 /DB_XREF=gi:7661851 /GEN=KIAA0008 /FEA=FLmRNA /CNT=86 /TID=Hs.77695.0 /TIER=FL+Stack /STK=28 /UG=Hs.77695 /LL=9787 /DEF=Homo sapiens KIAA0008 gene product (KIAA0008), mRNA. /PROD=KIAA0008 gene product /FL=gb:D13633.1 gb:NM_014750.1	31.36	P	7.53	1081.32	P	1823.88	P	1454.07	372.27	46.37	24.57	85.3	*
202589_at	thymidylate synthetase	NM_001071	7298	gb:NM_001071.1 /DB_XREF=gi:4507750 /GEN=TYMS /FEA=FLmRNA /CNT=181 /TID=Hs.82962.0 /TIER=FL+Stack /STK=40 /UG=Hs.82962 /LL=7298 /DEF=Homo sapiens thymidylate synthetase (TYMS), mRNA. /PROD=thymidylate synthetase /FL=gb:NM_001071.1 gb:BC002567.1	167.04	P	24.51	4836.1	P	6077.34	P	5452.05	627.57	32.64	24.14	45.17	*
201292_at	topoisomerase (DNA) II alpha 170kDa	AL561834	7153	gb:AL561834 /DB_XREF=gi:12909658 /DB_XREF=AL561834 /CLONE=CS0DB005YC15 (3 prime) /FEA=FLmRNA /CNT=294 /TID=Hs.156346.0 /TIER=Stack /STK=77 /UG=Hs.156346 /LL=7153 /UG_GENE=TOP2A /UG_TITLE=topoisomerase (DNA) II alpha (170kD) /FL=gb:NM_001067.1 gb:J04088.1	50.28	A	11.52	1584.33	P	2260.75	P	1919.98	342	38.19	23.84	65.17	*
219918_s_at	asp (abnormal spindle)-like, microcephaly associated (Drosophila)	NM_018123	259266	gb:NM_018123.1 /DB_XREF=gi:8922484 /GEN=FLJ10517 /FEA=FLmRNA /CNT=14 /TID=Hs.279797.0 /TIER=FL /STK=0 /UG=Hs.279797 /LL=55158 /DEF=Homo sapiens hypothetical protein FLJ10517 (FLJ10517), mRNA. /PROD=hypothetical protein FLJ10517 /FL=gb:NM_018123.1	28.39	A	11.72	1053.79	P	1274.29	P	1162.95	111.79	40.96	23.64	128.38	*
201291_s_at	topoisomerase (DNA) II alpha 170kDa	AU159942	7153	gb:AU159942 /DB_XREF=gi:11021463 /DB_XREF=AU159942 /CLONE=Y79AA1000724 /FEA=FLmRNA /CNT=294 /TID=Hs.156346.0 /TIER=Stack /STK=8 /UG=Hs.156346 /LL=7153 /UG_GENE=TOP2A /UG_TITLE=topoisomerase (DNA) II alpha (170kD) /FL=gb:NM_001067.1 gb:J04088.1	24.19	A	7.95	866.16	P	1556.61	P	1209.02	347.11	49.99	23.25	117.97	*
218883_s_at	KSHV latent nuclear antigen interacting protein 1	NM_024629	79682	gb:NM_024629.1 /DB_XREF=gi:13375855 /GEN=FLJ23468 /FEA=FLmRNA /CNT=84 /TID=Hs.38178.0 /TIER=FL /STK=0 /UG=Hs.38178 /LL=79682 /DEF=Homo sapiens hypothetical protein FLJ23468 (FLJ23468), mRNA. /PROD=hypothetical protein FLJ23468 /FL=gb:NM_024629.1	106.93	P	6.56	2767.2	P	2639.59	P	2706.03	71.27	25.31	22.76	28.37	*
204825_at	maternal embryonic leucine zipper kinase	NM_014791	9833	gb:NM_014791.1 /DB_XREF=gi:7661973 /GEN=KIAA0175 /FEA=FLmRNA /CNT=53 /TID=Hs.184339.0 /TIER=FL+Stack /STK=23 /UG=Hs.184339 /LL=9833 /DEF=Homo sapiens KIAA0175 gene product (KIAA0175), mRNA. /PROD=KIAA0175 gene product /FL=gb:NM_014791.1 gb:D79997.1	54.61	A	16.88	1691.8	P	2442.03	P	2067.17	374.57	37.86	21.98	80.13	*
218542_at	chromosome 10 open reading frame 3	NM_018131	55165	gb:NM_018131.1 /DB_XREF=gi:8922501 /GEN=FLJ10540 /FEA=FLmRNA /CNT=78 /TID=Hs.14559.0 /TIER=FL+Stack /STK=30 /UG=Hs.14559 /LL=55165 /DEF=Homo sapiens hypothetical protein FLJ10540 (FLJ10540), mRNA. /PROD=hypothetical protein FLJ10540 /FL=gb:NM_018131.1	21.76	A	12.96	881.47	P	1772.38	P	1326.91	444.83	60.97	21.37	2996.67	*
203967_at	CDC6 cell division cycle 6 homolog (S. cerevisiae)	U77949	990	gb:U77949.1 /DB_XREF=gi:1684902 /GEN=HsCDC6 /FEA=FLmRNA /CNT=77 /TID=Hs.69563.0 /TIER=FL /STK=0 /UG=Hs.69563 /LL=990 /DEF=Human Cdc6-related protein (HsCDC6) mRNA, complete cds. /PROD=Cdc6-related protein /FL=gb:U77949.1 gb:NM_001254.1 gb:AF022109.1	27.74	A	7.59	924.39	P	687.55	P	805.94	120.09	29.05	18.2	54.65	*
204709_s_at	anaphase-promoting complex subunit 7	NM_004856	51434	gb:NM_004856.3 /DB_XREF=gi:13699831 /GEN=KNSL5 /FEA=FLmRNA /CNT=57 /TID=Hs.270845.0 /TIER=FL+Stack /STK=20 /UG=Hs.270845 /LL=9493 /DEF=Homo sapiens kinesin-like 5 (mitotic kinesin-like protein 1) (KNSL5), mRNA. /PROD=kinesin-like 5 /FL=gb:NM_004856.3	13.14	A	5.48	367.23	P	554.72	P	459.96	95.08	35	17.9	114.27	*
1570561_at	gb:AF241217.1 /DB_XREF=gi:19072886 /TID=Hs2.382787.1 /CNT=1 /FEA=mRNA /TIER=ConsEnd /STK=0 /UG=Hs.382787 /UG_TITLE=Homo sapiens unknown sequence /DEF=Homo sapiens unknown sequence.	AF241217		gb:AF241217.1 /DB_XREF=gi:19072886 /TID=Hs2.382787.1 /CNT=1 /FEA=mRNA /TIER=ConsEnd /STK=0 /UG=Hs.382787 /UG_TITLE=Homo sapiens unknown sequence /DEF=Homo sapiens unknown sequence.	9.2	A	7.89	369.9	P	778.22	P	572.68	205.21	62.26	17.8	100000000	*
204641_at	NIMA (never in mitosis gene a)-related kinase 2	NM_002497	4751	gb:NM_002497.1 /DB_XREF=gi:4505372 /GEN=NEK2 /FEA=FLmRNA /CNT=67 /TID=Hs.153704.0 /TIER=FL+Stack /STK=17 /UG=Hs.153704 /LL=4751 /DEF=Homo sapiens NIMA (never in mitosis gene a)-related kinase 2 (NEK2), mRNA. /PROD=NIMA (never in mitosis gene a)-related kinase 2 /FL=gb:U11050.1 gb:NM_002497.1	42.24	A	14.85	1064.08	P	1413.25	P	1238.27	174.81	29.31	17.24	70.83	*
211814_s_at	cyclin E2	AF112857	9134	gb:AF112857.1 /DB_XREF=gi:4092787 /FEA=FLmRNA /CNT=2 /TID=Hs.30464.1 /TIER=FL /STK=0 /UG=Hs.30464 /LL=9134 /UG_GENE=CCNE2 /DEF=Homo sapiens cyclin E2 splice variant 1 mRNA, complete cds. /PROD=cyclin E2 splice variant 1 /FL=gb:AF112857.1	27.61	P	9.08	759.03	P	692.04	P	725.55	36.15	26.28	16.89	57.36	*
202954_at	ubiquitin-conjugating enzyme E2C	NM_007019	11065	gb:NM_007019.1 /DB_XREF=gi:5902145 /GEN=UBCH10 /FEA=FLmRNA /CNT=126 /TID=Hs.93002.0 /TIER=FL+Stack /STK=61 /UG=Hs.93002 /LL=11065 /DEF=Homo sapiens ubiquitin carrier protein E2-C (UBCH10), mRNA. /PROD=ubiquitin carrier protein E2-C /FL=gb:U73379.1 gb:NM_007019.1	152.6	P	23.67	3088.77	P	4028.34	P	3571.57	474.2	23.4	16.74	33.32	*
209172_s_at	centromere protein F, 350/400ka (mitosin)	U30872	1063	gb:U30872.1 /DB_XREF=gi:1000093 /FEA=FLmRNA /CNT=175 /TID=Hs.77204.2 /TIER=FL+Stack /STK=11 /UG=Hs.77204 /LL=1063 /UG_GENE=CENPF /DEF=Human mitosin mRNA, complete cds. /PROD=mitosin /FL=gb:U30872.1	28.1	P	10.2	868.41	P	2011.06	P	1439.64	570.87	51.24	16.41	142.84	*
223229_at	HSPC150 protein similar to ubiquitin-conjugating enzyme	AB032931	29089	gb:AB032931.1 /DB_XREF=gi:7416119 /GEN=ubiquitin-conjugating enzyme isolog /FEA=FLmRNA /CNT=121 /TID=Hs.5199.0 /TIER=FL /STK=0 /UG=Hs.5199 /LL=29089 /DEF=Homo sapiens mRNA for ubiquitin-conjugating enzyme isolog, complete cds. /PROD=ubiquitin-conjugating enzyme isolog /FL=gb:BC004152.1 gb:NM_014176.1 gb:AB032931.1 gb:AF161499.1 gb:AF160215.1	84.16	A	22.98	1822	P	2712.23	P	2266.38	445.46	26.93	15.72	51.74	*
204162_at	highly expressed in cancer, rich in leucine heptad repeats	NM_006101	10403	gb:NM_006101.1 /DB_XREF=gi:5174456 /GEN=HEC /FEA=FLmRNA /CNT=79 /TID=Hs.58169.0 /TIER=FL /STK=0 /UG=Hs.58169 /LL=10403 /DEF=Homo sapiens highly expressed in cancer, rich in leucine heptad repeats (HEC), mRNA. /PROD=highly expressed in cancer, rich in leucineheptad repeats /FL=gb:AF017790.1 gb:NM_006101.1	26.99	A	10.87	796.48	P	1832.89	P	1314.55	517.59	48.71	15.53	158.2	*
223381_at	cell division cycle associated 1	AF326731	83540	gb:AF326731.1 /DB_XREF=gi:12667400 /FEA=FLmRNA /CNT=55 /TID=Hs.234545.0 /TIER=FL+Stack /STK=20 /UG=Hs.234545 /DEF=Homo sapiens NUF2R mRNA, complete cds. /PROD=NUF2R /FL=gb:AF326731.1	21.04	A	4.26	493.7	P	954.8	P	722.85	231.58	34.35	15.53	61.74	*
205433_at	butyrylcholinesterase	NM_000055	590	gb:NM_000055.1 /DB_XREF=gi:4557350 /GEN=BCHE /FEA=FLmRNA /CNT=41 /TID=Hs.1327.0 /TIER=FL+Stack /STK=8 /UG=Hs.1327 /LL=590 /DEF=Homo sapiens butyrylcholinesterase (BCHE), mRNA. /PROD=butyrylcholinesterase precursor /FL=gb:M16541.1 gb:M16474.1 gb:NM_000055.1	62.73	P	9.32	1661.59	P	1157.4	P	1409.48	257.41	22.47	14.81	32.99	*
204444_at	kinesin family member 11	NM_004523	3832	gb:NM_004523.2 /DB_XREF=gi:13699823 /GEN=KNSL1 /FEA=FLmRNA /CNT=66 /TID=Hs.8878.0 /TIER=FL+Stack /STK=20 /UG=Hs.8878 /LL=3832 /DEF=Homo sapiens kinesin-like 1 (KNSL1), mRNA. /PROD=kinesin-like 1 /FL=gb:NM_004523.2 gb:U37426.1	45.3	A	8.33	827.65	P	910.03	P	868.27	44.61	19.17	14.49	27.7	*
232278_s_at	cell cycle control protein SDP35	AJ278112	55635	gb:AJ278112.1 /DB_XREF=gi:8216988 /GEN=sdp35 /FEA=mRNA /CNT=14 /TID=Hs.133260.2 /TIER=ConsEnd /STK=0 /UG=Hs.133260 /LL=55635 /DEF=Homo sapiens mRNA for putative cell cycle control protein (SDP35 gene). /PROD=putative cell cycle control protein	42.37	A	9.65	898.53	P	1679.5	P	1289.13	390.13	30.42	14.35	56.44	*
235545_at	cell cycle control protein SDP35	AI810054	55635	gb:AI810054 /DB_XREF=gi:5396620 /DB_XREF=wf79h07.x1 /CLONE=IMAGE:2361853 /FEA=EST /CNT=10 /TID=Hs.14119.0 /TIER=ConsEnd /STK=7 /UG=Hs.14119 /UG_TITLE=ESTs	19.4	A	8.9	456.9	P	794.96	P	625.27	169.45	32.23	14.28	135.32	*
218009_s_at	protein regulator of cytokinesis 1	NM_003981	9055	gb:NM_003981.1 /DB_XREF=gi:4506038 /GEN=PRC1 /FEA=FLmRNA /CNT=176 /TID=Hs.5101.0 /TIER=FL+Stack /STK=65 /UG=Hs.5101 /LL=9055 /DEF=Homo sapiens protein regulator of cytokinesis 1 (PRC1), mRNA. /PROD=protein regulator of cytokinesis 1 /FL=gb:AF044588.1 gb:BC003138.1 gb:NM_003981.1	96.23	P	11.37	1644.84	P	2295.4	P	1970.16	325.78	20.47	14.25	28.3	*
203968_s_at	CDC6 cell division cycle 6 homolog (S. cerevisiae)	NM_001254	990	gb:NM_001254.1 /DB_XREF=gi:4502702 /GEN=CDC6 /FEA=FLmRNA /CNT=77 /TID=Hs.69563.0 /TIER=FL /STK=1 /UG=Hs.69563 /LL=990 /DEF=Homo sapiens CDC6 (cell division cycle 6, S. cerevisiae) homolog (CDC6), mRNA. /PROD=CDC6 (cell division cycle 6, S. cerevisiae)homolog /FL=gb:U77949.1 gb:NM_001254.1 gb:AF022109.1	30.87	P	7.68	793.2	P	581.19	P	686.74	108.83	22.25	14.07	39.38	*
1554696_s_at	thymidylate synthetase	AB077208	7298	gb:AB077208.1 /DB_XREF=gi:18150850 /GEN=TS /TID=Hs2.432651.1 /CNT=6 /FEA=FLmRNA /TIER=FL /STK=1 /UG=Hs.432651 /DEF=Homo sapiens TS mRNA for thymidylate synthase, complete cds, cell_line:KATO III. /PROD=thymidylate synthase /FL=gb:AB077208.1	158.08	P	35.03	2920.4	P	4505.46	P	3713.08	791.22	23.49	13.83	40.34	*
217640_x_at	hypothetical protein MGC:10200	BF038461	220134	gb:BF038461 /DB_XREF=gi:10744356 /DB_XREF=601460522F1 /CLONE=IMAGE:3863956 /FEA=EST /CNT=6 /TID=Hs.271252.0 /TIER=ConsEnd /STK=0 /UG=Hs.271252 /UG_TITLE=ESTs, Moderately similar to ALU8_HUMAN ALU SUBFAMILY SX SEQUENCE CONTAMINATION WARNING ENTRY (H.sapiens)	6.43	A	6.73	225.58	P	512.3	P	368.75	143.34	57.32	13.72	100000000	*
1554018_at	glycoprotein (transmembrane) nmb	BC011595	10457	gb:BC011595.1 /DB_XREF=gi:15079529 /TID=Hs2.82226.2 /CNT=21 /FEA=FLmRNA /TIER=FL /STK=6 /LL=10457 /UG_GENE=GPNMB /UG=Hs.82226 /DEF=Homo sapiens, Similar to glycoprotein (transmembrane) nmb, clone MGC:1696 IMAGE:3345861, mRNA, complete cds. /PROD=Similar to glycoprotein (transmembrane) nmb /FL=gb:BC011595.1	153.38	P	8.75	2281.47	P	2289.77	P	2287.12	25.97	14.91	13.61	16.48	*
203819_s_at	IGF-II mRNA-binding protein 3	AU160004	10643	gb:AU160004 /DB_XREF=gi:11021525 /DB_XREF=AU160004 /CLONE=Y79AA1000871 /FEA=FLmRNA /CNT=105 /TID=Hs.79440.0 /TIER=Stack /STK=19 /UG=Hs.79440 /LL=10643 /UG_GENE=KOC1 /UG_TITLE=IGF-II mRNA-binding protein 3 /FL=gb:U76705.1 gb:AF117108.1 gb:U97188.1 gb:NM_006547.1	59.95	P	9.39	1225.81	P	979.89	P	1102.59	127.11	18.39	13.47	25.93	*
1555758_a_at	cyclin-dependent kinase inhibitor 3 (CDK2-associated dual specificity phosphatase)	AF213040	1033	gb:AF213040.1 /DB_XREF=gi:12734657 /TID=Hs2.84113.5 /CNT=1 /FEA=FLmRNA /TIER=FL /STK=1 /LL=1033 /UG_GENE=CDKN3 /UG=Hs.84113 /DEF=Homo sapiens isolate BX-11 mutant cyclin-dependent kinase associated protein phosphatase mRNA, complete cds. /PROD=mutant cyclin-dependent kinase associatedprotein phosphatase /FL=gb:AF213040.1	61.91	A	8.4	1255.43	P	2564.58	P	1909.47	654.2	30.84	13.21	51.7	*
210052_s_at	TPX2, microtubule-associated protein homolog (Xenopus laevis)	AF098158	22974	gb:AF098158.1 /DB_XREF=gi:6073830 /FEA=FLmRNA /CNT=38 /TID=Hs.9329.0 /TIER=FL /STK=0 /UG=Hs.9329 /LL=22974 /UG_GENE=C20ORF1 /DEF=Homo sapiens restricted expressed proliferation associated protein 100 mRNA, complete cds. /PROD=restricted expressed proliferation associatedprotein 100 /FL=gb:AB024704.1 gb:AB027467.1 gb:AF098158.1 gb:AF146731.1 gb:BC004136.1 gb:NM_012112.1	122.65	A	25.18	2060.87	P	2538.47	P	2296.89	243.57	18.73	13.2	29.07	*
206364_at	kinesin family member 14	NM_014875	9928	gb:NM_014875.1 /DB_XREF=gi:7661877 /GEN=KIAA0042 /FEA=FLmRNA /CNT=15 /TID=Hs.3104.0 /TIER=FL /STK=2 /UG=Hs.3104 /LL=9928 /DEF=Homo sapiens KIAA0042 gene product (KIAA0042), mRNA. /PROD=KIAA0042 gene product /FL=gb:NM_014875.1 gb:D26361.1	32.26	P	17.45	826.28	P	753.55	P	792.56	45.13	24.57	12.88	223.06	*
203438_at	stanniocalcin 2	AI435828	8614	gb:AI435828 /DB_XREF=gi:4305913 /DB_XREF=th79e05.x1 /CLONE=IMAGE:2124896 /FEA=FLmRNA /CNT=109 /TID=Hs.155223.0 /TIER=Stack /STK=18 /UG=Hs.155223 /LL=8614 /UG_GENE=STC2 /UG_TITLE=stanniocalcin 2 /FL=gb:AF098462.1 gb:AF031036.1 gb:NM_003714.1 gb:BC000658.1 gb:AB012664.1 gb:AF055460.1	136.47	P	30.98	2480.88	P	2324.07	P	2405.73	98.3	17.63	12.73	28.24	*
1552619_a_at	anillin, actin binding protein (scraps homolog, Drosophila)	NM_018685	54443	gb:NM_018685.1 /DB_XREF=gi:8923831 /GEN=ANLN /TID=Hs2.62180.1 /CNT=64 /FEA=FLmRNA /TIER=FL /STK=2 /LL=54443 /UG=Hs.62180 /DEF=Homo sapiens anillin, actin binding protein (scraps homolog, Drosophila) (ANLN), mRNA. /PROD=anillin, actin binding protein (scraps homolog,Drosophila) /FL=gb:NM_018685.1 gb:AF273437.1	70.94	A	21	1476.44	P	1265.23	P	1370.76	114.2	19.32	12.63	38.02	*
209714_s_at	cyclin-dependent kinase inhibitor 3 (CDK2-associated dual specificity phosphatase)	AF213033	1033	gb:AF213033.1 /DB_XREF=gi:12734643 /FEA=FLmRNA /CNT=87 /TID=Hs.84113.0 /TIER=FL /STK=0 /UG=Hs.84113 /LL=1033 /UG_GENE=CDKN3 /DEF=Homo sapiens isolate BX-01 cyclin-dependent kinase associated protein phosphatase mRNA, complete cds. /PROD=cyclin-dependent kinase associated proteinphosphatase /FL=gb:L27711.1 gb:L25876.1 gb:AF213037.1 gb:AF213041.1 gb:AF213052.1 gb:AF213033.1 gb:AF213039.1 gb:AF21303…	53.82	A	7.89	1075.3	P	2260.48	P	1667.19	592.46	30.97	12.62	53.16	*
203820_s_at	IGF-II mRNA-binding protein 3	NM_006547	10643	gb:NM_006547.1 /DB_XREF=gi:5729900 /GEN=KOC1 /FEA=FLmRNA /CNT=105 /TID=Hs.79440.0 /TIER=FL+Stack /STK=24 /UG=Hs.79440 /LL=10643 /DEF=Homo sapiens IGF-II mRNA-binding protein 3 (KOC1), mRNA. /PROD=IGF-II mRNA-binding protein 3 /FL=gb:U76705.1 gb:AF117108.1 gb:U97188.1 gb:NM_006547.1	66.38	P	5.69	1562.8	P	1028.34	P	1295.66	271.35	19.52	12.57	27.27	*
222680_s_at	RA-regulated nuclear matrix-associated protein	AK001261	51514	gb:AK001261.1 /DB_XREF=gi:7022404 /FEA=FLmRNA /CNT=88 /TID=Hs.126774.0 /TIER=Stack /STK=13 /UG=Hs.126774 /LL=51514 /UG_GENE=L2DTL /UG_TITLE=L2DTL protein /DEF=Homo sapiens cDNA FLJ10399 fis, clone NT2RM4000354, weakly similar to LETHAL(2)DENTICLELESS PROTEIN. /FL=gb:NM_016448.1 gb:AF195765.1	53.45	P	11.9	977	P	1886.61	P	1431.96	454.1	26.79	12.13	49.76	*
205034_at	cyclin E2	NM_004702	9134	gb:NM_004702.1 /DB_XREF=gi:4757931 /GEN=CCNE2 /FEA=FLmRNA /CNT=62 /TID=Hs.30464.0 /TIER=FL+Stack /STK=11 /UG=Hs.30464 /LL=9134 /DEF=Homo sapiens cyclin E2 (CCNE2), mRNA. /PROD=cyclin E2 /FL=gb:AF102778.1 gb:AF106690.1 gb:NM_004702.1 gb:AF091433.1	63.03	P	13.62	1549.45	P	1010.35	P	1280.03	271.6	20.31	12.03	34.45	*
218039_at	nucleolar and spindle associated protein 1	NM_016359	51203	gb:NM_016359.1 /DB_XREF=gi:7705950 /GEN=LOC51203 /FEA=FLmRNA /CNT=141 /TID=Hs.279905.0 /TIER=FL+Stack /STK=29 /UG=Hs.279905 /LL=51203 /DEF=Homo sapiens clone HQ0310 PRO0310p1 (LOC51203), mRNA. /PROD=clone HQ0310 PRO0310p1 /FL=gb:NM_016359.1 gb:AF305711.1 gb:BC001308.1 gb:AF090915.1 gb:AF290612.1	89.82	P	25.12	1507.19	P	2435.89	P	1971.27	464.01	21.95	11.85	43.82	*
204256_at	ELOVL family member 6, elongation of long chain fatty acids (FEN1/Elo2, SUR4/Elo3-like, yeast)	NM_024090	79071	gb:NM_024090.1 /DB_XREF=gi:13129087 /GEN=MGC5487 /FEA=FLmRNA /CNT=63 /TID=Hs.211556.0 /TIER=FL+Stack /STK=16 /UG=Hs.211556 /LL=79071 /DEF=Homo sapiens hypothetical protein MGC5487 (MGC5487), mRNA. /PROD=hypothetical protein MGC5487 /FL=gb:NM_024090.1	111.14	P	6.38	1432.99	P	1722.96	P	1578.13	144.85	14.2	11.78	16.87	*
219990_at	FLJ23311 protein	NM_024680	79733	gb:NM_024680.1 /DB_XREF=gi:13375949 /GEN=FLJ23311 /FEA=FLmRNA /CNT=18 /TID=Hs.94292.0 /TIER=FL /STK=0 /UG=Hs.94292 /LL=79733 /DEF=Homo sapiens hypothetical protein FLJ23311 (FLJ23311), mRNA. /PROD=hypothetical protein FLJ23311 /FL=gb:NM_024680.1	22.23	M	10.06	439.04	P	470.61	P	453.76	19.3	20.41	11.63	79.89	*
203755_at	BUB1 budding uninhibited by benzimidazoles 1 homolog beta (yeast)	NM_001211	701	gb:NM_001211.2 /DB_XREF=gi:5729749 /GEN=BUB1B /FEA=FLmRNA /CNT=92 /TID=Hs.36708.0 /TIER=FL+Stack /STK=33 /UG=Hs.36708 /LL=701 /DEF=Homo sapiens budding uninhibited by benzimidazoles 1 (yeast homolog), beta (BUB1B), mRNA. /PROD=budding uninhibited by benzimidazoles 1 (yeasthomolog), beta /FL=gb:AF107297.1 gb:AF053306.1 gb:AF068760.1 gb:AF046918.1 gb:NM_001211.2 gb:AF046079.2 gb:AF035933.1	65.46	P	15.35	1038.47	P	1711.41	P	1375.01	335.95	21.01	11.48	37.88	*
209891_at	AD024 protein	AF225416	57405	gb:AF225416.1 /DB_XREF=gi:9963834 /FEA=FLmRNA /CNT=51 /TID=Hs.21137.0 /TIER=FL+Stack /STK=22 /UG=Hs.21137 /LL=57405 /UG_GENE=AD024 /DEF=Homo sapiens AD024 mRNA, complete cds. /PROD=AD024 /FL=gb:NM_020675.1 gb:AF225416.1	11.36	A	3.09	355.19	P	1043.05	P	698.7	343.93	61.53	11.45	142.48	*
201663_s_at	SMC4 structural maintenance of chromosomes 4-like 1 (yeast)	NM_005496	10051	gb:NM_005496.1 /DB_XREF=gi:4885112 /GEN=CAP-C /FEA=FLmRNA /CNT=256 /TID=Hs.50758.0 /TIER=FL+Stack /STK=8 /UG=Hs.50758 /LL=10051 /DEF=Homo sapiens chromosome-associated polypeptide C (CAP-C), mRNA. /PROD=chromosome-associated polypeptide C /FL=gb:NM_005496.1 gb:AL136877.1 gb:AB019987.1	136.54	P	18.45	1848.96	P	2317.56	P	2083.38	236.86	15.26	11.44	20.67	*
204146_at	RAD51-interacting protein	BE966146	10635	gb:BE966146 /DB_XREF=gi:11771248 /DB_XREF=601660074R1 /CLONE=IMAGE:3905635 /FEA=FLmRNA /CNT=81 /TID=Hs.24596.0 /TIER=Stack /STK=24 /UG=Hs.24596 /LL=10635 /UG_GENE=PIR51 /UG_TITLE=RAD51-interacting protein /FL=gb:NM_006479.1 gb:AF006259.1	83.31	P	12.07	1176.69	P	1121.5	P	1153.3	42.53	13.84	11.07	18.28	*
224428_s_at	cell division cycle associated 7 /// cell division cycle associated 7	AY029179	83879 /// 83879	gb:AY029179.1 /DB_XREF=gi:13641303 /GEN=JP1 /FEA=FLmRNA /CNT=1 /TID=HsAffx.900675.874 /TIER=FL /STK=0 /DEF=Homo sapiens c-Myc target JP1 (JP1) mRNA, complete cds. /PROD=c-Myc target JP1 /FL=gb:AY029179.1	79.47	P	8.66	1133.36	P	1906.86	P	1519.85	386.46	19.12	10.89	28.63	*
202870_s_at	CDC20 cell division cycle 20 homolog (S. cerevisiae)	NM_001255	991	gb:NM_001255.1 /DB_XREF=gi:4557436 /GEN=CDC20 /FEA=FLmRNA /CNT=164 /TID=Hs.82906.0 /TIER=FL+Stack /STK=20 /UG=Hs.82906 /LL=991 /DEF=Homo sapiens CDC20 (cell division cycle 20, S. cerevisiae, homolog) (CDC20), mRNA. /PROD=cell division cycle 20 /FL=gb:BC001088.1 gb:AF099644.1 gb:U05340.1 gb:NM_001255.1	89.96	A	36.05	1496.23	P	1903.94	P	1699.52	206.02	18.89	10.82	55.97	*
207828_s_at	centromere protein F, 350/400ka (mitosin)	NM_005196	1063	gb:NM_005196.1 /DB_XREF=gi:4885132 /GEN=CENPF /FEA=FLmRNA /CNT=3 /TID=Hs.77204.0 /TIER=FL /STK=0 /UG=Hs.77204 /LL=1063 /DEF=Homo sapiens centromere protein F (350400kD, mitosin) (CENPF), mRNA. /PROD=centromere protein F (350400kD, mitosin) /FL=gb:NM_005196.1 gb:U19769.1	69.09	A	22.3	1432.47	P	3458.06	P	2445.25	1011.83	35.39	10.65	87.93	*
204244_s_at	activator of S phase kinase	NM_006716	10926	gb:NM_006716.1 /DB_XREF=gi:5729733 /GEN=ASK /FEA=FLmRNA /CNT=79 /TID=Hs.152759.0 /TIER=FL+Stack /STK=23 /UG=Hs.152759 /LL=10926 /DEF=Homo sapiens activator of S phase kinase (ASK), mRNA. /PROD=activator of S phase kinase /FL=gb:AF160876.1 gb:AF160249.1 gb:AB028069.1 gb:NM_006716.1	89.32	P	4.79	1009.81	P	1053.74	P	1031.8	27.39	11.55	10.5	12.79	*
222740_at	PRO2000 protein	AI925583	29028	gb:AI925583 /DB_XREF=gi:5661634 /DB_XREF=wo33h08.x1 /CLONE=IMAGE:2457183 /FEA=FLmRNA /CNT=64 /TID=Hs.46677.0 /TIER=Stack /STK=16 /UG=Hs.46677 /LL=29028 /UG_GENE=PRO2000 /UG_TITLE=PRO2000 protein /FL=gb:AF118088.1 gb:NM_014109.1	63.47	P	6.92	825	P	1275.34	P	1050.18	225.09	16.55	10.42	23.77	*
238022_at	Homo sapiens hypothetical gene supported by AF275804 (LOC374736), mRNA	AA954994	374736	gb:AA954994 /DB_XREF=gi:3118689 /DB_XREF=op24f03.s1 /CLONE=IMAGE:1577789 /FEA=EST /CNT=15 /TID=Hs.237396.1 /TIER=ConsEnd /STK=1 /UG=Hs.237396 /UG_TITLE=ESTs	82.46	P	9.9	1023.34	P	1441.67	P	1232.17	209.58	14.94	10.29	20.81	*
210334_x_at	baculoviral IAP repeat-containing 5 (survivin)	AB028869	332	gb:AB028869.1 /DB_XREF=gi:7416052 /FEA=FLmRNA /CNT=9 /TID=Hs.1578.2 /TIER=FL /STK=0 /UG=Hs.1578 /LL=332 /UG_GENE=BIRC5 /DEF=Homo sapiens mRNA for survivin-beta, complete cds. /PROD=survivin-beta /FL=gb:AB028869.1	55.54	A	33.48	1031.08	P	1316.94	P	1174.08	142.8	21.14	10.19	2473.49	*
204170_s_at	CDC28 protein kinase regulatory subunit 2	NM_001827	1164	gb:NM_001827.1 /DB_XREF=gi:4502858 /GEN=CKS2 /FEA=FLmRNA /CNT=79 /TID=Hs.83758.0 /TIER=FL+Stack /STK=19 /UG=Hs.83758 /LL=1164 /DEF=Homo sapiens CDC28 protein kinase 2 (CKS2), mRNA. /PROD=CDC28 protein kinase 2 /FL=gb:NM_001827.1	278.76	P	15.22	3084.8	P	3572.87	P	3325.98	254.16	11.93	10.18	13.88	*
204286_s_at	phorbol-12-myristate-13-acetate-induced protein 1	NM_021127	5366	gb:NM_021127.1 /DB_XREF=gi:10863922 /GEN=PMAIP1 /FEA=FLmRNA /CNT=69 /TID=Hs.96.0 /TIER=FL+Stack /STK=12 /UG=Hs.96 /LL=5366 /DEF=Homo sapiens phorbol-12-myristate-13-acetate-induced protein 1 (PMAIP1), mRNA. /PROD=phorbol-12-myristate-13-acetate-induced protein1 /FL=gb:NM_021127.1	40.08	A	2.83	2960.38	P	1032.63	P	1997	967.05	49.82	10.12	90.89	*
218782_s_at	PRO2000 protein	NM_014109	29028	gb:NM_014109.1 /DB_XREF=gi:7662630 /GEN=PRO2000 /FEA=FLmRNA /CNT=64 /TID=Hs.46677.0 /TIER=FL /STK=0 /UG=Hs.46677 /LL=29028 /DEF=Homo sapiens PRO2000 protein (PRO2000), mRNA. /PROD=PRO2000 protein /FL=gb:AF118088.1 gb:NM_014109.1	90.38	P	6.03	1149.53	P	1863.2	P	1507.09	356.5	16.68	10.09	23.66	*
209900_s_at	solute carrier family 16 (monocarboxylic acid transporters), member 1	AL162079	6566	gb:AL162079.1 /DB_XREF=gi:7328161 /GEN=DKFZp762B2310 /FEA=FLmRNA /CNT=44 /TID=Hs.75231.1 /TIER=FL /STK=0 /UG=Hs.75231 /LL=6566 /DEF=Homo sapiens mRNA; cDNA DKFZp762B2310 (from clone DKFZp762B2310); complete cds. /PROD=hypothetical protein /FL=gb:AL162079.1	276.1	P	11.09	3360.7	P	2968.04	P	3160.04	207.4	11.45	10.04	12.95	*
201195_s_at	solute carrier family 7 (cationic amino acid transporter, y+ system), member 5	AB018009	8140	gb:AB018009.1 /DB_XREF=gi:5926731 /GEN=hLAT1 /FEA=FLmRNA /CNT=423 /TID=Hs.184601.0 /TIER=FL+Stack /STK=71 /UG=Hs.184601 /LL=8140 /DEF=Homo sapiens mRNA for L-type amino acid transporter 1, complete cds. /PROD=L-type amino acid transporter 1 /FL=gb:AF077866.1 gb:AB018009.1 gb:AB018542.1 gb:AF104032.1 gb:AB017908.1 gb:NM_003486.1	175.42	A	26.55	4054.89	P	2367.96	P	3211.99	848.53	18.31	9.98	29.06	*
232238_at	asp (abnormal spindle)-like, microcephaly associated (Drosophila)	AK001380	259266	gb:AK001380.1 /DB_XREF=gi:7022604 /FEA=mRNA /CNT=10 /TID=Hs.145479.0 /TIER=ConsEnd /STK=3 /UG=Hs.145479 /UG_TITLE=Homo sapiens cDNA FLJ10518 fis, clone NT2RP2000814 /DEF=Homo sapiens cDNA FLJ10518 fis, clone NT2RP2000814.	8.29	A	2.39	112.13	P	165.47	P	138.63	26.81	16.73	9.7	33.49	*
203213_at	cell division cycle 2, G1 to S and G2 to M	AL524035	983	gb:AL524035 /DB_XREF=gi:12787528 /DB_XREF=AL524035 /CLONE=CS0DC003YN06 (3 prime) /FEA=FLmRNA /CNT=112 /TID=Hs.184572.0 /TIER=Stack /STK=28 /UG=Hs.184572 /LL=983 /UG_GENE=CDC2 /UG_TITLE=cell division cycle 2, G1 to S and G2 to M /FL=gb:NM_001786.1	184.16	P	7.58	2380.74	P	4224.85	P	3302.55	921.26	17.93	9.68	26.35	*
202779_s_at	ubiquitin carrier protein	NM_014501	27338	gb:NM_014501.1 /DB_XREF=gi:7657045 /GEN=E2-EPF /FEA=FLmRNA /CNT=184 /TID=Hs.174070.0 /TIER=FL+Stack /STK=79 /UG=Hs.174070 /LL=27338 /DEF=Homo sapiens ubiquitin carrier protein (E2-EPF), mRNA. /PROD=ubiquitin carrier protein /FL=gb:NM_014501.1 gb:M91670.1	429.12	P	33.8	4612.99	P	5615.86	P	5114.29	502.38	11.92	9.62	14.62	*
229886_at	FLJ32363 protein	AA502768	375444	gb:AA502768 /DB_XREF=gi:2237735 /DB_XREF=ne43d01.s1 /CLONE=IMAGE:900097 /FEA=EST /CNT=13 /TID=Hs.88801.0 /TIER=Stack /STK=11 /UG=Hs.88801 /UG_TITLE=ESTs	52.39	P	4.29	600.12	P	556.02	P	578.2	23.1	11.04	9.56	12.92	*
204240_s_at	SMC2 structural maintenance of chromosomes 2-like 1 (yeast)	NM_006444	10592	gb:NM_006444.1 /DB_XREF=gi:5453590 /GEN=CAP-E /FEA=FLmRNA /CNT=59 /TID=Hs.119023.0 /TIER=FL /STK=0 /UG=Hs.119023 /LL=10592 /DEF=Homo sapiens structural maintenance of chromosomes (SMC) family member, chromosome-associated protein E (CAP-E), mRNA. /PROD=structural maintenance of chromosomes (SMC)family member, chromosome-associated protein E /FL=gb:NM_006444.1 gb:AF092563.1	127.66	A	10.08	1808.55	P	1380.09	P	1595.83	218.65	12.5	9.43	16	*
205393_s_at	CHK1 checkpoint homolog (S. pombe)	NM_001274	1111	gb:NM_001274.1 /DB_XREF=gi:4502802 /GEN=CHEK1 /FEA=FLmRNA /CNT=44 /TID=Hs.20295.0 /TIER=FL /STK=0 /UG=Hs.20295 /LL=1111 /DEF=Homo sapiens CHK1 (checkpoint, S.pombe) homolog (CHEK1), mRNA. /PROD=CHK1 (checkpoint, S.pombe) homolog /FL=gb:AF016582.1 gb:NM_001274.1	31.63	A	5.26	373.98	P	549.63	P	461.07	88.59	14.58	9.31	22.2	*
225834_at	Homo sapiens mRNA similar to RIKEN cDNA 2700049P18 gene (cDNA clone MGC:57827 IMAGE:6064384), complete cds	AL135396	375788	gb:AL135396 /DB_XREF=gi:6603583 /DB_XREF=DKFZp762I2315_r1 /CLONE=DKFZp762I2315 /FEA=EST /CNT=67 /TID=Hs.18349.1 /TIER=Stack /STK=19 /UG=Hs.18349 /LL=29088 /UG_GENE=HSPC145 /UG_TITLE=HSPC145 protein	70.24	P	11.32	848.11	P	1346.22	P	1096.85	249.28	15.62	9.28	24.31	*
227350_at	Homo sapiens cDNA FLJ11381 fis, clone HEMBA1000501.	AI889959		gb:AI889959 /DB_XREF=gi:5595123 /DB_XREF=wm65f08.x1 /CLONE=IMAGE:2440839 /FEA=mRNA /CNT=38 /TID=Hs.127797.0 /TIER=ConsEnd /STK=6 /UG=Hs.127797 /UG_TITLE=Homo sapiens cDNA FLJ11381 fis, clone HEMBA1000501	156.65	P	10.62	1603.69	P	1625.47	P	1612.53	27.1	10.29	9.23	11.62	*
1557918_s_at	solute carrier family 16 (monocarboxylic acid transporters), member 1	AU131482	6566	gb:AU131482 /DB_XREF=gi:10991836 /DB_XREF=AU131482 /CLONE=NT2RP3002654 /TID=Hs2.407205.1 /CNT=44 /FEA=mRNA /TIER=ConsEnd /STK=0 /UG=Hs.407205 /UG_TITLE=Homo sapiens mRNA for monocarboxylate transporter isoform 1 (SLC16A1 gene), 5UTR	85.14	A	32.83	1222.57	P	1394	P	1304.05	90.7	15.32	9.21	42.04	*
235609_at	BRCA1 interacting protein C-terminal helicase 1	BF056791	83990	gb:BF056791 /DB_XREF=gi:10810687 /DB_XREF=7k09e12.x1 /CLONE=IMAGE:3443830 /FEA=EST /CNT=11 /TID=Hs.87507.0 /TIER=ConsEnd /STK=6 /UG=Hs.87507 /UG_TITLE=ESTs	30.36	A	9.52	419.08	P	424.67	P	421.93	13.18	13.9	9.14	28.73	*
213423_x_at	Putative prostate cancer tumor suppressor	AI884858	7991	gb:AI884858 /DB_XREF=gi:5590022 /DB_XREF=wl85f06.x1 /CLONE=IMAGE:2431715 /FEA=EST /CNT=33 /TID=Hs.71119.1 /TIER=Stack /STK=12 /UG=Hs.71119 /LL=7991 /UG_GENE=N33 /UG_TITLE=Putative prostate cancer tumor suppressor	275.16	P	17.97	2810.29	P	3524.24	P	3164.14	361.14	11.5	9.13	14.14	*
203214_x_at	cell division cycle 2, G1 to S and G2 to M	NM_001786	983	gb:NM_001786.1 /DB_XREF=gi:4502708 /GEN=CDC2 /FEA=FLmRNA /CNT=112 /TID=Hs.184572.0 /TIER=FL /STK=0 /UG=Hs.184572 /LL=983 /DEF=Homo sapiens cell division cycle 2, G1 to S and G2 to M (CDC2), mRNA. /PROD=cell division cycle 2, G1 to S and G2 to M /FL=gb:NM_001786.1	142.66	P	54.78	2003.27	P	3413.06	P	2708.86	703.39	18.99	9.06	54.12	*
212142_at	MCM4 minichromosome maintenance deficient 4 (S. cerevisiae)	AI936566	4173	gb:AI936566 /DB_XREF=gi:5675436 /DB_XREF=wd29e06.x1 /CLONE=IMAGE:2329570 /FEA=mRNA /CNT=256 /TID=Hs.154443.0 /TIER=Stack /STK=41 /UG=Hs.154443 /LL=4173 /UG_GENE=MCM4 /UG_TITLE=minichromosome maintenance deficient (S. cerevisiae) 4	35.54	A	8.8	551.58	P	427.81	P	489.52	63.25	13.77	9.06	23.96	*
222118_at	uncharacterized bone marrow protein BM039	AK023669	55839	gb:AK023669.1 /DB_XREF=gi:10435661 /FEA=mRNA /CNT=29 /TID=Hs.283532.1 /TIER=ConsEnd /STK=0 /UG=Hs.283532 /LL=55839 /UG_GENE=BM039 /UG_TITLE=uncharacterized bone marrow protein BM039 /DEF=Homo sapiens cDNA FLJ13607 fis, clone PLACE1010624.	51.94	A	8.68	563.88	P	630.45	P	598.46	35.35	11.52	8.85	16.08	*
228273_at	hypothetical protein FLJ11029	BG165011	55771	gb:BG165011 /DB_XREF=gi:12671714 /DB_XREF=602343875F1 /CLONE=IMAGE:4454010 /FEA=EST /CNT=17 /TID=Hs.165909.0 /TIER=Stack /STK=11 /UG=Hs.165909 /UG_TITLE=ESTs	115.63	P	6.45	1099.44	P	1131.79	P	1114.11	34.27	9.64	8.7	10.73	*
237215_s_at	transferrin receptor (p90, CD71)	N76327	7037	gb:N76327 /DB_XREF=gi:1238905 /DB_XREF=yv39c02.r1 /CLONE=IMAGE:245090 /FEA=EST /CNT=10 /TID=Hs.185726.0 /TIER=ConsEnd /STK=0 /UG=Hs.185726 /UG_TITLE=ESTs, Highly similar to 1011297A transferrin receptor (H.sapiens)	75.39	P	22.9	1514.12	P	944.09	P	1229.35	286.62	16.31	8.69	34.77	*
203439_s_at	stanniocalcin 2	BC000658	8614	gb:BC000658.1 /DB_XREF=gi:12653744 /FEA=FLmRNA /CNT=109 /TID=Hs.155223.0 /TIER=FL+Stack /STK=17 /UG=Hs.155223 /LL=8614 /UG_GENE=STC2 /DEF=Homo sapiens, stanniocalcin 2, clone MGC:1881, mRNA, complete cds. /PROD=stanniocalcin 2 /FL=gb:AF098462.1 gb:AF031036.1 gb:NM_003714.1 gb:BC000658.1 gb:AB012664.1 gb:AF055460.1	145.85	P	28.32	1773.82	P	3232.95	P	2503.43	728.46	17.16	8.51	29.72	*
208079_s_at	serine/threonine kinase 6 /// serine/threonine kinase 6	NM_003158	6790 /// 6790	gb:NM_003158.1 /DB_XREF=gi:4507278 /GEN=STK6 /FEA=FLmRNA /CNT=2 /TID=Hs.250822.0 /TIER=FL /STK=0 /UG=Hs.250822 /LL=6790 /DEF=Homo sapiens serinethreonine kinase 6 (STK6), mRNA. /PROD=serinethreonine kinase 6 /FL=gb:D84212.1 gb:NM_003158.1	121.52	P	21.86	1375.08	P	2236.65	P	1803.17	432.79	14.84	8.47	24.06	*
202234_s_at	solute carrier family 16 (monocarboxylic acid transporters), member 1	BF511091	6566	gb:BF511091 /DB_XREF=gi:11594389 /DB_XREF=UI-H-BI4-apn-c-05-0-UI.s1 /CLONE=IMAGE:3087753 /FEA=FLmRNA /CNT=164 /TID=Hs.75231.0 /TIER=Stack /STK=16 /UG=Hs.75231 /LL=6566 /UG_GENE=SLC16A1 /UG_TITLE=solute carrier family 16 (monocarboxylic acid transporters), member 1 /FL=gb:L31801.1 gb:NM_003051.1	70.15	P	5.16	783.11	P	659.11	P	721.95	65.01	10.29	8.46	12.43	*
205339_at	TAL1 (SCL) interrupting locus	NM_003035	6491	gb:NM_003035.1 /DB_XREF=gi:4506958 /GEN=SIL /FEA=FLmRNA /CNT=32 /TID=Hs.323032.0 /TIER=FL /STK=0 /UG=Hs.323032 /LL=6491 /DEF=Homo sapiens TAL1 (SCL) interrupting locus (SIL), mRNA. /PROD=TAL1 (SCL) interrupting locus /FL=gb:M74558.1 gb:NM_003035.1	97.86	P	18.18	1011.84	P	1279.54	P	1147.82	134.83	11.73	8.32	17.55	*
236641_at	kinesin family member 14	AW183154	9928	gb:AW183154 /DB_XREF=gi:6451630 /DB_XREF=xj67b12.x1 /CLONE=IMAGE:2662271 /FEA=EST /CNT=6 /TID=Hs.116649.0 /TIER=ConsEnd /STK=5 /UG=Hs.116649 /UG_TITLE=ESTs	26.88	A	14.02	434.11	P	386.55	P	410.38	26.93	15.27	8.11	107.58	*
209228_x_at	Putative prostate cancer tumor suppressor	U42349	7991	gb:U42349.1 /DB_XREF=gi:1353672 /GEN=N33 /FEA=FLmRNA /CNT=137 /TID=Hs.71119.0 /TIER=FL /STK=0 /UG=Hs.71119 /LL=7991 /UG_TITLE=Putative prostate cancer tumor suppressor /DEF=Human N33 mRNA, complete cds. /FL=gb:U42349.1 gb:NM_006765.1	298.31	P	24.96	2720.89	P	3465.95	P	3094	373.32	10.37	8.04	13.11	*
210559_s_at	cell division cycle 2, G1 to S and G2 to M	D88357	983	gb:D88357.1 /DB_XREF=gi:3126638 /FEA=FLmRNA /CNT=4 /TID=Hs.184572.1 /TIER=FL /STK=0 /UG=Hs.184572 /LL=983 /UG_GENE=CDC2 /DEF=Homo sapiens mRNA for CDC2 delta T, complete cds. /PROD=CDC2 delta T /FL=gb:D88357.1	185.48	P	63.56	2248.16	P	3851.03	P	3050.09	799.78	16.44	8.03	40.17	*
211708_s_at	stearoyl-CoA desaturase (delta-9-desaturase) /// stearoyl-CoA desaturase (delta-9-desaturase)	BC005807	6319 /// 6319	gb:BC005807.1 /DB_XREF=gi:13543283 /FEA=FLmRNA /CNT=1 /TID=HsAffx.900689.613 /TIER=FL /STK=0 /DEF=Homo sapiens, clone MGC:10264, mRNA, complete cds. /PROD=Unknown (protein for MGC:10264) /FL=gb:BC005807.1	84.83	A	26.94	1288.67	P	972.62	P	1129.29	165.59	13.31	8.03	28.59	*
220651_s_at	MCM10 minichromosome maintenance deficient 10 (S. cerevisiae)	NM_018518	55388	gb:NM_018518.1 /DB_XREF=gi:8924142 /GEN=PRO2249 /FEA=FLmRNA /CNT=6 /TID=Hs.198363.0 /TIER=FL /STK=0 /UG=Hs.198363 /LL=55388 /DEF=Homo sapiens homolog of yeast MCM10; hypothetical protein PRO2249 (PRO2249), mRNA. /PROD=homolog of yeast MCM10; hypothetical proteinPRO2249 /FL=gb:AF119869.1 gb:BC004876.1 gb:AB042719.1 gb:NM_018518.1	40.8	A	9.07	477.83	P	879.26	P	678.44	200.53	16.63	8.03	30.36	*
218585_s_at	RA-regulated nuclear matrix-associated protein	NM_016448	51514	gb:NM_016448.1 /DB_XREF=gi:7705575 /GEN=L2DTL /FEA=FLmRNA /CNT=88 /TID=Hs.126774.0 /TIER=FL+Stack /STK=15 /UG=Hs.126774 /LL=51514 /DEF=Homo sapiens L2DTL protein (L2DTL), mRNA. /PROD=L2DTL protein /FL=gb:NM_016448.1 gb:AF195765.1	66.16	P	15.43	866.1	P	1843.05	P	1354.18	488.18	20.47	7.95	40.05	*
202338_at	thymidine kinase 1, soluble	NM_003258	7083	gb:NM_003258.1 /DB_XREF=gi:4507518 /GEN=TK1 /FEA=FLmRNA /CNT=243 /TID=Hs.105097.0 /TIER=FL+Stack /STK=45 /UG=Hs.105097 /LL=7083 /DEF=Homo sapiens thymidine kinase 1, soluble (TK1), mRNA. /PROD=thymidine kinase 1, soluble /FL=gb:NM_003258.1 gb:K02581.1	67.71	A	8.91	647.67	P	895.75	P	771.4	124.21	11.39	7.92	15.98	*
231772_x_at	centromere protein H	AL572471	64946	gb:AL572471 /DB_XREF=gi:12930771 /DB_XREF=AL572471 /CLONE=CS0DI011YI09 (3 prime) /FEA=FLmRNA /CNT=16 /TID=Hs.200395.0 /TIER=ConsEnd /STK=1 /UG=Hs.200395 /LL=64946 /UG_GENE=CENPH /UG_TITLE=kinetochore protein CENP-H /FL=gb:NM_022909.1 gb:AB035124.1	97.87	A	19.6	1017.18	P	1047.07	P	1031.42	38.34	10.54	7.87	15.78	*
204092_s_at	serine/threonine kinase 6	NM_003600	6790	gb:NM_003600.1 /DB_XREF=gi:4507274 /GEN=STK15 /FEA=FLmRNA /CNT=79 /TID=Hs.48915.0 /TIER=FL+Stack /STK=12 /UG=Hs.48915 /LL=8465 /DEF=Homo sapiens serinethreonine kinase 15 (STK15), mRNA. /PROD=serinethreonine kinase 15 /FL=gb:AF008551.1 gb:AF011468.1 gb:NM_003600.1	102.73	A	24.17	1121.37	P	1874.21	P	1497.63	376.4	14.58	7.83	26.46	*
220060_s_at	hypothetical protein FLJ20641	NM_017915	55010	gb:NM_017915.1 /DB_XREF=gi:8923595 /GEN=FLJ20641 /FEA=FLmRNA /CNT=11 /TID=Hs.121553.0 /TIER=FL /STK=2 /UG=Hs.121553 /LL=55010 /DEF=Homo sapiens hypothetical protein FLJ20641 (FLJ20641), mRNA. /PROD=hypothetical protein FLJ20641 /FL=gb:NM_017915.1	65.39	P	8.88	652.09	P	611.89	P	631.33	24.45	9.65	7.8	12.52	*
222039_at	hypothetical protein LOC146909	AA292789	146909	gb:AA292789 /DB_XREF=gi:1941611 /DB_XREF=zt56d09.s1 /CLONE=IMAGE:726353 /FEA=EST /CNT=11 /TID=Hs.274448.1 /TIER=Stack /STK=9 /UG=Hs.274448 /LL=55771 /UG_GENE=FLJ11029 /UG_TITLE=hypothetical protein FLJ11029	41.97	A	21.98	685.89	P	566.63	P	625.88	65.12	14.91	7.76	108	*
232596_at	diaphanous homolog 3 (Drosophila)	AL354829	81624	gb:AL354829 /DB_XREF=gi:8670914 /FEA=DNA_1 /CNT=5 /TID=Hs.122164.0 /TIER=ConsEnd /STK=1 /UG=Hs.122164 /LL=81624 /UG_GENE=DKFZP434C0931 /UG_TITLE=diaphanous (Drosophila, homolog) 3 /DEF=Human DNA sequence from clone RP11-218B22 on chromosome 13. Contains the 3 end of the gene for a novel protein similar to mouse diaphenous-related formin (DIA2), ESTs, STSs and GSSs	16.34	A	3.14	277.57	P	171.51	P	224.19	54.41	13.72	7.73	22.76	*
220205_at	transmembrane phosphatase with tensin homology	NM_013315	7179	gb:NM_013315.1 /DB_XREF=gi:7019558 /GEN=TPTE /FEA=FLmRNA /CNT=33 /TID=Hs.122986.0 /TIER=FL+Stack /STK=23 /UG=Hs.122986 /LL=7179 /DEF=Homo sapiens transmembrane phosphatase with tensin homology (TPTE), mRNA. /PROD=transmembrane phosphatase with tensin homology /FL=gb:NM_013315.1 gb:AF007118.1	12.79	A	5.51	255.87	P	158.37	P	206.91	51.07	16.17	7.66	57.3	*
228401_at	PRO2000 protein	AI656807	29028	gb:AI656807 /DB_XREF=gi:4740786 /DB_XREF=tt54b01.x1 /CLONE=IMAGE:2244553 /FEA=EST /CNT=20 /TID=Hs.167771.0 /TIER=Stack /STK=19 /UG=Hs.167771 /UG_TITLE=ESTs	144.13	P	6.28	1188.84	P	1184.28	P	1186.85	15.12	8.23	7.66	8.9	*
211080_s_at	NIMA (never in mitosis gene a)-related kinase 2 /// NIMA (never in mitosis gene a)-related kinase 2	Z25425	4751 /// 4751	gb:Z25425.1 /DB_XREF=gi:405728 /FEA=FLmRNA /CNT=1 /TID=HsAffx.901131.705 /TIER=FL /STK=0 /DEF=H.sapiens protein-serinethreonine kinase gene, complete CDS. /PROD=protein-serinethreonine kinase /FL=gb:Z25425.1	22.44	A	8.38	276.76	P	520.12	P	398.1	121.85	17.74	7.65	49.34	*
235039_x_at	TUDOR gene similar	BF697734	286826	gb:BF697734 /DB_XREF=gi:11983142 /DB_XREF=602131278F1 /CLONE=IMAGE:4287906 /FEA=EST /CNT=25 /TID=Hs.120817.0 /TIER=ConsEnd /STK=0 /UG=Hs.120817 /UG_TITLE=ESTs	83.71	P	4.84	691.4	P	806.44	P	748.77	57.83	8.94	7.6	10.45	*
204727_at	WD repeat and HMG-box DNA binding protein 1	AW772140	11169	gb:AW772140 /DB_XREF=gi:7704203 /DB_XREF=hn68b03.x1 /CLONE=IMAGE:3033005 /FEA=FLmRNA /CNT=54 /TID=Hs.72160.0 /TIER=ConsEnd /STK=3 /UG=Hs.72160 /LL=11169 /UG_GENE=AND-1 /UG_TITLE=AND-1 protein /FL=gb:NM_007086.1	28.8	P	4.28	261.29	P	305.76	P	282.93	23.19	9.82	7.55	13.34	*
209258_s_at	chondroitin sulfate proteoglycan 6 (bamacan)	AI373676	9126	gb:AI373676 /DB_XREF=gi:4153542 /DB_XREF=qz53h11.x1 /CLONE=IMAGE:2030661 /FEA=FLmRNA /CNT=124 /TID=Hs.24485.0 /TIER=Stack /STK=8 /UG=Hs.24485 /LL=9126 /UG_GENE=CSPG6 /UG_TITLE=chondroitin sulfate proteoglycan 6 (bamacan) /FL=gb:AF067163.1 gb:NM_005445.1 gb:AF020043.1	51.64	P	3.59	564.16	P	441.33	P	503.55	63.91	9.75	7.54	12.22	*
235631_at	discoidin domain receptor family, member 2	AA545764	4921	gb:AA545764 /DB_XREF=gi:2307043 /DB_XREF=HBMSF1D5-REV /CLONE=HBMSF1D5 /FEA=EST /CNT=12 /TID=Hs.146299.0 /TIER=ConsEnd /STK=0 /UG=Hs.146299 /UG_TITLE=ESTs	155.76	P	18.83	1388.69	P	1871.9	P	1630.49	242.17	10.47	7.51	14.29	*
235696_at	Homo sapiens cDNA FLJ14210 fis, clone NT2RP3003403.	AI862542		gb:AI862542 /DB_XREF=gi:5526649 /DB_XREF=wj15c09.x1 /CLONE=IMAGE:2402896 /FEA=EST /CNT=11 /TID=Hs.18514.0 /TIER=ConsEnd /STK=4 /UG=Hs.18514 /UG_TITLE=ESTs	83.15	P	15.59	1545.15	P	874.43	P	1209.87	336.68	14.55	7.5	24.66	*
211162_x_at	gb:AF116616.1 /DB_XREF=gi:7959734 /FEA=FLmRNA /CNT=1 /TID=Hs.119597.2 /TIER=FL /STK=0 /UG=Hs.119597 /LL=6319 /UG_GENE=SCD /DEF=Homo sapiens PRO0998 mRNA, complete cds. /PROD=PRO0998 /FL=gb:AF116616.1	AF116616		gb:AF116616.1 /DB_XREF=gi:7959734 /FEA=FLmRNA /CNT=1 /TID=Hs.119597.2 /TIER=FL /STK=0 /UG=Hs.119597 /LL=6319 /UG_GENE=SCD /DEF=Homo sapiens PRO0998 mRNA, complete cds. /PROD=PRO0998 /FL=gb:AF116616.1	95.38	A	22.24	1271.15	P	940.04	P	1105.12	175.24	11.59	7.43	19.74	*
200841_s_at	glutamyl-prolyl-tRNA synthetase	AI142677	2058	gb:AI142677 /DB_XREF=gi:3659036 /DB_XREF=ok33h03.s1 /CLONE=IMAGE:1509653 /FEA=FLmRNA /CNT=367 /TID=Hs.55921.0 /TIER=Stack /STK=9 /UG=Hs.55921 /LL=2058 /UG_GENE=EPRS /UG_TITLE=glutamyl-prolyl-tRNA synthetase /FL=gb:NM_004446.1	153.31	P	28	1407.18	P	1762.61	P	1583.12	179.27	10.33	7.39	15.31	*
219270_at	hypothetical protein MGC4504	NM_024111	79094	gb:NM_024111.1 /DB_XREF=gi:13129125 /GEN=MGC4504 /FEA=FLmRNA /CNT=52 /TID=Hs.155569.0 /TIER=FL+Stack /STK=17 /UG=Hs.155569 /LL=79094 /DEF=Homo sapiens hypothetical protein MGC4504 (MGC4504), mRNA. /PROD=hypothetical protein MGC4504 /FL=gb:BC001847.1 gb:NM_024111.1	84.21	A	24.68	1076.52	P	860.02	P	968.66	114.75	11.5	7.32	22.65	*
227928_at	pro-melanin-concentrating hormone	AI224977	5367	gb:AI224977 /DB_XREF=gi:3807690 /DB_XREF=qi31h03.x1 /CLONE=IMAGE:1858133 /FEA=EST /CNT=24 /TID=Hs.2182.1 /TIER=Stack /STK=9 /UG=Hs.2182 /LL=5367 /UG_GENE=PMCH /UG_TITLE=pro-melanin-concentrating hormone	16.49	A	3.63	165.81	P	162.69	P	164.68	6.23	9.99	7.28	15.71	*
227165_at	chromosome 13 open reading frame 3	AI829603	221150	gb:AI829603 /DB_XREF=gi:5450274 /DB_XREF=wf28h04.x1 /CLONE=IMAGE:2356951 /FEA=EST /CNT=43 /TID=Hs.88523.0 /TIER=Stack /STK=11 /UG=Hs.88523 /UG_TITLE=ESTs	35.44	A	12.31	373.38	P	470.28	P	421.51	48.78	11.89	7.2	28.11	*
219787_s_at	epithelial cell transforming sequence 2 oncogene	NM_018098	1894	gb:NM_018098.1 /DB_XREF=gi:8922431 /GEN=FLJ10461 /FEA=FLmRNA /CNT=18 /TID=Hs.122579.0 /TIER=FL /STK=0 /UG=Hs.122579 /LL=55710 /DEF=Homo sapiens hypothetical protein FLJ10461 (FLJ10461), mRNA. /PROD=hypothetical protein FLJ10461 /FL=gb:NM_018098.1	143.3	P	9.59	1299.44	P	2099.21	P	1698.33	400.3	11.85	7.19	16.8	*
219654_at	protein tyrosine phosphatase-like (proline instead of catalytic arginine), member a	NM_014241	9200	gb:NM_014241.1 /DB_XREF=gi:7657481 /GEN=PTPLA /FEA=FLmRNA /CNT=23 /TID=Hs.114062.0 /TIER=FL+Stack /STK=8 /UG=Hs.114062 /LL=9200 /DEF=Homo sapiens protein tyrosine phosphatase-like (proline instead of catalytic arginine), member a (PTPLA), mRNA. /PROD=protein tyrosine phosphatase-like (prolineinstead of catalytic arginine), member a /FL=gb:AF114494.1 gb:NM_014241.1	234.8	P	25.87	2250.88	P	1935.52	P	2095.26	165.59	8.92	7.18	11.27	*
220295_x_at	cell cycle control protein SDP35	NM_017779	55635	gb:NM_017779.1 /DB_XREF=gi:8923327 /GEN=FLJ20354 /FEA=FLmRNA /CNT=8 /TID=Hs.133260.0 /TIER=FL /STK=0 /UG=Hs.133260 /LL=55635 /DEF=Homo sapiens hypothetical protein FLJ20354 (FLJ20354), mRNA. /PROD=hypothetical protein FLJ20354 /FL=gb:NM_017779.1	34.48	A	7.8	443.46	P	1020.03	P	731.07	288.54	21.21	7.18	42.04	*
213906_at	v-myb myeloblastosis viral oncogene homolog (avian)-like 1	AW592266	4603	gb:AW592266 /DB_XREF=gi:7279443 /DB_XREF=hf48e04.x1 /CLONE=IMAGE:2935134 /FEA=mRNA /CNT=41 /TID=Hs.300592.0 /TIER=Stack /STK=15 /UG=Hs.300592 /LL=4603 /UG_GENE=MYBL1 /UG_TITLE=v-myb avian myeloblastosis viral oncogene homolog-like 1	62.95	P	9.45	720.79	P	548.72	P	634.52	88.38	10.08	7.17	14.3	*
223556_at	helicase, lymphoid-specific	AF155827	3070	gb:AF155827.1 /DB_XREF=gi:8980659 /GEN=SMARCA6 /FEA=FLmRNA /CNT=46 /TID=Hs.203963.1 /TIER=FL /STK=0 /UG=Hs.203963 /LL=55121 /DEF=Homo sapiens proliferation-associated SNF2-like protein (SMARCA6) mRNA, complete cds. /PROD=proliferation-associated SNF2-like protein /FL=gb:AF155827.1	45.09	P	7.84	1094.6	P	518.95	P	807.04	289.1	17.9	7.16	31.83	*
214710_s_at	cyclin B1	BE407516	891	gb:BE407516 /DB_XREF=gi:9343966 /DB_XREF=601300355F1 /CLONE=IMAGE:3630517 /FEA=mRNA /CNT=29 /TID=Hs.23960.2 /TIER=ConsEnd /STK=0 /UG=Hs.23960 /LL=891 /UG_GENE=CCNB1 /UG_TITLE=cyclin B1	190.82	P	8.43	1772.57	P	3033.06	P	2402.52	629.64	12.59	7.14	18.18	*
234945_at	gb:AL138828 /DB_XREF=gi:10443374 /FEA=DNA_3 /CNT=1 /TID=Hs.121536.1 /TIER=ConsEnd /STK=0 /UG=Hs.121536 /UG_TITLE=Human DNA sequence from clone RP11-472E5 on chromosome 6. Contains ESTs and STSs. Contains the 3 part of the gene for high-affinity cAMP-specific 3,5-cyclic phosphodiesterase (EC 3.1.4.17, rolipram-insensitive phosphodiesterase type 7) and a novel gene /DEF=Human DNA sequence from clon…	AL138828		gb:AL138828 /DB_XREF=gi:10443374 /FEA=DNA_3 /CNT=1 /TID=Hs.121536.1 /TIER=ConsEnd /STK=0 /UG=Hs.121536 /UG_TITLE=Human DNA sequence from clone RP11-472E5 on chromosome 6. Contains ESTs and STSs. Contains the 3 part of the gene for high-affinity cAMP-specific 3,5-cyclic phosphodiesterase (EC 3.1.4.17, rolipram-insensitive phosphodiesterase type 7) and a novel gene /DEF=Human DNA sequence from clon…	3.23	A	4.85	66.89	A	110.53	A	88.67	21.9	27.44	6.96	100000000	*
206102_at	KIAA0186 gene product	NM_021067	9837	gb:NM_021067.1 /DB_XREF=gi:10800147 /GEN=KIAA0186 /FEA=FLmRNA /CNT=18 /TID=Hs.36232.0 /TIER=FL /STK=0 /UG=Hs.36232 /LL=9837 /DEF=Homo sapiens KIAA0186 gene product (KIAA0186), mRNA. /PROD=KIAA0186 gene product /FL=gb:NM_021067.1 gb:D80008.1	142.77	P	13.67	1200.94	P	1772.62	P	1487.19	285.5	10.42	6.95	14.41	*
218741_at	chromosome 22 open reading frame 18	NM_024053	79019	gb:NM_024053.1 /DB_XREF=gi:13129021 /GEN=MGC861 /FEA=FLmRNA /CNT=93 /TID=Hs.208912.0 /TIER=FL+Stack /STK=36 /UG=Hs.208912 /LL=79019 /DEF=Homo sapiens hypothetical protein MGC861 (MGC861), mRNA. /PROD=hypothetical protein MGC861 /FL=gb:BC000705.1 gb:NM_024053.1	86.2	A	19.2	995.52	P	2157.89	P	1576.87	580.19	18.29	6.93	35.32	*
222077_s_at	Rac GTPase activating protein 1	AU153848	29127	gb:AU153848 /DB_XREF=gi:11015369 /DB_XREF=AU153848 /CLONE=NT2RP3004175 /FEA=EST /CNT=10 /TID=Hs.23900.1 /TIER=Stack /STK=8 /UG=Hs.23900 /LL=29127 /UG_GENE=ID-GAP /UG_TITLE=GTPase activating protein	323.28	P	17.03	2609.95	P	2420.2	P	2512.1	114.53	7.77	6.93	8.73	*
209709_s_at	hyaluronan-mediated motility receptor (RHAMM)	U29343	3161	gb:U29343.1 /DB_XREF=gi:2959555 /GEN=RHAMM /FEA=FLmRNA /CNT=82 /TID=Hs.72550.1 /TIER=FL /STK=0 /UG=Hs.72550 /LL=3161 /DEF=Homo sapiens hyaluronan receptor (RHAMM) mRNA, complete cds. /PROD=hyaluronan receptor /FL=gb:NM_012484.1 gb:AF032862.1 gb:U29343.1	84.13	A	21.76	829.75	P	1441.81	P	1133.74	307.61	13.48	6.8	26.11	*
209408_at	kinesin family member 2C	U63743	11004	gb:U63743.1 /DB_XREF=gi:1695881 /FEA=FLmRNA /CNT=135 /TID=Hs.69360.1 /TIER=FL /STK=0 /UG=Hs.69360 /LL=11004 /UG_GENE=KNSL6 /DEF=Homo sapiens mitotic centromere-associated kinesin mRNA, complete cds. /PROD=mitotic centromere-associated kinesin /FL=gb:U63743.1 gb:NM_006845.2	117.74	P	29.11	1079.47	P	1661.09	P	1371.07	290.14	11.64	6.75	21.16	*
229978_at	Homo sapiens cDNA FLJ10015 fis, clone HEMBA1000392.	AU143918		gb:AU143918 /DB_XREF=gi:11005439 /DB_XREF=AU143918 /CLONE=HEMBA1000392 /FEA=mRNA /CNT=14 /TID=Hs.130661.0 /TIER=Stack /STK=8 /UG=Hs.130661 /UG_TITLE=Homo sapiens cDNA FLJ10015 fis, clone HEMBA1000392	47.17	A	27.71	916.82	P	574.57	P	744.2	179.08	15.78	6.75	469.26	*
207147_at	distal-less homeo box 2	NM_004405	1746	gb:NM_004405.2 /DB_XREF=gi:6996003 /GEN=DLX2 /FEA=FLmRNA /CNT=7 /TID=Hs.419.0 /TIER=FL /STK=1 /UG=Hs.419 /LL=1746 /DEF=Homo sapiens distal-less homeo box 2 (DLX2), mRNA. /PROD=distal-less homeo box 2 /FL=gb:NM_004405.2	64.81	A	7.08	679.71	P	1426.76	P	1053.31	372.96	16.25	6.71	26.88	*
203234_at	uridine phosphorylase 1	NM_003364	7378	gb:NM_003364.1 /DB_XREF=gi:4507838 /GEN=UP /FEA=FLmRNA /CNT=160 /TID=Hs.77573.0 /TIER=FL+Stack /STK=91 /UG=Hs.77573 /LL=7378 /DEF=Homo sapiens uridine phosphorylase (UP), mRNA. /PROD=uridine phosphorylase /FL=gb:NM_003364.1 gb:BC001405.1	270.08	P	10.71	2856.44	P	2055.17	P	2455.25	404.46	9.09	6.59	11.67	*
225655_at	ubiquitin-like, containing PHD and RING finger domains, 1	AK025578	29128	gb:AK025578.1 /DB_XREF=gi:10438136 /FEA=FLmRNA /CNT=85 /TID=Hs.108106.0 /TIER=Stack /STK=24 /UG=Hs.108106 /LL=29128 /UG_GENE=ICBP90 /UG_TITLE=transcription factor /DEF=Homo sapiens cDNA: FLJ21925 fis, clone HEP04126. /FL=gb:NM_013282.1 gb:AF129507.1	143.04	A	21.11	1502.59	P	1138.91	P	1320.54	184.39	9.23	6.58	13.04	*
228323_at	AF15q14 protein	BF248364	57082	gb:BF248364 /DB_XREF=gi:11164799 /DB_XREF=601821412F1 /CLONE=IMAGE:4046259 /FEA=mRNA /CNT=25 /TID=Hs.283099.1 /TIER=Stack /STK=12 /UG=Hs.283099 /LL=57082 /UG_GENE=AF15Q14 /UG_TITLE=AF15q14 protein	65.53	P	8.74	749.34	P	527.24	P	639.05	112.82	9.75	6.57	13.92	*
212141_at	MCM4 minichromosome maintenance deficient 4 (S. cerevisiae)	AA604621	4173	gb:AA604621 /DB_XREF=gi:2445485 /DB_XREF=no84b08.s1 /CLONE=IMAGE:1113495 /FEA=mRNA /CNT=256 /TID=Hs.154443.0 /TIER=Stack /STK=11 /UG=Hs.154443 /LL=4173 /UG_GENE=MCM4 /UG_TITLE=minichromosome maintenance deficient (S. cerevisiae) 4	114.65	A	14.01	1507.97	P	955.41	P	1231.55	277.93	10.74	6.54	15.85	*
201664_at	SMC4 structural maintenance of chromosomes 4-like 1 (yeast)	AL136877	10051	gb:AL136877.1 /DB_XREF=gi:6807670 /GEN=DKFZp434F205 /FEA=FLmRNA /CNT=256 /TID=Hs.50758.0 /TIER=FL+Stack /STK=49 /UG=Hs.50758 /LL=10051 /DEF=Homo sapiens mRNA; cDNA DKFZp434F205 (from clone DKFZp434F205); complete cds. /PROD=hypothetical protein /FL=gb:NM_005496.1 gb:AL136877.1 gb:AB019987.1	382.28	P	27.43	2783.49	P	3210.63	P	2978.03	238.08	7.79	6.51	9.29	*
218755_at	kinesin family member 20A	NM_005733	10112	gb:NM_005733.1 /DB_XREF=gi:5032012 /GEN=RAB6KIFL /FEA=FLmRNA /CNT=68 /TID=Hs.73625.0 /TIER=FL+Stack /STK=22 /UG=Hs.73625 /LL=10112 /DEF=Homo sapiens RAB6 interacting, kinesin-like (rabkinesin6) (RAB6KIFL), mRNA. /PROD=RAB6 interacting, kinesin-like (rabkinesin6) /FL=gb:AF153329.1 gb:NM_005733.1 gb:AF070672.1	43.39	A	23.86	669.19	P	1759.69	P	1213.72	545.32	27.97	6.48	301.22	*
209227_at	Putative prostate cancer tumor suppressor	AU158251	7991	gb:AU158251 /DB_XREF=gi:11019772 /DB_XREF=AU158251 /CLONE=PLACE1011740 /FEA=FLmRNA /CNT=137 /TID=Hs.71119.0 /TIER=Stack /STK=11 /UG=Hs.71119 /LL=7991 /UG_GENE=N33 /UG_TITLE=Putative prostate cancer tumor suppressor /FL=gb:U42349.1 gb:NM_006765.1	40.99	P	7.78	338.1	P	420.21	P	376.79	45.31	9.19	6.47	13.89	*
205443_at	small nuclear RNA activating complex, polypeptide 1, 43kDa	NM_003082	6617	gb:NM_003082.1 /DB_XREF=gi:4507100 /GEN=SNAPC1 /FEA=FLmRNA /CNT=29 /TID=Hs.179312.0 /TIER=FL /STK=0 /UG=Hs.179312 /LL=6617 /DEF=Homo sapiens small nuclear RNA activating complex, polypeptide 1, 43kD (SNAPC1), mRNA. /PROD=small nuclear RNA activating complex,polypeptide 1, 43kD /FL=gb:U44754.1 gb:NM_003082.1	213.66	P	25.15	1742.16	P	2756.04	P	2249.84	506.52	10.53	6.44	15.44	*
220892_s_at	phosphoserine aminotransferase 1	NM_021154	29968	gb:NM_021154.1 /DB_XREF=gi:10863954 /GEN=PSA /FEA=FLmRNA /CNT=3 /TID=Hs.286049.0 /TIER=FL /STK=0 /UG=Hs.286049 /LL=29968 /DEF=Homo sapiens phosphoserine aminotransferase (PSA), mRNA. /PROD=phosphoserine aminotransferase /FL=gb:AF113132.1 gb:NM_021154.1	226.05	P	31.73	6463.13	P	2685.85	P	4574.45	1892.88	20.24	6.38	36.37	*
223642_at	Zic family member 2 (odd-paired homolog, Drosophila)	AF193855	7546	gb:AF193855.1 /DB_XREF=gi:11065969 /GEN=ZIC2 /FEA=FLmRNA /CNT=35 /TID=Hs.132863.0 /TIER=FL+Stack /STK=14 /UG=Hs.132863 /LL=7546 /DEF=Homo sapiens zinc finger protein of cerebellum ZIC2 (ZIC2) mRNA, complete cds. /PROD=zinc finger protein of cerebellum ZIC2 /FL=gb:AF193855.1 gb:AF104902.1 gb:NM_007129.1	20.81	A	5.36	715.05	P	277.76	P	496.67	219.24	23.87	6.33	51.88	*
228033_at	E2F transcription factor 7	AI341146	144455	gb:AI341146 /DB_XREF=gi:4078073 /DB_XREF=qx89f02.x1 /CLONE=IMAGE:2009691 /FEA=mRNA /CNT=20 /TID=Hs.144687.0 /TIER=Stack /STK=10 /UG=Hs.144687 /UG_TITLE=Homo sapiens cDNA FLJ12981 fis, clone NT2RP2006454	29.25	A	5.44	794.63	P	338.29	P	566.52	229.41	19.37	6.32	36.43	*
1568817_at	Homo sapiens, clone IMAGE:4399978, mRNA	BC020585		gb:BC020585.1 /DB_XREF=gi:21594251 /TID=Hs2.404037.1 /CNT=9 /FEA=mRNA /TIER=ConsEnd /STK=1 /UG=Hs.404037 /UG_TITLE=Homo sapiens, clone IMAGE:4399978, mRNA /DEF=Homo sapiens, clone IMAGE:4399978, mRNA.	23.64	A	6.64	308.23	P	209.27	P	263.05	55.2	11.13	6.31	22	*
218662_s_at	chromosome condensation protein G	NM_022346	64151	gb:NM_022346.1 /DB_XREF=gi:11641252 /GEN=HCAP-G /FEA=FLmRNA /CNT=97 /TID=Hs.193602.0 /TIER=FL+Stack /STK=17 /UG=Hs.193602 /LL=64151 /DEF=Homo sapiens chromosome condensation protein G (HCAP-G), mRNA. /PROD=chromosome condensation protein G /FL=gb:AB013299.1 gb:BC000827.1 gb:AF331796.1 gb:NM_022346.1 gb:AF235023.1	39.67	P	10.73	454.15	P	1046.97	P	750.16	296.41	18.91	6.3	40.85	*
219555_s_at	uncharacterized bone marrow protein BM039	NM_018455	55839	gb:NM_018455.1 /DB_XREF=gi:8922096 /GEN=BM039 /FEA=FLmRNA /CNT=24 /TID=Hs.283532.0 /TIER=FL+Stack /STK=17 /UG=Hs.283532 /LL=55839 /DEF=Homo sapiens uncharacterized bone marrow protein BM039 (BM039), mRNA. /PROD=uncharacterized bone marrow protein BM039 /FL=gb:AF217515.1 gb:NM_018455.1	158.43	A	21.84	1179.4	P	1398.61	P	1288.49	110.76	8.13	6.3	10.85	*
222958_s_at	cell cycle control protein SDP35	AK000490	55635	gb:AK000490.1 /DB_XREF=gi:7020614 /FEA=FLmRNA /CNT=8 /TID=Hs.133260.0 /TIER=ConsEnd /STK=0 /UG=Hs.133260 /LL=55635 /UG_GENE=FLJ20354 /UG_TITLE=hypothetical protein FLJ20354 /DEF=Homo sapiens cDNA FLJ20483 fis, clone KAT07613. /FL=gb:NM_017779.1	68.45	A	23.26	693.25	P	1350.55	P	1021.73	328.35	14.93	6.29	37.12	*
209529_at	phosphatidic acid phosphatase type 2C	AF047760	8612	gb:AF047760.1 /DB_XREF=gi:2911497 /FEA=FLmRNA /CNT=135 /TID=Hs.24879.0 /TIER=FL /STK=0 /UG=Hs.24879 /LL=8612 /UG_GENE=PPAP2C /DEF=Homo sapiens phosphatidic acid phosphohydrolase type-2c mRNA, complete cds. /PROD=phosphatidic acid phosphohydrolase type-2c /FL=gb:AF035959.1 gb:AF047760.1 gb:AF056083.1 gb:BC002806.1 gb:NM_003712.1	191.35	P	13.47	1331.24	P	1547.8	P	1435.56	114.2	7.5	6.28	8.93	*
211015_s_at	heat shock 70kDa protein 4	L12723	3308	gb:L12723.1 /DB_XREF=gi:292159 /GEN=hsp70 /FEA=FLmRNA /CNT=3 /TID=Hs.90093.0 /TIER=FL /STK=0 /UG=Hs.90093 /LL=3308 /DEF=Human heat shock protein 70 (hsp70) mRNA, complete cds. /PROD=heat shock protein 70 /FL=gb:L12723.1	330.36	P	18.02	2358.29	P	2233.74	P	2306.81	87.46	6.98	6.27	7.81	*
205047_s_at	asparagine synthetase	NM_001673	440	gb:NM_001673.1 /DB_XREF=gi:4502258 /GEN=ASNS /FEA=FLmRNA /CNT=62 /TID=Hs.75692.0 /TIER=FL /STK=0 /UG=Hs.75692 /LL=440 /DEF=Homo sapiens asparagine synthetase (ASNS), mRNA. /PROD=asparagine synthetase /FL=gb:M27396.1 gb:NM_001673.1	423.85	P	40.03	7491.89	P	3858.09	P	5675.84	1825.63	13.39	6.24	21.2	*
211762_s_at	karyopherin alpha 2 (RAG cohort 1, importin alpha 1) /// karyopherin alpha 2 (RAG cohort 1, importin alpha 1)	BC005978	3838 /// 3838	gb:BC005978.1 /DB_XREF=gi:13543656 /FEA=FLmRNA /CNT=1 /TID=HsAffx.900809.477 /TIER=FL /STK=0 /DEF=Homo sapiens, karyopherin alpha 2 (RAG cohort 1, importin alpha 1), clone MGC:14668, mRNA, complete cds. /PROD=karyopherin alpha 2 (RAG cohort 1, importinalpha 1) /FL=gb:BC005978.1	596.73	P	38.48	4037.67	P	4387.54	P	4218.13	181.27	7.07	6.24	8.06	*
219978_s_at	nucleolar and spindle associated protein 1	NM_018454	51203	gb:NM_018454.1 /DB_XREF=gi:8922094 /GEN=BM037 /FEA=FLmRNA /CNT=12 /TID=Hs.283649.0 /TIER=FL /STK=1 /UG=Hs.283649 /LL=55838 /DEF=Homo sapiens uncharacterized bone marrow protein BM037 (BM037), mRNA. /PROD=uncharacterized bone marrow protein BM037 /FL=gb:AF217513.1 gb:NM_018454.1	51.79	A	17.62	488.67	P	820.69	P	652.85	167.54	12.61	6.24	30.46	*
209294_x_at	tumor necrosis factor receptor superfamily, member 10b	BC001281	8795	gb:BC001281.1 /DB_XREF=gi:12654874 /FEA=FLmRNA /CNT=206 /TID=Hs.51233.0 /TIER=FL /STK=5 /UG=Hs.51233 /LL=8795 /UG_GENE=TNFRSF10B /DEF=Homo sapiens, tumor necrosis factor receptor superfamily, member 10b, clone MGC:5144, mRNA, complete cds. /PROD=tumor necrosis factor receptor superfamily,member 10b /FL=gb:BC001281.1 gb:AF016266.1 gb:AF018658.1 gb:AF016849.1	120.32	A	24.09	955.37	P	1081.75	P	1017.72	64.12	8.46	6.23	12.75	*
221258_s_at	kinesin family member 18A /// kinesin family member 18A	NM_031217	81930 /// 81930	gb:NM_031217.1 /DB_XREF=gi:13654289 /GEN=DKFZP434G2226 /FEA=FLmRNA /CNT=1 /TID=HsAffx.900177.66 /TIER=FL /STK=0 /DEF=Homo sapiens hypothetical protein DKFZp434G2226 (DKFZP434G2226), mRNA. /PROD=hypothetical protein DKFZp434G2226 /FL=gb:NM_031217.1	31.13	P	9.98	275.03	P	351.22	P	313.69	38.89	10.08	6.21	21.71	*
204510_at	CDC7 cell division cycle 7 (S. cerevisiae)	NM_003503	8317	gb:NM_003503.2 /DB_XREF=gi:11038647 /GEN=CDC7L1 /FEA=FLmRNA /CNT=69 /TID=Hs.28853.0 /TIER=FL+Stack /STK=28 /UG=Hs.28853 /LL=8317 /DEF=Homo sapiens CDC7 (cell division cycle 7, S. cerevisiae, homolog)-like 1 (CDC7L1), mRNA. /PROD=CDC7-like 1 /FL=gb:AF005209.1 gb:AB003698.1 gb:AF015592.1 gb:NM_003503.2	96.01	A	12.98	1606.15	P	852.24	P	1229.01	378.94	12.8	6.17	20.77	*
201761_at	methylene tetrahydrofolate dehydrogenase (NAD+ dependent), methenyltetrahydrofolate cyclohydrolase	NM_006636	10797	gb:NM_006636.2 /DB_XREF=gi:13699869 /GEN=MTHFD2 /FEA=FLmRNA /CNT=242 /TID=Hs.154672.0 /TIER=FL+Stack /STK=67 /UG=Hs.154672 /LL=10797 /DEF=Homo sapiens methylene tetrahydrofolate dehydrogenase (NAD+ dependent), methenyltetrahydrofolate cyclohydrolase (MTHFD2), nuclear gene encoding mitochondrial protein, mRNA. /PROD=methylene tetrahydrofolate dehydrogenase (NAD+dependent), methenyltetrahydrofolate…	797.72	P	157.41	7852.32	P	6175.33	P	7011.41	860.61	8.79	6.12	13.52	*
210405_x_at	tumor necrosis factor receptor superfamily, member 10b	AF153687	8795	gb:AF153687.1 /DB_XREF=gi:8489094 /FEA=FLmRNA /CNT=15 /TID=Hs.51233.1 /TIER=FL /STK=0 /UG=Hs.51233 /LL=8795 /UG_GENE=TNFRSF10B /DEF=Homo sapiens Fas-like protein precusor mRNA, complete cds. /PROD=Fas-like protein precusor /FL=gb:AF012628.1 gb:AF012535.1 gb:NM_003842.1 gb:AF192548.1 gb:AF016268.1 gb:AF153687.1 gb:AF022386.1 gb:AF018657.1 gb:AF020501.1	115.45	A	24.59	921.48	P	1011.21	P	966.3	46.59	8.37	6.12	12.96	*
202580_x_at	forkhead box M1	NM_021953	2305	gb:NM_021953.1 /DB_XREF=gi:11386144 /GEN=FOXM1 /FEA=FLmRNA /CNT=160 /TID=Hs.239.0 /TIER=FL+Stack /STK=37 /UG=Hs.239 /LL=2305 /DEF=Homo sapiens forkhead box M1 (FOXM1), mRNA. /PROD=forkhead box M1 /FL=gb:U83113.1 gb:NM_021953.1 gb:L16783.1	66.81	A	10.46	1006.37	P	563.72	P	785.07	221.98	11.75	6.07	19.1	*
201930_at	MCM6 minichromosome maintenance deficient 6 (MIS5 homolog, S. pombe) (S. cerevisiae)	NM_005915	4175	gb:NM_005915.2 /DB_XREF=gi:7427518 /GEN=MCM6 /FEA=FLmRNA /CNT=198 /TID=Hs.155462.0 /TIER=FL+Stack /STK=52 /UG=Hs.155462 /LL=4175 /DEF=Homo sapiens minichromosome maintenance deficient (mis5, S. pombe) 6 (MCM6), mRNA. /PROD=minichromosome maintenance deficient (mis5, S.pombe) 6 /FL=gb:U46838.1 gb:D84557.1 gb:NM_005915.2	508.24	P	39.62	3381.26	P	3859.65	P	3620.79	241.74	7.12	6.02	8.46	*
209257_s_at	chondroitin sulfate proteoglycan 6 (bamacan)	BF795297	9126	gb:BF795297 /DB_XREF=gi:12100351 /DB_XREF=602256270F1 /CLONE=IMAGE:4339721 /FEA=FLmRNA /CNT=124 /TID=Hs.24485.0 /TIER=Stack /STK=9 /UG=Hs.24485 /LL=9126 /UG_GENE=CSPG6 /UG_TITLE=chondroitin sulfate proteoglycan 6 (bamacan) /FL=gb:AF067163.1 gb:NM_005445.1 gb:AF020043.1	80.59	A	15.69	640.35	P	638.1	P	639.38	14.74	7.93	5.99	11.69	*
204285_s_at	phorbol-12-myristate-13-acetate-induced protein 1	AI857639	5366	gb:AI857639 /DB_XREF=gi:5511255 /DB_XREF=wk95g09.x1 /CLONE=IMAGE:2423200 /FEA=FLmRNA /CNT=69 /TID=Hs.96.0 /TIER=Stack /STK=9 /UG=Hs.96 /LL=5366 /UG_GENE=PMAIP1 /UG_TITLE=phorbol-12-myristate-13-acetate-induced protein 1 /FL=gb:NM_021127.1	136.37	P	19.54	3980.38	P	1602.79	P	2790.63	1196.01	20.46	5.97	37.36	*
235178_x_at	hypothetical protein LOC157570	AL120674	157570	gb:AL120674 /DB_XREF=gi:5926573 /DB_XREF=DKFZp762A0410_r1 /CLONE=DKFZp762A0410 /FEA=EST /CNT=20 /TID=Hs.265592.0 /TIER=ConsEnd /STK=0 /UG=Hs.265592 /UG_TITLE=ESTs	8.37	A	6.45	102.87	A	201.33	P	152.17	49.16	18.19	5.94	100000000	*
238021_s_at	Homo sapiens hypothetical gene supported by AF275804 (LOC374736), mRNA	AA954994	374736	gb:AA954994 /DB_XREF=gi:3118689 /DB_XREF=op24f03.s1 /CLONE=IMAGE:1577789 /FEA=EST /CNT=15 /TID=Hs.237396.1 /TIER=ConsEnd /STK=1 /UG=Hs.237396 /UG_TITLE=ESTs	377.39	P	15.32	2598.87	P	3690.46	P	3144.74	545.26	8.33	5.92	10.82	*
222036_s_at	MCM4 minichromosome maintenance deficient 4 (S. cerevisiae)	AI859865	4173	gb:AI859865 /DB_XREF=gi:5513481 /DB_XREF=wm21f03.x1 /CLONE=IMAGE:2436605 /FEA=EST /CNT=13 /TID=Hs.154443.1 /TIER=Stack /STK=10 /UG=Hs.154443 /LL=4173 /UG_GENE=MCM4 /UG_TITLE=minichromosome maintenance deficient (S. cerevisiae) 4	378.85	P	22.32	2427.19	P	2584.82	P	2502.78	109.49	6.61	5.87	7.47	*
204023_at	replication factor C (activator 1) 4, 37kDa	NM_002916	5984	gb:NM_002916.1 /DB_XREF=gi:4506490 /GEN=RFC4 /FEA=FLmRNA /CNT=99 /TID=Hs.35120.0 /TIER=FL+Stack /STK=24 /UG=Hs.35120 /LL=5984 /DEF=Homo sapiens replication factor C (activator 1) 4 (37kD) (RFC4), mRNA. /PROD=replication factor C (activator 1) 4 (37kD) /FL=gb:M87339.1 gb:NM_002916.1	214.39	P	20.57	1573.22	P	2484.59	P	2025.36	458.65	9.45	5.81	13.57	*
1553122_s_at	RB-associated KRAB repressor	NM_021163	57786	gb:NM_021163.2 /DB_XREF=gi:16306485 /GEN=RBAK /TID=Hs2.396178.1 /CNT=28 /FEA=FLmRNA /TIER=FL /STK=1 /LL=57786 /UG=Hs.396178 /DEF=Homo sapiens RB-associated KRAB repressor (RBAK), mRNA. /PROD=RB-associated KRAB repressor /FL=gb:NM_021163.2	16.66	P	2.88	146.2	P	119.65	P	133.31	14.52	8	5.81	11.6	*
202558_s_at	stress 70 protein chaperone, microsome-associated, 60kDa	NM_006948	6782	gb:NM_006948.1 /DB_XREF=gi:5902125 /GEN=STCH /FEA=FLmRNA /CNT=144 /TID=Hs.288799.0 /TIER=FL /STK=2 /UG=Hs.288799 /LL=6782 /DEF=Homo sapiens stress 70 protein chaperone, microsome-associated, 60kD (STCH), mRNA. /PROD=stress 70 protein chaperone,microsome-associated, 60kD /FL=gb:NM_006948.1 gb:U04735.1	477.84	P	41.2	3094.26	P	3467.88	P	3280.31	194.11	6.86	5.8	8.21	*
200806_s_at	Homo sapiens transcribed sequence with strong similarity to protein pir:A32800 (H.sapiens) A32800 chaperonin GroEL precursor - human	BE256479		gb:BE256479 /DB_XREF=gi:9126938 /DB_XREF=601111293F1 /CLONE=IMAGE:3352031 /FEA=FLmRNA /CNT=475 /TID=Hs.79037.0 /TIER=Stack /STK=15 /UG=Hs.79037 /LL=3329 /UG_GENE=HSPD1 /UG_TITLE=heat shock 60kD protein 1 (chaperonin) /FL=gb:NM_002156.1 gb:M34664.1 gb:M22382.1 gb:BC002676.1 gb:BC003030.1	1285.85	P	94.86	8034.41	P	9183.62	P	8598.81	601.36	6.69	5.66	7.92	*
204033_at	thyroid hormone receptor interactor 13	NM_004237	9319	gb:NM_004237.1 /DB_XREF=gi:11321606 /GEN=TRIP13 /FEA=FLmRNA /CNT=102 /TID=Hs.6566.0 /TIER=FL /STK=7 /UG=Hs.6566 /LL=9319 /DEF=Homo sapiens thyroid hormone receptor interactor 13 (TRIP13), mRNA. /PROD=thyroid hormone receptor interactor 13 /FL=gb:BC000404.1 gb:U96131.1 gb:NM_004237.1	81.02	A	14.14	664.64	P	1248.03	P	955.87	291.75	11.8	5.66	20.06	*
211519_s_at	kinesin family member 2C	AY026505	11004	gb:AY026505.1 /DB_XREF=gi:13432054 /FEA=FLmRNA /CNT=1 /TID=Hs.69360.0 /TIER=FL /STK=0 /UG=Hs.69360 /LL=11004 /UG_GENE=KNSL6 /DEF=Homo sapiens testis specific mitotic centromere-associated kinesin mRNA, complete cds. /PROD=testis specific mitotic centromere-associatedkinesin /FL=gb:AY026505.1	67.58	P	15.96	555.58	P	1014.77	P	785.21	229.28	11.62	5.63	21.75	*
208813_at	glutamic-oxaloacetic transaminase 1, soluble (aspartate aminotransferase 1)	BC000498	2805	gb:BC000498.1 /DB_XREF=gi:12653452 /FEA=FLmRNA /CNT=341 /TID=Hs.597.0 /TIER=FL+Stack /STK=64 /UG=Hs.597 /LL=2805 /UG_GENE=GOT1 /DEF=Homo sapiens, glutamic-oxaloacetic transaminase 1, soluble (aspartate aminotransferase 1), clone MGC:8411, mRNA, complete cds. /PROD=glutamic-oxaloacetic transaminase 1, soluble(aspartate aminotransferase 1) /FL=gb:NM_002079.1 gb:BC000498.1 gb:M37400.1	889.13	P	41.26	5328.15	P	5562.73	P	5437.45	133.62	6.12	5.62	6.68	*
202236_s_at	solute carrier family 16 (monocarboxylic acid transporters), member 1	NM_003051	6566	gb:NM_003051.1 /DB_XREF=gi:4506982 /GEN=SLC16A1 /FEA=FLmRNA /CNT=164 /TID=Hs.75231.0 /TIER=FL /STK=0 /UG=Hs.75231 /LL=6566 /DEF=Homo sapiens solute carrier family 16 (monocarboxylic acid transporters), member 1 (SLC16A1), mRNA. /PROD=solute carrier family 16 (monocarboxylic acidtransporters), member 1 /FL=gb:L31801.1 gb:NM_003051.1	562.02	P	109.69	4238.17	P	4110.16	P	4178.76	89.68	7.44	5.61	10.96	*
235266_at	PRO2000 protein	AI139629	29028	gb:AI139629 /DB_XREF=gi:3645601 /DB_XREF=qd79g08.x1 /CLONE=IMAGE:1735742 /FEA=EST /CNT=11 /TID=Hs.222088.0 /TIER=ConsEnd /STK=1 /UG=Hs.222088 /UG_TITLE=ESTs, Weakly similar to IF38_HUMAN EUKARYOTIC TRANSLATION INITIATION FACTOR 3 SUBUNIT 8 (H.sapiens)	47.97	A	11.73	375.85	P	617.23	P	496.21	121.88	10.34	5.6	19.09	*
223700_at	GAJ protein	AY028916	84057	gb:AY028916.1 /DB_XREF=gi:13488608 /GEN=GAJ /FEA=FLmRNA /CNT=16 /TID=Hs.294088.0 /TIER=FL /STK=0 /UG=Hs.294088 /DEF=Homo sapiens GAJ (GAJ) mRNA, complete cds. /PROD=GAJ /FL=gb:AY028916.1	16.3	A	2.78	306.3	P	973.75	P	639.96	333.33	39.25	5.59	79.61	*
204864_s_at	interleukin 6 signal transducer (gp130, oncostatin M receptor)	NM_002184	3572	gb:NM_002184.1 /DB_XREF=gi:4504674 /GEN=IL6ST /FEA=FLmRNA /CNT=66 /TID=Hs.82065.0 /TIER=FL /STK=0 /UG=Hs.82065 /LL=3572 /DEF=Homo sapiens interleukin 6 signal transducer (gp130, oncostatin M receptor) (IL6ST), mRNA. /PROD=interleukin 6 signal transducer (gp130,oncostatin M receptor) /FL=gb:NM_002184.1 gb:M57230.1	66.71	P	5.62	646.31	P	447.65	P	546.76	101.15	8.2	5.58	11.13	*
228069_at	DUF729 domain containing 1	AL138828	113115	gb:AL138828 /DB_XREF=gi:10443374 /FEA=DNA_2 /CNT=26 /TID=Hs.121536.0 /TIER=Stack /STK=16 /UG=Hs.121536 /UG_TITLE=Human DNA sequence from clone RP11-472E5 on chromosome 6. Contains ESTs and STSs. Contains the 3 part of the gene for high-affinity cAMP-specific 3,5-cyclic phosphodiesterase (EC 3.1.4.17, rolipram-insensitive phosphodiesterase type 7) and a novel gene /DEF=Human DNA sequence from clon…	32.34	P	3.83	235.61	P	393.14	P	314.36	78.72	9.72	5.57	14.64	*
209832_s_at	DNA replication factor	AF321125	81620	gb:AF321125.1 /DB_XREF=gi:12007404 /GEN=CDT1 /FEA=FLmRNA /CNT=50 /TID=Hs.122908.0 /TIER=FL /STK=0 /UG=Hs.122908 /LL=81620 /DEF=Homo sapiens DNA replication factor (CDT1) mRNA, complete cds. /PROD=DNA replication factor /FL=gb:AF321125.1	35.95	A	10.9	281.76	P	345.57	P	313.28	32.69	8.71	5.56	17.64	*
221685_s_at	hypothetical protein FLJ20364	AF269167	54908	gb:AF269167.1 /DB_XREF=gi:9885350 /FEA=FLmRNA /CNT=1 /TID=Hs.32471.1 /TIER=FL /STK=0 /UG=Hs.32471 /LL=54908 /UG_GENE=FLJ20364 /DEF=Homo sapiens arsenite related gene 1 mRNA, complete cds. /PROD=arsenite related gene 1 /FL=gb:AF269167.1	118.6	P	13.57	767.51	P	986.91	P	876.92	110.07	7.39	5.54	9.79	*
223570_at	MCM10 minichromosome maintenance deficient 10 (S. cerevisiae)	AL136840	55388	gb:AL136840.1 /DB_XREF=gi:12053186 /GEN=DKFZp434H152 /FEA=FLmRNA /CNT=28 /TID=Hs.198363.1 /TIER=FL /STK=0 /UG=Hs.198363 /LL=55388 /DEF=Homo sapiens mRNA; cDNA DKFZp434H152 (from clone DKFZp434H152); complete cds. /PROD=hypothetical protein /FL=gb:AL136840.1	55.95	A	12.14	426.02	P	717.01	P	571.57	145.24	10.22	5.51	17.9	*
200842_s_at	glutamyl-prolyl-tRNA synthetase	AI475965	2058	gb:AI475965 /DB_XREF=gi:4329010 /DB_XREF=tl96a09.x1 /CLONE=IMAGE:2154904 /FEA=FLmRNA /CNT=367 /TID=Hs.55921.0 /TIER=Stack /STK=23 /UG=Hs.55921 /LL=2058 /UG_GENE=EPRS /UG_TITLE=glutamyl-prolyl-tRNA synthetase /FL=gb:NM_004446.1	368.86	P	19.24	2438.65	P	2182.34	P	2313.58	136.5	6.27	5.5	7.14	*
204728_s_at	WD repeat and HMG-box DNA binding protein 1	NM_007086	11169	gb:NM_007086.1 /DB_XREF=gi:5901891 /GEN=AND-1 /FEA=FLmRNA /CNT=54 /TID=Hs.72160.0 /TIER=FL /STK=0 /UG=Hs.72160 /LL=11169 /DEF=Homo sapiens AND-1 protein (AND-1), mRNA. /PROD=AND-1 protein /FL=gb:NM_007086.1	56.39	A	11.13	398.68	P	432.06	P	414.88	24.84	7.36	5.45	11.01	*
242727_at	ADP-ribosylation factor-like 8	BG032269	221079	gb:BG032269 /DB_XREF=gi:12423399 /DB_XREF=602301632F1 /CLONE=IMAGE:4403190 /FEA=EST /CNT=6 /TID=Hs.127221.0 /TIER=ConsEnd /STK=0 /UG=Hs.127221 /UG_TITLE=ESTs	35.43	P	4.45	339.31	P	233.65	P	287.08	54.09	8.1	5.36	11.57	*
202533_s_at	dihydrofolate reductase	BC003584	1719	gb:BC003584.1 /DB_XREF=gi:13097773 /FEA=FLmRNA /CNT=185 /TID=Hs.83765.0 /TIER=FL /STK=0 /UG=Hs.83765 /LL=1719 /UG_GENE=DHFR /DEF=Homo sapiens, dihydrofolate reductase, clone MGC:3153, mRNA, complete cds. /PROD=dihydrofolate reductase /FL=gb:NM_000791.2 gb:BC000192.1 gb:BC003584.1	107.49	A	11.06	751.8	P	1265.25	P	1008.07	256.83	9.38	5.35	13.96	*
213007_at	polymerase (DNA directed), gamma	W74442	5428	gb:W74442 /DB_XREF=gi:1384777 /DB_XREF=zd75e09.s1 /CLONE=IMAGE:346504 /FEA=EST /CNT=83 /TID=Hs.80961.1 /TIER=Stack /STK=14 /UG=Hs.80961 /LL=5428 /UG_GENE=POLG /UG_TITLE=polymerase (DNA directed), gamma	50.46	P	9.84	587.16	P	1565.37	P	1075.67	489.04	21.32	5.29	42.24	*
226132_s_at	hypothetical protein FLJ31434	AW272422	149175	gb:AW272422 /DB_XREF=gi:6659452 /DB_XREF=xv14d08.x1 /CLONE=IMAGE:2813103 /FEA=EST /CNT=58 /TID=Hs.7988.0 /TIER=Stack /STK=24 /UG=Hs.7988 /UG_TITLE=ESTs, Weakly similar to endo-alpha-D-mannosidase (R.norvegicus)	132.92	M	13.61	869.83	P	801.63	P	836.28	37.91	6.29	5.29	7.67	*
204026_s_at	ZW10 interactor	NM_007057	11130	gb:NM_007057.1 /DB_XREF=gi:6857828 /GEN=ZWINT /FEA=FLmRNA /CNT=65 /TID=Hs.42650.0 /TIER=FL+Stack /STK=26 /UG=Hs.42650 /LL=11130 /DEF=Homo sapiens ZW10 interactor (ZWINT), mRNA. /PROD=ZW10 interactor /FL=gb:AF067656.1 gb:NM_007057.1	380.36	P	39.16	2596.12	P	4314.14	P	3457.15	857.1	9.09	5.28	13.44	*
222644_s_at	hypothetical protein FLJ22329	AI924150	79709	gb:AI924150 /DB_XREF=gi:5660114 /DB_XREF=wn64c01.x1 /CLONE=IMAGE:2450208 /FEA=FLmRNA /CNT=88 /TID=Hs.61478.0 /TIER=Stack /STK=10 /UG=Hs.61478 /LL=79709 /UG_GENE=FLJ22329 /UG_TITLE=hypothetical protein FLJ22329 /FL=gb:NM_024656.1	163.68	P	22.63	1025.83	P	1130.42	P	1078.5	52.92	6.59	5.28	8.62	*
200832_s_at	stearoyl-CoA desaturase (delta-9-desaturase)	AB032261	6319	gb:AB032261.1 /DB_XREF=gi:7415720 /GEN=Scd /FEA=FLmRNA /CNT=468 /TID=Hs.119597.0 /TIER=FL+Stack /STK=95 /UG=Hs.119597 /LL=6319 /DEF=Homo sapiens Scd mRNA for stearoyl-CoA desaturase, complete cds. /PROD=stearoyl-CoA desaturase /FL=gb:AB032261.1 gb:AF097514.1 gb:NM_005063.1	428.13	P	19.44	5248.56	P	3003.48	P	4126.62	1134.04	9.64	5.26	14.12	*
234976_x_at	methylene tetrahydrofolate dehydrogenase (NAD+ dependent), methenyltetrahydrofolate cyclohydrolase	BG324504	10797	gb:BG324504 /DB_XREF=gi:13130941 /DB_XREF=602422453F1 /CLONE=IMAGE:4560493 /FEA=EST /CNT=37 /TID=Hs.128355.0 /TIER=ConsEnd /STK=0 /UG=Hs.128355 /UG_TITLE=ESTs, Moderately similar to ALU7_HUMAN ALU SUBFAMILY SQ SEQUENCE CONTAMINATION WARNING ENTRY (H.sapiens)	102.05	A	14.55	910.73	P	655.1	P	783.52	128.72	7.68	5.26	10.99	*
219105_x_at	origin recognition complex, subunit 6 homolog-like (yeast)	NM_014321	23594	gb:NM_014321.1 /DB_XREF=gi:7657426 /GEN=ORC6L /FEA=FLmRNA /CNT=67 /TID=Hs.49760.0 /TIER=FL /STK=0 /UG=Hs.49760 /LL=23594 /DEF=Homo sapiens origin recognition complex, subunit 6 (yeast homolog)-like (ORC6L), mRNA. /PROD=origin recognition complex, subunit 6 (yeasthomolog)-like /FL=gb:AF139658.1 gb:NM_014321.1	107.28	P	84.92	1148.07	P	1802.78	P	1473.97	328.31	13.74	5.25	100000000	*
201014_s_at	phosphoribosylaminoimidazole carboxylase, phosphoribosylaminoimidazole succinocarboxamide synthetase	NM_006452	10606	gb:NM_006452.1 /DB_XREF=gi:5453538 /GEN=ADE2H1 /FEA=FLmRNA /CNT=315 /TID=Hs.117950.0 /TIER=FL+Stack /STK=31 /UG=Hs.117950 /LL=10606 /DEF=Homo sapiens multifunctional polypeptide similar to SAICAR synthetase and AIR carboxylase (ADE2H1), mRNA. /PROD=multifunctional polypeptide similar to SAICARsynthetase and AIR carboxylase /FL=gb:NM_006452.1	304.53	P	30.85	2123.27	P	3701.75	P	2911.5	789.13	9.56	5.21	14.46	*
231223_at	Homo sapiens transcribed sequences	R41565		gb:R41565 /DB_XREF=gi:816865 /DB_XREF=yf88e01.s1 /CLONE=IMAGE:29531 /FEA=EST /CNT=8 /TID=Hs.21925.0 /TIER=Stack /STK=8 /UG=Hs.21925 /UG_TITLE=ESTs	11.99	A	1.82	80.11	P	76.21	A	78.21	3.26	6.52	5.16	8.75	*
209644_x_at	cyclin-dependent kinase inhibitor 2A (melanoma, p16, inhibits CDK4)	U38945	1029	gb:U38945.1 /DB_XREF=gi:1353569 /GEN=CDKN2A /FEA=FLmRNA /CNT=112 /TID=Hs.1174.1 /TIER=FL+Stack /STK=49 /UG=Hs.1174 /LL=1029 /UG_TITLE=cyclin-dependent kinase inhibitor 2A (melanoma, p16, inhibits CDK4) /DEF=Human hypothetical 18.1 kDa protein (CDKN2A) mRNA, complete cds. /FL=gb:U38945.1 gb:U26727.1	124.49	A	36.84	2768.85	P	1193.09	P	1987.64	796.47	15.97	5.15	36.7	*
228729_at	cyclin B1	N90191	891	gb:N90191 /DB_XREF=gi:1443518 /DB_XREF=zb19a10.s1 /CLONE=IMAGE:302490 /FEA=EST /CNT=22 /TID=Hs.23960.0 /TIER=Stack /STK=15 /UG=Hs.23960 /LL=891 /UG_GENE=CCNB1 /UG_TITLE=cyclin B1	81.04	P	8.77	616.03	P	1217.17	P	916.56	300.19	11.31	5.15	18.21	*
201467_s_at	NAD(P)H dehydrogenase, quinone 1	AI039874	1728	gb:AI039874 /DB_XREF=gi:3279068 /DB_XREF=ox97c05.x1 /CLONE=IMAGE:1664264 /FEA=FLmRNA /CNT=293 /TID=Hs.80706.0 /TIER=Stack /STK=57 /UG=Hs.80706 /LL=1728 /UG_GENE=DIA4 /UG_TITLE=diaphorase (NADHNADPH) (cytochrome b-5 reductase) /FL=gb:NM_000903.1 gb:J03934.1	427.47	P	12.9	2392.51	P	2291.41	P	2342.13	59.18	5.48	5.14	5.85	*
235801_at	Putative prostate cancer tumor suppressor	AI760262	7991	gb:AI760262 /DB_XREF=gi:5175929 /DB_XREF=wg59c05.x1 /CLONE=IMAGE:2369384 /FEA=EST /CNT=10 /TID=Hs.283526.0 /TIER=ConsEnd /STK=0 /UG=Hs.283526 /UG_TITLE=ESTs	45.49	P	8.74	295	P	346.72	P	320.62	27.79	7.05	5.14	10.52	*
209642_at	BUB1 budding uninhibited by benzimidazoles 1 homolog (yeast)	AF043294	699	gb:AF043294.2 /DB_XREF=gi:6970210 /FEA=FLmRNA /CNT=64 /TID=Hs.98658.0 /TIER=FL /STK=2 /UG=Hs.98658 /LL=699 /UG_GENE=BUB1 /DEF=Homo sapiens putative mitotic checkpoint kinase mRNA, complete cds. /PROD=putative mitotic checkpoint kinase /FL=gb:AF053305.1 gb:AF046078.1 gb:AF047471.1 gb:AF043294.2 gb:NM_004336.1	24.8	A	6.55	287.95	P	770.04	P	528.25	241.48	21.3	5.13	47.38	*
235117_at	Homo sapiens cDNA clone MGC:61554 IMAGE:6174351, complete cds	AI191897		gb:AI191897 /DB_XREF=gi:3743106 /DB_XREF=qd63f06.x1 /CLONE=IMAGE:1734179 /FEA=EST /CNT=21 /TID=Hs.105223.0 /TIER=ConsEnd /STK=1 /UG=Hs.105223 /UG_TITLE=ESTs, Weakly similar to contains similarity to E. coli cation transport protein (C.elegans)	110.18	P	12.04	745.03	P	643.22	P	694.56	53.73	6.3	5.09	7.94	*
241366_at	RB-associated KRAB repressor	BE618393	57786	gb:BE618393 /DB_XREF=gi:9889344 /DB_XREF=601462818F1 /CLONE=IMAGE:3866069 /FEA=EST /CNT=9 /TID=Hs.54811.0 /TIER=ConsEnd /STK=0 /UG=Hs.54811 /UG_TITLE=ESTs	44.98	A	10.91	311.87	P	332.9	P	322.69	12.17	7.17	5.09	11.97	*
216493_s_at	gb:AL023775 /DB_XREF=gi:3646096 /FEA=DNA /CNT=1 /TID=Hs.300813.0 /TIER=ConsEnd /STK=0 /UG=Hs.300813 /UG_TITLE=Human DNA sequence from clone 497J21 on chromosome 6q26-27. Contains a KOC (KH-domain containg transcript overexpressed in cancer) pseudogene, genomic marker D6S193, ESTs, STSs and GSSs, and a ca repeat polymorphism /DEF=Human DNA sequence from clone 497J21 on chromosome 6q26-27. Contains…	AL023775		gb:AL023775 /DB_XREF=gi:3646096 /FEA=DNA /CNT=1 /TID=Hs.300813.0 /TIER=ConsEnd /STK=0 /UG=Hs.300813 /UG_TITLE=Human DNA sequence from clone 497J21 on chromosome 6q26-27. Contains a KOC (KH-domain containg transcript overexpressed in cancer) pseudogene, genomic marker D6S193, ESTs, STSs and GSSs, and a ca repeat polymorphism /DEF=Human DNA sequence from clone 497J21 on chromosome 6q26-27. Contains…	41.36	A	5.72	285.89	P	248.15	P	267.25	20.21	6.46	5.06	8.57	*
204822_at	TTK protein kinase	NM_003318	7272	gb:NM_003318.1 /DB_XREF=gi:4507718 /GEN=TTK /FEA=FLmRNA /CNT=53 /TID=Hs.169840.0 /TIER=FL+Stack /STK=18 /UG=Hs.169840 /LL=7272 /DEF=Homo sapiens TTK protein kinase (TTK), mRNA. /PROD=TTK protein kinase /FL=gb:NM_003318.1 gb:BC000633.1 gb:M86699.1	85.83	P	24.73	620.4	P	676.58	P	644.86	37.93	7.51	5.02	14.36	*
204015_s_at	dual specificity phosphatase 4	BC002671	1846	gb:BC002671.1 /DB_XREF=gi:12803670 /FEA=FLmRNA /CNT=105 /TID=Hs.2359.0 /TIER=FL+Stack /STK=9 /UG=Hs.2359 /LL=1846 /UG_GENE=DUSP4 /DEF=Homo sapiens, dual specificity phosphatase 4, clone MGC:3713, mRNA, complete cds. /PROD=dual specificity phosphatase 4 /FL=gb:NM_001394.2 gb:BC002671.1 gb:U48807.1 gb:U21108.1	108.93	A	12.85	681.14	P	636.57	P	658.13	25.28	6.04	5	7.56	*
1556348_at	hypothetical protein FLJ10359	AK095692	55127	gb:AK095692.1 /DB_XREF=gi:21755007 /TID=Hs2.374141.1 /CNT=12 /FEA=mRNA /TIER=ConsEnd /STK=3 /LL=284709 /UG_GENE=LOC284709 /UG=Hs.374141 /UG_TITLE=hypothetical protein LOC284709 /DEF=Homo sapiens cDNA FLJ38373 fis, clone FEBRA2002527.	17.76	P	2.13	111.07	P	172.24	P	141.74	30.58	7.98	4.98	11.62	*
231849_at	hypothetical protein LOC144501	AL162069	144501	gb:AL162069.1 /DB_XREF=gi:7328145 /FEA=mRNA /CNT=32 /TID=Hs.140978.0 /TIER=ConsEnd /STK=0 /UG=Hs.140978 /UG_TITLE=Homo sapiens mRNA; cDNA DKFZp762H106 (from clone DKFZp762H106) /DEF=Homo sapiens mRNA; cDNA DKFZp762H106 (from clone DKFZp762H106).	91.39	A	22.99	792.64	P	1788.92	P	1290.65	497.59	14.12	4.94	29.14	*
231918_s_at	mitochondrial elongation factor G2	AK025314	84340	gb:AK025314.1 /DB_XREF=gi:10437804 /FEA=mRNA /CNT=25 /TID=Hs.51043.2 /TIER=ConsEnd /STK=0 /UG=Hs.51043 /LL=3074 /UG_GENE=HEXB /UG_TITLE=hexosaminidase B (beta polypeptide) /DEF=Homo sapiens cDNA: FLJ21661 fis, clone COL08837.	190.12	P	11.22	1098.91	P	1017.16	P	1059.18	47.97	5.57	4.94	6.31	*
212105_s_at	DEAH (Asp-Glu-Ala-His) box polypeptide 9	BF313832	1660	gb:BF313832 /DB_XREF=gi:11261901 /DB_XREF=601902228F1 /CLONE=IMAGE:4134942 /FEA=EST /CNT=225 /TID=Hs.74578.2 /TIER=Stack /STK=11 /UG=Hs.74578 /LL=1660 /UG_GENE=DDX9 /UG_TITLE=DEADH (Asp-Glu-Ala-AspHis) box polypeptide 9 (RNA helicase A, nuclear DNA helicase II; leukophysin)	93.28	P	10.22	538.98	P	706.46	P	622.2	84.58	6.67	4.93	8.85	*
213599_at	Opa-interacting protein 5	BE045993	11339	gb:BE045993 /DB_XREF=gi:8363046 /DB_XREF=hd91c08.x4 /CLONE=IMAGE:2916878 /FEA=mRNA /CNT=31 /TID=Hs.116206.0 /TIER=Stack /STK=12 /UG=Hs.116206 /LL=11339 /UG_GENE=OIP5 /UG_TITLE=Opa-interacting protein 5	48.42	A	6.24	302.81	P	280.75	P	291.76	13.85	6.03	4.89	7.73	*
205167_s_at	cell division cycle 25C	NM_001790	995	gb:NM_001790.2 /DB_XREF=gi:12408659 /GEN=CDC25C /FEA=FLmRNA /CNT=71 /TID=Hs.656.1 /TIER=FL+Stack /STK=24 /UG=Hs.656 /LL=995 /DEF=Homo sapiens cell division cycle 25C (CDC25C), transcript variant 1, mRNA. /PROD=cell division cycle 25C protein, isoform a /FL=gb:NM_001790.2 gb:M34065.1	21.74	A	8.68	201.73	P	466.93	P	334.27	132.47	15.37	4.86	49.23	*
213329_at	formin binding protein 2	AA742261	23380	gb:AA742261 /DB_XREF=gi:2784261 /DB_XREF=ny80d02.s1 /CLONE=IMAGE:1284579 /FEA=mRNA /CNT=59 /TID=Hs.5003.0 /TIER=Stack /STK=36 /UG=Hs.5003 /LL=23380 /UG_GENE=KIAA0456 /UG_TITLE=KIAA0456 protein	187.99	A	16.43	1326.84	P	1040.93	P	1183.96	143.76	6.3	4.86	8	*
202613_at	CTP synthase	NM_001905	1503	gb:NM_001905.1 /DB_XREF=gi:4503132 /GEN=CTPS /FEA=FLmRNA /CNT=153 /TID=Hs.251871.0 /TIER=FL+Stack /STK=37 /UG=Hs.251871 /LL=1503 /DEF=Homo sapiens CTP synthase (CTPS), mRNA. /PROD=CTP synthase /FL=gb:NM_001905.1	149.97	P	8.53	857.34	P	1249.18	P	1053.41	195.55	7.02	4.83	9.34	*
1554408_a_at	thymidine kinase 1, soluble	BC007986	7083	gb:BC007986.1 /DB_XREF=gi:14124927 /TID=Hs2.105097.2 /CNT=49 /FEA=FLmRNA /TIER=FL /STK=1 /LL=7083 /UG_GENE=TK1 /UG=Hs.105097 /DEF=Homo sapiens, clone MGC:3644 IMAGE:2966331, mRNA, complete cds. /PROD=Unknown (protein for MGC:3644) /FL=gb:BC007986.1	137.48	A	30.84	869.61	P	1241.26	P	1055.2	185.81	7.68	4.83	12.94	*
201559_s_at	chloride intracellular channel 4	AF109196	25932	gb:AF109196.1 /DB_XREF=gi:4588523 /FEA=FLmRNA /CNT=281 /TID=Hs.25035.0 /TIER=FL /STK=0 /UG=Hs.25035 /LL=25932 /UG_GENE=CLIC4 /DEF=Homo sapiens intracellular chloride channel p64H1 mRNA, complete cds. /PROD=intracellular chloride channel p64H1 /FL=gb:AF109196.1 gb:AL117424.1 gb:NM_013943.1 gb:AF097330.1	373.59	P	26.97	2350.96	P	1993.33	P	2170.38	187.69	5.81	4.81	6.98	*
233827_s_at	suppressor of Ty 16 homolog (S. cerevisiae)	AK024072	11198	gb:AK024072.1 /DB_XREF=gi:10436358 /FEA=mRNA /CNT=2 /TID=Hs.14963.1 /TIER=ConsEnd /STK=0 /UG=Hs.14963 /LL=11198 /UG_GENE=FACTP140 /UG_TITLE=chromatin-specific transcription elongation factor, 140 kDa subunit /DEF=Homo sapiens cDNA FLJ14010 fis, clone Y79AA1002433, highly similar to Homo sapiens chromatin-specific transcription elongation factor FACT 140 kDa subunit mRNA.	251.84	P	31.35	1409.96	P	1755.51	P	1582.1	173.85	6.28	4.78	8.33	*
231917_at	mitochondrial elongation factor G2	AK025314	84340	gb:AK025314.1 /DB_XREF=gi:10437804 /FEA=mRNA /CNT=25 /TID=Hs.51043.2 /TIER=ConsEnd /STK=0 /UG=Hs.51043 /LL=3074 /UG_GENE=HEXB /UG_TITLE=hexosaminidase B (beta polypeptide) /DEF=Homo sapiens cDNA: FLJ21661 fis, clone COL08837.	173.39	P	7.05	950.5	P	869.52	P	908.95	44.4	5.24	4.72	5.82	*
201476_s_at	ribonucleotide reductase M1 polypeptide	AI692974	6240	gb:AI692974 /DB_XREF=gi:4970314 /DB_XREF=wd36e03.x1 /CLONE=IMAGE:2330236 /FEA=FLmRNA /CNT=321 /TID=Hs.2934.0 /TIER=Stack /STK=14 /UG=Hs.2934 /LL=6240 /UG_GENE=RRM1 /UG_TITLE=ribonucleotide reductase M1 polypeptide /FL=gb:NM_001033.1	427.73	P	35.71	2278.21	P	2324.78	P	2297.84	43.08	5.37	4.71	6.25	*
206533_at	cholinergic receptor, nicotinic, alpha polypeptide 5	NM_000745	1138	gb:NM_000745.1 /DB_XREF=gi:4502828 /GEN=CHRNA5 /FEA=FLmRNA /CNT=16 /TID=Hs.1614.0 /TIER=FL /STK=0 /UG=Hs.1614 /LL=1138 /DEF=Homo sapiens cholinergic receptor, nicotinic, alpha polypeptide 5 (CHRNA5), mRNA. /PROD=cholinergic receptor, nicotinic, alphapolypeptide 5 /FL=gb:NM_000745.1 gb:M83712.1 gb:U62434.1	37.17	P	11.41	264.17	P	266.19	P	264.87	10.56	7.13	4.71	14.42	*
221582_at	histone 3, H2a	BC001193	92815	gb:BC001193.1 /DB_XREF=gi:12654706 /FEA=FLmRNA /CNT=49 /TID=Hs.28777.1 /TIER=FL+Stack /STK=24 /UG=Hs.28777 /LL=8334 /UG_GENE=H2AFL /DEF=Homo sapiens, H2A histone family, member L, clone MGC:3165, mRNA, complete cds. /PROD=H2A histone family, member L /FL=gb:BC001193.1	197.03	P	48.93	1244.14	P	1789.75	P	1516.54	273.01	7.7	4.71	13.76	*
218252_at	cytoskeleton associated protein 2	NM_018204	26586	gb:NM_018204.1 /DB_XREF=gi:8922641 /GEN=CKAP2 /FEA=FLmRNA /CNT=116 /TID=Hs.24641.0 /TIER=FL+Stack /STK=18 /UG=Hs.24641 /LL=26586 /DEF=Homo sapiens cytoskeleton associated protein 2 (CKAP2), mRNA. /PROD=cytoskeleton associated protein 2 /FL=gb:NM_018204.1 gb:AL136848.1	191.65	P	13.68	1002.82	P	1211.91	P	1105.47	107.81	5.77	4.69	7.01	*
203276_at	lamin B1	NM_005573	4001	gb:NM_005573.1 /DB_XREF=gi:5031876 /GEN=LMNB1 /FEA=FLmRNA /CNT=96 /TID=Hs.89497.0 /TIER=FL+Stack /STK=25 /UG=Hs.89497 /LL=4001 /DEF=Homo sapiens lamin B1 (LMNB1), mRNA. /PROD=lamin B1 /FL=gb:M34458.1 gb:NM_005573.1	98.57	P	17.68	583.55	P	838.13	P	710.63	127.37	7.21	4.68	11.12	*
205394_at	CHK1 checkpoint homolog (S. pombe)	NM_001274	1111	gb:NM_001274.1 /DB_XREF=gi:4502802 /GEN=CHEK1 /FEA=FLmRNA /CNT=44 /TID=Hs.20295.0 /TIER=FL /STK=0 /UG=Hs.20295 /LL=1111 /DEF=Homo sapiens CHK1 (checkpoint, S.pombe) homolog (CHEK1), mRNA. /PROD=CHK1 (checkpoint, S.pombe) homolog /FL=gb:AF016582.1 gb:NM_001274.1	51.39	P	12.87	347.85	P	612.59	P	479.87	132.55	9.34	4.68	17.81	*
203358_s_at	enhancer of zeste homolog 2 (Drosophila)	NM_004456	2146	gb:NM_004456.1 /DB_XREF=gi:4758323 /GEN=EZH2 /FEA=FLmRNA /CNT=132 /TID=Hs.77256.0 /TIER=FL+Stack /STK=59 /UG=Hs.77256 /LL=2146 /DEF=Homo sapiens enhancer of zeste (Drosophila) homolog 2 (EZH2), mRNA. /PROD=enhancer of zeste (Drosophila) homolog 2 /FL=gb:U61145.1 gb:NM_004456.1	114.01	A	17.11	682.87	P	1056.84	P	868.56	187.98	7.62	4.67	11.55	*
204203_at	CCAAT/enhancer binding protein (C/EBP), gamma	NM_001806	1054	gb:NM_001806.1 /DB_XREF=gi:4502768 /GEN=CEBPG /FEA=FLmRNA /CNT=72 /TID=Hs.2227.0 /TIER=FL+Stack /STK=17 /UG=Hs.2227 /LL=1054 /DEF=Homo sapiens CCAATenhancer binding protein (CEBP), gamma (CEBPG), mRNA. /PROD=CCAATenhancer binding protein gamma /FL=gb:U20240.1 gb:NM_001806.1	177.69	P	11.9	908.18	P	1035.62	P	971.71	65.43	5.47	4.67	6.4	*
227921_at	Homo sapiens mRNA; cDNA DKFZp686G12112 (from clone DKFZp686G12112)	AI797678		gb:AI797678 /DB_XREF=gi:5363150 /DB_XREF=we90c08.x1 /CLONE=IMAGE:2348366 /FEA=EST /CNT=23 /TID=Hs.18714.0 /TIER=Stack /STK=17 /UG=Hs.18714 /UG_TITLE=ESTs, Weakly similar to OS-4 protein (H.sapiens)	107.72	P	7.89	577.55	P	560.73	P	568.81	15.71	5.28	4.67	6.05	*
220239_at	SBBI26 protein	NM_018846	55975	gb:NM_018846.1 /DB_XREF=gi:9055325 /GEN=SBBI26 /FEA=FLmRNA /CNT=20 /TID=Hs.26481.0 /TIER=FL+Stack /STK=12 /UG=Hs.26481 /LL=55975 /DEF=Homo sapiens SBBI26 protein (SBBI26), mRNA. /PROD=SBBI26 protein /FL=gb:NM_018846.1 gb:AF111113.1	86.87	P	10.75	709.63	P	493.69	P	602.07	110.46	6.93	4.64	9.82	*
221677_s_at	downstream neighbor of SON	AF232674	29980	gb:AF232674.1 /DB_XREF=gi:8118230 /FEA=FLmRNA /CNT=1 /TID=Hs.17834.1 /TIER=FL /STK=0 /UG=Hs.17834 /LL=29980 /UG_GENE=DONSON /DEF=Homo sapiens B17 mRNA, complete cds. /PROD=B17 /FL=gb:AF232674.1	136.73	P	5.44	758.26	P	1132.62	P	945.35	187.15	6.91	4.64	9.24	*
228559_at	Homo sapiens cDNA clone IMAGE:6043059, partial cds	BF111626		gb:BF111626 /DB_XREF=gi:10941316 /DB_XREF=7l32d03.x1 /CLONE=IMAGE:3523228 /FEA=EST /CNT=18 /TID=Hs.55028.0 /TIER=Stack /STK=12 /UG=Hs.55028 /UG_TITLE=ESTs	126.81	P	14.62	685.1	P	868.89	P	776.78	92.67	6.13	4.64	8.07	*
223888_s_at	leucyl-tRNA synthetase	AF151026	51520	gb:AF151026.1 /DB_XREF=gi:7106773 /FEA=FLmRNA /CNT=7 /TID=Hs.282278.0 /TIER=FL /STK=1 /UG=Hs.282278 /LL=51520 /UG_GENE=HSPC192 /DEF=Homo sapiens HSPC192 mRNA, complete cds. /PROD=HSPC192 /FL=gb:NM_016460.1 gb:AF151026.1	127.86	A	16.62	825.13	P	688.62	P	756.9	69.73	5.92	4.59	7.82	*
229610_at	hypothetical protein FLJ40629	AW088063	150468	gb:AW088063 /DB_XREF=gi:6043868 /DB_XREF=xc97a06.x1 /CLONE=IMAGE:2592178 /FEA=EST /CNT=14 /TID=Hs.99807.0 /TIER=Stack /STK=12 /UG=Hs.99807 /UG_TITLE=ESTs, Weakly similar to unnamed protein product (H.sapiens)	57.43	A	26.12	480.49	P	1027.73	P	754.13	273.22	13.13	4.59	55.05	*
222646_s_at	ERO1-like (S. cerevisiae)	AW268365	30001	gb:AW268365 /DB_XREF=gi:6655395 /DB_XREF=xv50d03.x1 /CLONE=IMAGE:2816549 /FEA=FLmRNA /CNT=78 /TID=Hs.25740.0 /TIER=Stack /STK=25 /UG=Hs.25740 /LL=30001 /UG_GENE=ERO1L /UG_TITLE=ERO1 (S. cerevisiae)-like /FL=gb:AF081886.1 gb:NM_014584.1	266.22	P	12.6	1298.49	P	1404.81	P	1350.17	59.99	5.07	4.56	5.65	*
200692_s_at	heat shock 70kDa protein 9B (mortalin-2)	NM_004134	3313	gb:NM_004134.1 /DB_XREF=gi:4758569 /GEN=HSPA9B /FEA=FLmRNA /CNT=488 /TID=Hs.3069.0 /TIER=FL /STK=0 /UG=Hs.3069 /LL=3313 /DEF=Homo sapiens heat shock 70kD protein 9B (mortalin-2) (HSPA9B), mRNA. /PROD=heat shock 70kD protein 9B (mortalin-2) /FL=gb:BC000478.1 gb:NM_004134.1 gb:L15189.1	982.04	P	36.23	4806.1	P	4680.05	P	4730.93	108.65	4.82	4.49	5.18	*
209464_at	aurora kinase B	AB011446	9212	gb:AB011446.1 /DB_XREF=gi:5688865 /GEN=aik2 /FEA=FLmRNA /CNT=121 /TID=Hs.180655.0 /TIER=FL /STK=3 /UG=Hs.180655 /LL=9212 /DEF=Homo sapiens mRNA for Aik2, complete cds. /PROD=Aik2 /FL=gb:AF008552.1 gb:AF004022.1 gb:AB011446.1 gb:BC000442.1 gb:AF015254.1 gb:NM_004217.1 gb:AB011450.1	66.63	A	24.55	450.16	P	576.87	P	512.19	68.31	7.69	4.49	19.82	*
1558015_s_at	ARP2 actin-related protein 2 homolog (yeast)	BU175810	10097	gb:BU175810 /DB_XREF=gi:22689794 /DB_XREF=AGENCOURT_7844984 /CLONE=IMAGE:6044327 /TID=Hs2.12755.1 /CNT=23 /FEA=mRNA /TIER=ConsEnd /STK=0 /UG=Hs.12755 /UG_TITLE=Homo sapiens cDNA FLJ31019 fis, clone HLUNG2000362.	279.63	P	28.26	1456.58	P	1495.28	P	1471.87	32.53	5.26	4.49	6.33	*
223542_at	hypothetical protein DKFZp761C121	AL136560	84250	gb:AL136560.1 /DB_XREF=gi:13276626 /GEN=DKFZp761C121 /FEA=FLmRNA /CNT=38 /TID=Hs.91846.0 /TIER=FL+Stack /STK=8 /UG=Hs.91846 /DEF=Homo sapiens mRNA; cDNA DKFZp761C121 (from clone DKFZp761C121); complete cds. /PROD=hypothetical protein /FL=gb:AL136560.1	138.66	P	12.31	726.13	P	994.7	P	860.37	134.4	6.2	4.48	8.2	*
208815_x_at	heat shock 70kDa protein 4	AB023420	3308	gb:AB023420.1 /DB_XREF=gi:4579908 /GEN=apg-2 /FEA=FLmRNA /CNT=292 /TID=Hs.90093.2 /TIER=FL+Stack /STK=46 /UG=Hs.90093 /LL=3308 /DEF=Homo sapiens mRNA for heat shock protein apg-2, complete cds. /PROD=apg-2 /FL=gb:AB023420.1	678.07	P	29.86	3575.04	P	3233.6	P	3400.84	181.11	5.02	4.47	5.61	*
229097_at	Homo sapiens, Similar to diaphanous homolog 3 (Drosophila), clone IMAGE:5277415, mRNA	AI813331	376202	gb:AI813331 /DB_XREF=gi:5424546 /DB_XREF=wj33e08.x1 /CLONE=IMAGE:2404646 /FEA=EST /CNT=14 /TID=Hs.283127.0 /TIER=Stack /STK=9 /UG=Hs.283127 /UG_TITLE=ESTs	102.43	P	45.93	967.26	P	733.2	P	851.33	122.92	8.31	4.47	31.98	*
214727_at	breast cancer 2, early onset	X95152	675	gb:X95152 /DB_XREF=gi:1171546 /FEA=DNA /CNT=33 /TID=Hs.34012.1 /TIER=ConsEnd /STK=0 /UG=Hs.34012 /LL=675 /UG_GENE=BRCA2 /UG_TITLE=breast cancer 2, early onset /DEF=H.sapiens brca2 gene exon 2 (and joined coding region)	31.57	A	7.57	252.34	P	184.34	P	218.72	35.66	6.93	4.39	12.02	*
222037_at	MCM4 minichromosome maintenance deficient 4 (S. cerevisiae)	AI859865	4173	gb:AI859865 /DB_XREF=gi:5513481 /DB_XREF=wm21f03.x1 /CLONE=IMAGE:2436605 /FEA=EST /CNT=13 /TID=Hs.154443.1 /TIER=Stack /STK=10 /UG=Hs.154443 /LL=4173 /UG_GENE=MCM4 /UG_TITLE=minichromosome maintenance deficient (S. cerevisiae) 4	80.52	A	9.79	706.24	P	449.17	P	577.77	129.35	7.18	4.39	10.56	*
206307_s_at	forkhead box D1	NM_004472	2297	gb:NM_004472.1 /DB_XREF=gi:4758391 /GEN=FOXD1 /FEA=FLmRNA /CNT=15 /TID=Hs.96028.0 /TIER=FL /STK=0 /UG=Hs.96028 /LL=2297 /DEF=Homo sapiens forkhead box D1 (FOXD1), mRNA. /PROD=forkhead box D1 /FL=gb:U59832.1 gb:NM_004472.1	59.55	A	16.65	1847.06	P	664.2	P	1252.98	599.21	21.04	4.37	48.99	*
1553725_s_at	KIAA1221 protein	NM_016620	84146	gb:NM_016620.1 /DB_XREF=gi:7705301 /TID=Hs2.334470.1 /CNT=14 /FEA=FLmRNA /TIER=FL /STK=0 /LL=51570 /UG_GENE=BM-005 /UG=Hs.334470 /UG_TITLE=hypothetical protein BM-005 /DEF=Homo sapiens hypothetical protein BM-005 (BM-005), mRNA. /FL=gb:NM_016620.1	93.44	P	6.09	560.36	P	453	P	506.42	55.66	5.42	4.34	6.63	*
204768_s_at	flap structure-specific endonuclease 1	NM_004111	2237	gb:NM_004111.3 /DB_XREF=gi:6325465 /GEN=FEN1 /FEA=FLmRNA /CNT=91 /TID=Hs.4756.0 /TIER=FL /STK=0 /UG=Hs.4756 /LL=2237 /DEF=Homo sapiens flap structure-specific endonuclease 1 (FEN1), mRNA. /PROD=flap structure-specific endonuclease 1 /FL=gb:BC000323.1 gb:NM_004111.3	193.91	P	21.2	1894.35	P	1112.03	P	1503.51	394.18	7.75	4.32	11.7	*
1557227_s_at	translocated promoter region (to activated MET oncogene)	AW235355	7175	gb:AW235355 /DB_XREF=gi:6567744 /DB_XREF=xm55h10.x1 /CLONE=IMAGE:2688163 /TID=Hs2.433856.1 /CNT=7 /FEA=mRNA /TIER=ConsEnd /STK=1 /UG=Hs.433856 /UG_TITLE=Human tpr mRNA 5-end	34.51	P	3.6	189.68	P	171.34	P	182.59	13.79	5.29	4.3	6.6	*
205519_at	hypothetical protein FLJ12973	NM_024908	79968	gb:NM_024908.1 /DB_XREF=gi:13376366 /GEN=FLJ12973 /FEA=FLmRNA /CNT=26 /TID=Hs.250154.0 /TIER=FL /STK=1 /UG=Hs.250154 /LL=79968 /DEF=Homo sapiens hypothetical protein FLJ12973 (FLJ12973), mRNA. /PROD=hypothetical protein FLJ12973 /FL=gb:NM_024908.1	63.49	A	7.38	506.01	P	337.78	P	421.81	85.01	6.64	4.29	9.5	*
210868_s_at	ELOVL family member 6, elongation of long chain fatty acids (FEN1/Elo2, SUR4/Elo3-like, yeast)	BC001305	79071	gb:BC001305.1 /DB_XREF=gi:12654918 /FEA=FLmRNA /CNT=2 /TID=Hs.211556.1 /TIER=FL /STK=0 /UG=Hs.211556 /LL=79071 /UG_GENE=MGC5487 /DEF=Homo sapiens, clone MGC:5487, mRNA, complete cds. /PROD=Unknown (protein for MGC:5487) /FL=gb:BC001305.1	64.53	A	18.41	384.8	P	574.12	P	479.66	94.56	7.43	4.29	14.77	*
205061_s_at	polymyositis/scleroderma autoantigen 1, 75kDa	NM_005033	5393	gb:NM_005033.1 /DB_XREF=gi:4826921 /GEN=PMSCL1 /FEA=FLmRNA /CNT=49 /TID=Hs.91728.0 /TIER=FL+Stack /STK=18 /UG=Hs.91728 /LL=5393 /DEF=Homo sapiens polymyositisscleroderma autoantigen 1 (75kD) (PMSCL1), mRNA. /PROD=polymyositisscleroderma autoantigen 1 (75kD) /FL=gb:M58460.1 gb:NM_005033.1	245.14	P	11.82	1593.99	P	1191.17	P	1392.91	203.33	5.68	4.28	7.16	*
1553781_at	similar to RIKEN cDNA 1200014N16 gene	NM_080660	92092	gb:NM_080660.1 /DB_XREF=gi:18087828 /TID=Hs2.152618.1 /CNT=7 /FEA=FLmRNA /TIER=FL /STK=0 /LL=92092 /UG_GENE=MGC14289 /UG=Hs.152618 /UG_TITLE=similar to RIKEN cDNA 1200014N16 gene /DEF=Homo sapiens similar to RIKEN cDNA 1200014N16 gene (MGC14289), mRNA. /FL=gb:BC008842.1 gb:NM_080660.1	15.5	P	1.29	75.27	P	79.34	P	77.24	3.68	4.98	4.28	5.88	*
1552518_s_at	Mdm2, transformed 3T3 cell double minute 2, p53 binding protein (mouse) binding protein, 104kDa	NM_022045	27085	gb:NM_022045.2 /DB_XREF=gi:21630256 /GEN=MTBP /TID=Hs2.348378.1 /CNT=12 /FEA=FLmRNA /TIER=FL /STK=3 /LL=27085 /UG=Hs.348378 /DEF=Homo sapiens Mdm2, transformed 3T3 cell double minute 2, p53 binding protein (mouse) binding protein, 104kDa (MTBP), mRNA. /PROD=Mdm2, transformed 3T3 cell double minute 2, p53binding protein binding protein /FL=gb:BC013136.1 gb:NM_022045.2	22.58	A	5.59	129.26	A	158.88	P	143.39	15.57	6.35	4.27	10.96	*
204886_at	serine/threonine kinase 18	AL043646	10733	gb:AL043646 /DB_XREF=gi:5423033 /DB_XREF=DKFZp434I2227_s1 /CLONE=DKFZp434I2227 /FEA=FLmRNA /CNT=47 /TID=Hs.172052.0 /TIER=Stack /STK=12 /UG=Hs.172052 /LL=10733 /UG_GENE=STK18 /UG_TITLE=serinethreonine kinase 18 /FL=gb:NM_014264.1	42.08	A	4.47	266.55	P	528.13	P	396.98	130.96	9.43	4.26	15.2	*
201088_at	karyopherin alpha 2 (RAG cohort 1, importin alpha 1)	NM_002266	3838	gb:NM_002266.1 /DB_XREF=gi:4504896 /GEN=KPNA2 /FEA=FLmRNA /CNT=421 /TID=Hs.159557.0 /TIER=FL+Stack /STK=105 /UG=Hs.159557 /LL=3838 /DEF=Homo sapiens karyopherin alpha 2 (RAG cohort 1, importin alpha 1) (KPNA2), mRNA. /PROD=karyopherin alpha 2 /FL=gb:NM_002266.1 gb:U28386.1 gb:U09559.1	1009.21	P	24.24	4451.08	P	4702.26	P	4569.84	134.55	4.53	4.25	4.82	*
218349_s_at	hypothetical protein FLJ10036	NM_017975	55055	gb:NM_017975.1 /DB_XREF=gi:8922195 /GEN=FLJ10036 /FEA=FLmRNA /CNT=133 /TID=Hs.21331.0 /TIER=FL /STK=7 /UG=Hs.21331 /LL=55055 /DEF=Homo sapiens hypothetical protein FLJ10036 (FLJ10036), mRNA. /PROD=hypothetical protein FLJ10036 /FL=gb:NM_017975.1	94.33	A	7.65	638.86	P	1367.88	P	1002.87	364.53	10.63	4.25	17.4	*
221591_s_at	hypothetical protein FLJ10156	BC005004	54478	gb:BC005004.1 /DB_XREF=gi:13436475 /FEA=FLmRNA /CNT=58 /TID=Hs.86211.1 /TIER=FL+Stack /STK=15 /UG=Hs.86211 /LL=54478 /UG_GENE=FLJ10156 /DEF=Homo sapiens, hypothetical protein FLJ10491, clone MGC:961, mRNA, complete cds. /PROD=hypothetical protein FLJ10491 /FL=gb:BC005004.1	57.06	A	26.42	421.37	P	836.05	P	628.98	206.92	11.02	4.24	48.25	*
223062_s_at	phosphoserine aminotransferase 1	BC004863	29968	gb:BC004863.1 /DB_XREF=gi:13436073 /FEA=FLmRNA /CNT=187 /TID=Hs.286049.1 /TIER=FL+Stack /STK=66 /UG=Hs.286049 /LL=29968 /UG_GENE=PSA /DEF=Homo sapiens, Similar to phosphoserine aminotransferase, clone MGC:10519, mRNA, complete cds. /PROD=Similar to phosphoserine aminotransferase /FL=gb:BC000971.1 gb:BC004863.1 gb:BC001618.1	564.22	P	111.78	6943.19	P	3609.67	P	5273.92	1685.54	9.35	4.24	16.67	*
208368_s_at	breast cancer 2, early onset	NM_000059	675	gb:NM_000059.1 /DB_XREF=gi:4502450 /GEN=BRCA2 /FEA=FLmRNA /CNT=2 /TID=Hs.34012.0 /TIER=FL /STK=0 /UG=Hs.34012 /LL=675 /DEF=Homo sapiens breast cancer 2, early onset (BRCA2), mRNA. /PROD=breast cancer 2, early onset /FL=gb:NM_000059.1 gb:U43746.1	34.66	A	8.17	219.28	P	195.33	P	208.16	15.36	6.01	4.22	9.92	*
1554922_at	hypothetical protein MGC42493	BC042500	339500	gb:BC042500.1 /DB_XREF=gi:27503773 /TID=Hs2.437170.1 /CNT=3 /FEA=FLmRNA /TIER=FL /STK=1 /UG=Hs.437170 /DEF=Homo sapiens, Similar to zinc finger protein 43 (HTF6), clone MGC:42493 IMAGE:4823179, mRNA, complete cds. /PROD=Similar to zinc finger protein 43 (HTF6) /FL=gb:BC042500.1	4.8	A	1.88	31.35	A	49.63	P	40.46	9.42	8.44	4.22	24.6	*
218717_s_at	myxoid liposarcoma associated protein 4	NM_018192	55214	gb:NM_018192.1 /DB_XREF=gi:8922618 /GEN=FLJ10718 /FEA=FLmRNA /CNT=76 /TID=Hs.42824.0 /TIER=FL+Stack /STK=24 /UG=Hs.42824 /LL=55214 /DEF=Homo sapiens hypothetical protein FLJ10718 (FLJ10718), mRNA. /PROD=hypothetical protein FLJ10718 /FL=gb:NM_018192.1	108.14	A	17.42	553.66	P	654.87	P	605.08	54.31	5.6	4.21	7.83	*
223307_at	cell division cycle associated 3	BC002551	83461	gb:BC002551.1 /DB_XREF=gi:12803452 /FEA=FLmRNA /CNT=78 /TID=Hs.30114.0 /TIER=FL+Stack /STK=39 /UG=Hs.30114 /DEF=Homo sapiens, Similar to gene rich cluster, C8 gene, clone MGC:2577, mRNA, complete cds. /PROD=Similar to gene rich cluster, C8 gene /FL=gb:BC002551.1	146.79	A	38.86	945.87	P	861.42	P	902.44	54.32	6.15	4.21	10.96	*
203015_s_at	synovial sarcoma, X breakpoint 2 interacting protein	AW136988	117178	gb:AW136988 /DB_XREF=gi:6141121 /DB_XREF=UI-H-BI1-acu-b-04-0-UI.s1 /CLONE=IMAGE:2715582 /FEA=FLmRNA /CNT=165 /TID=Hs.22587.0 /TIER=Stack /STK=10 /UG=Hs.22587 /LL=22892 /UG_GENE=KIAA0923 /UG_TITLE=KIAA0923 protein /FL=gb:AB023140.1 gb:NM_014021.1	79.16	P	12.66	404.18	P	461.3	P	432.77	30.15	5.47	4.2	7.55	*
1561939_at	dynein, cytoplasmic, heavy polypeptide 2	Z83800	79659	gb:Z83800.1 /DB_XREF=gi:3928208 /TID=Hs2.384482.1 /CNT=5 /FEA=mRNA /TIER=ConsEnd /STK=0 /LL=1779 /UG_GENE=DNCH2 /UG=Hs.384482 /UG_TITLE=dynein, cytoplasmic, heavy polypeptide 2 /DEF=H.sapiens mRNA for cytoplasmic dynein heavy chain (partial, ID hdhc11).	15.84	P	5.8	107.05	P	106.87	P	106.96	5.12	6.75	4.18	17.01	*
201992_s_at	kinesin family member 5B	NM_004521	3799	gb:NM_004521.1 /DB_XREF=gi:4758647 /GEN=KIF5B /FEA=FLmRNA /CNT=127 /TID=Hs.149436.0 /TIER=FL /STK=0 /UG=Hs.149436 /LL=3799 /DEF=Homo sapiens kinesin family member 5B (KIF5B), mRNA. /PROD=kinesin family member 5B /FL=gb:NM_004521.1	194.61	P	24.01	1044.24	P	950.99	P	997.1	51.25	5.12	4.17	6.52	*
206550_s_at	nucleoporin 155kDa	NM_004298	9631	gb:NM_004298.1 /DB_XREF=gi:4758843 /GEN=NUP155 /FEA=FLmRNA /CNT=14 /TID=Hs.23255.0 /TIER=FL /STK=0 /UG=Hs.23255 /LL=9631 /DEF=Homo sapiens nucleoporin 155kD (NUP155), mRNA. /PROD=nucleoporin 155kD /FL=gb:AB018334.1 gb:NM_004298.1	174.18	P	11.1	1524.97	P	927.73	P	1226.37	300.02	7.04	4.17	10.06	*
211016_x_at	heat shock 70kDa protein 4	BC002526	3308	gb:BC002526.1 /DB_XREF=gi:12803406 /FEA=FLmRNA /CNT=3 /TID=Hs.90093.1 /TIER=FL /STK=0 /UG=Hs.90093 /LL=3308 /UG_GENE=HSPA4 /DEF=Homo sapiens, Similar to heat shock protein, 110 kDa, clone MGC:1548, mRNA, complete cds. /PROD=Similar to heat shock protein, 110 kDa /FL=gb:BC002526.1	498.14	P	53.84	2478.95	P	2447.03	P	2465.95	76.15	4.95	4.17	6.06	*
203023_at	hypothetical protein HSPC111	NM_016391	51491	gb:NM_016391.1 /DB_XREF=gi:7705450 /GEN=HSPC111 /FEA=FLmRNA /CNT=136 /TID=Hs.279918.0 /TIER=FL+Stack /STK=61 /UG=Hs.279918 /LL=51491 /DEF=Homo sapiens hypothetical protein (HSPC111), mRNA. /PROD=hypothetical protein /FL=gb:NM_016391.1 gb:AF151875.1 gb:AF161460.1 gb:AF151019.1	183.43	P	9.45	830.6	P	836.95	P	834.21	21.65	4.55	4.15	5.02	*
219306_at	kinesin-like 7	NM_020242	56992	gb:NM_020242.1 /DB_XREF=gi:9910265 /GEN=hklp2 /FEA=FLmRNA /CNT=34 /TID=Hs.150587.0 /TIER=FL+Stack /STK=10 /UG=Hs.150587 /LL=56992 /DEF=Homo sapiens kinesin-like protein 2 (hklp2), mRNA. /PROD=kinesin-like protein 2 /FL=gb:NM_020242.1 gb:AB035898.1	34.01	A	6.75	179.45	P	204.8	P	192.22	13.73	5.65	4.15	8.51	*
219493_at	likely ortholog of mouse Shc SH2-domain binding protein 1	NM_024745	79801	gb:NM_024745.1 /DB_XREF=gi:13376069 /GEN=FLJ22009 /FEA=FLmRNA /CNT=33 /TID=Hs.123253.0 /TIER=FL /STK=0 /UG=Hs.123253 /LL=79801 /DEF=Homo sapiens hypothetical protein FLJ22009 (FLJ22009), mRNA. /PROD=hypothetical protein FLJ22009 /FL=gb:NM_024745.1	81.73	P	14.1	950.48	P	2845.49	P	1898.08	946.17	23.22	4.15	46.37	*
209921_at	solute carrier family 7, (cationic amino acid transporter, y+ system) member 11	AB040875	23657	gb:AB040875.1 /DB_XREF=gi:13516845 /GEN=hxCT /FEA=FLmRNA /CNT=45 /TID=Hs.6682.1 /TIER=FL+Stack /STK=33 /UG=Hs.6682 /LL=23657 /DEF=Homo sapiens hxCT mRNA for cystineglutamate exchanger, complete cds. /PROD=cystineglutamate exchanger /FL=gb:AB040875.1	383.25	P	28.12	4146.19	P	2213.45	P	3180.09	968.95	8.3	4.11	12.73	*
233208_x_at	cleavage and polyadenylation specific factor 2, 100kDa	AA583986	53981	gb:AA583986 /DB_XREF=gi:2368595 /DB_XREF=nn60g10.s1 /CLONE=IMAGE:1088322 /FEA=mRNA /CNT=3 /TID=Hs.224961.1 /TIER=ConsEnd /STK=1 /UG=Hs.224961 /LL=53981 /UG_GENE=CPSF2 /UG_TITLE=cleavage and polyadenylation specific factor 2, 100kD subunit	112.35	P	10.17	517.7	P	591.29	P	554.31	37.87	4.93	4.11	5.98	*
242560_at	Fanconi anemia, complementation group D2	AA579890	2177	gb:AA579890 /DB_XREF=gi:2355217 /DB_XREF=nm88a08.s1 /CLONE=IMAGE:1075286 /FEA=EST /CNT=5 /TID=Hs.278187.0 /TIER=ConsEnd /STK=1 /UG=Hs.278187 /UG_TITLE=ESTs	61.55	P	8.17	329.24	P	540.37	P	435.49	105.94	7.08	4.11	10.75	*
212107_s_at	DEAH (Asp-Glu-Ala-His) box polypeptide 9	BE561014	1660	gb:BE561014 /DB_XREF=gi:9804734 /DB_XREF=601344618F1 /CLONE=IMAGE:3677500 /FEA=EST /CNT=225 /TID=Hs.74578.2 /TIER=Stack /STK=14 /UG=Hs.74578 /LL=1660 /UG_GENE=DDX9 /UG_TITLE=DEADH (Asp-Glu-Ala-AspHis) box polypeptide 9 (RNA helicase A, nuclear DNA helicase II; leukophysin)	326.51	P	8.92	1401.09	P	1489.43	P	1442.91	52.31	4.42	4.1	4.76	*
218663_at	chromosome condensation protein G	NM_022346	64151	gb:NM_022346.1 /DB_XREF=gi:11641252 /GEN=HCAP-G /FEA=FLmRNA /CNT=97 /TID=Hs.193602.0 /TIER=FL+Stack /STK=17 /UG=Hs.193602 /LL=64151 /DEF=Homo sapiens chromosome condensation protein G (HCAP-G), mRNA. /PROD=chromosome condensation protein G /FL=gb:AB013299.1 gb:BC000827.1 gb:AF331796.1 gb:NM_022346.1 gb:AF235023.1	22.89	A	14.67	266.86	P	766.43	P	516.41	249.67	22.56	4.1	100000000	*
211212_s_at	origin recognition complex, subunit 5-like (yeast)	AF081459	5001	gb:AF081459.1 /DB_XREF=gi:3766213 /GEN=ORC5L /FEA=FLmRNA /CNT=2 /TID=Hs.153138.1 /TIER=FL /STK=0 /UG=Hs.153138 /LL=5001 /DEF=Homo sapiens origin recognition complex subunit ORC5T (ORC5L) mRNA, alternatively spliced product, complete cds. /PROD=origin recognition complex subunit ORC5T /FL=gb:AF081459.1	119.08	P	6.23	575.48	P	523.89	P	552.68	30.94	4.64	4.09	5.26	*
215220_s_at	translocated promoter region (to activated MET oncogene)	AK023111	7175	gb:AK023111.1 /DB_XREF=gi:10434882 /FEA=mRNA /CNT=8 /TID=Hs.306642.0 /TIER=ConsEnd /STK=1 /UG=Hs.306642 /UG_TITLE=Homo sapiens cDNA FLJ13049 fis, clone NT2RP3001428, highly similar to NUCLEOPROTEIN TPR /DEF=Homo sapiens cDNA FLJ13049 fis, clone NT2RP3001428, highly similar to NUCLEOPROTEIN TPR.	40.58	P	7.8	219.7	P	221.65	P	220.4	8.69	5.43	4.09	7.98	*
223839_s_at	stearoyl-CoA desaturase (delta-9-desaturase)	AF132203	6319	gb:AF132203.1 /DB_XREF=gi:11493551 /FEA=FLmRNA /CNT=8 /TID=Hs.119597.1 /TIER=FL /STK=0 /UG=Hs.119597 /LL=6319 /UG_GENE=SCD /DEF=Homo sapiens PRO1933 mRNA, complete cds. /PROD=PRO1933 /FL=gb:AF132203.1	158.47	A	20.18	1008.99	P	769.6	P	889.62	121.2	5.61	4.09	7.65	*
235088_at	Homo sapiens cDNA FLJ14633 fis, clone NT2RP2000938.	AI276663		gb:AI276663 /DB_XREF=gi:3898937 /DB_XREF=ql69f01.x1 /CLONE=IMAGE:1877593 /FEA=EST /CNT=22 /TID=Hs.145955.0 /TIER=ConsEnd /STK=2 /UG=Hs.145955 /UG_TITLE=ESTs	222.33	P	12.25	980.99	P	1130.25	P	1055.36	78.62	4.75	4.06	5.51	*
201313_at	enolase 2, (gamma, neuronal)	NM_001975	2026	gb:NM_001975.1 /DB_XREF=gi:5803010 /GEN=ENO2 /FEA=FLmRNA /CNT=333 /TID=Hs.146580.0 /TIER=FL+Stack /STK=128 /UG=Hs.146580 /LL=2026 /DEF=Homo sapiens enolase 2, (gamma, neuronal) (ENO2), mRNA. /PROD=enolase 2, (gamma, neuronal) /FL=gb:NM_001975.1 gb:BC002745.1 gb:M22349.1	431.63	P	18.42	2059.42	P	1861.31	P	1964.75	107.71	4.55	4.05	5.1	*
206907_at	tumor necrosis factor (ligand) superfamily, member 9	NM_003811	8744	gb:NM_003811.1 /DB_XREF=gi:4507608 /GEN=TNFSF9 /FEA=FLmRNA /CNT=11 /TID=Hs.1524.0 /TIER=FL /STK=2 /UG=Hs.1524 /LL=8744 /DEF=Homo sapiens tumor necrosis factor (ligand) superfamily, member 9 (TNFSF9), mRNA. /PROD=tumor necrosis factor (ligand) superfamily,member 9 /FL=gb:U03398.1 gb:NM_003811.1	38.46	P	25.52	392.25	P	295.9	P	344.34	49.76	8.95	4.05	100000000	*
235113_at	peptidylprolyl isomerase (cyclophilin) like 5	AA742244	122769	gb:AA742244 /DB_XREF=gi:2784244 /DB_XREF=ny80b06.s1 /CLONE=IMAGE:1284563 /FEA=EST /CNT=22 /TID=Hs.179805.0 /TIER=ConsEnd /STK=0 /UG=Hs.179805 /UG_TITLE=ESTs, Weakly similar to RSU1_HUMAN RAS SUPPRESSOR PROTEIN 1 (H.sapiens)	173.97	P	16.86	826.23	P	1140.14	P	982.73	157.42	5.65	4.03	7.56	*
227687_at	hypothetical protein FLJ32915	AL523264	219844	gb:AL523264 /DB_XREF=gi:12786757 /DB_XREF=AL523264 /CLONE=CS0DC001YD12 (3 prime) /FEA=EST /CNT=35 /TID=Hs.98133.0 /TIER=Stack /STK=21 /UG=Hs.98133 /UG_TITLE=ESTs	199.11	P	12.8	871.25	P	997.7	P	934.73	63.94	4.69	4.02	5.48	*
201584_s_at	DEAD (Asp-Glu-Ala-Asp) box polypeptide 39	NM_005804	10212	gb:NM_005804.1 /DB_XREF=gi:5031658 /GEN=DDXL /FEA=FLmRNA /CNT=261 /TID=Hs.179606.0 /TIER=FL+Stack /STK=68 /UG=Hs.179606 /LL=10212 /DEF=Homo sapiens nuclear RNA helicase, DECD variant of DEAD box family (DDXL), mRNA. /PROD=nuclear RNA helicase, DECD variant of DEAD boxfamily /FL=gb:NM_005804.1 gb:U90426.1 gb:BC001009.1	615.82	P	19.86	3312	P	2696.49	P	3004.05	315.08	4.88	4.01	5.77	*
202647_s_at	neuroblastoma RAS viral (v-ras) oncogene homolog	NM_002524	4893	gb:NM_002524.2 /DB_XREF=gi:6006027 /GEN=NRAS /FEA=FLmRNA /CNT=135 /TID=Hs.260523.0 /TIER=FL+Stack /STK=28 /UG=Hs.260523 /LL=4893 /DEF=Homo sapiens neuroblastoma RAS viral (v-ras) oncogene homolog (NRAS), mRNA. /PROD=neuroblastoma RAS viral (v-ras) oncogenehomolog /FL=gb:NM_002524.2 gb:BC005219.1	305.06	P	26.76	1391.25	P	1424.79	P	1406.31	27.61	4.61	4.01	5.4	*
210766_s_at	CSE1 chromosome segregation 1-like (yeast)	AF053640	1434	gb:AF053640.1 /DB_XREF=gi:3560554 /GEN=CSE1 /FEA=FLmRNA /CNT=3 /TID=Hs.90073.1 /TIER=FL /STK=0 /UG=Hs.90073 /LL=1434 /DEF=Homo sapiens trachea cellular apoptosis susceptibility protein (CSE1) mRNA, complete cds. /PROD=cellular apoptosis susceptibility protein /FL=gb:AF053640.1	509.73	P	15.29	2543.37	P	2181.29	P	2362.3	186.81	4.63	4	5.29	*
205129_at	nucleophosmin/nucleoplasmin, 3	NM_006993	10360	gb:NM_006993.1 /DB_XREF=gi:6857817 /GEN=NPM3 /FEA=FLmRNA /CNT=45 /TID=Hs.90691.0 /TIER=FL+Stack /STK=20 /UG=Hs.90691 /LL=10360 /DEF=Homo sapiens nucleophosminnucleoplasmin 3 (NPM3), mRNA. /PROD=nucleophosminnucleoplasmin 3 /FL=gb:AF081280.1 gb:NM_006993.1	248.54	P	22.75	1226.7	P	1109.69	P	1168.08	60.5	4.7	3.98	5.64	*
210519_s_at	NAD(P)H dehydrogenase, quinone 1	BC000906	1728	gb:BC000906.1 /DB_XREF=gi:12654176 /FEA=FLmRNA /CNT=5 /TID=Hs.80706.1 /TIER=FL /STK=0 /UG=Hs.80706 /LL=1728 /UG_GENE=DIA4 /DEF=Homo sapiens, clone MGC:5333, mRNA, complete cds. /PROD=Unknown (protein for MGC:5333) /FL=gb:BC000906.1	931.05	P	54.54	4080.62	P	4058.02	P	4067.96	60.71	4.37	3.97	4.85	*
202107_s_at	MCM2 minichromosome maintenance deficient 2, mitotin (S. cerevisiae)	NM_004526	4171	gb:NM_004526.1 /DB_XREF=gi:4758705 /GEN=MCM2 /FEA=FLmRNA /CNT=318 /TID=Hs.57101.0 /TIER=FL+Stack /STK=101 /UG=Hs.57101 /LL=4171 /DEF=Homo sapiens minichromosome maintenance deficient (S. cerevisiae) 2 (mitotin) (MCM2), mRNA. /PROD=minichromosome maintenance deficient (S.cerevisiae) 2 (mitotin) /FL=gb:NM_004526.1 gb:D83987.1	488.89	P	18.91	2599.79	P	2122.27	P	2358.68	247.1	4.82	3.96	5.73	*
223196_s_at	sestrin 2	AL136551	83667	gb:AL136551.1 /DB_XREF=gi:13276608 /GEN=DKFZp761M02121 /FEA=FLmRNA /CNT=131 /TID=Hs.8026.0 /TIER=FL+Stack /STK=38 /UG=Hs.8026 /DEF=Homo sapiens mRNA; cDNA DKFZp761M02121 (from clone DKFZp761M02121); complete cds. /PROD=hypothetical protein /FL=gb:AL136551.1	233.74	P	15.26	1239.71	P	1025.42	P	1132.99	110.61	4.85	3.96	5.85	*
205168_at	discoidin domain receptor family, member 2	NM_006182	4921	gb:NM_006182.1 /DB_XREF=gi:5453813 /GEN=DDR2 /FEA=FLmRNA /CNT=50 /TID=Hs.71891.0 /TIER=FL /STK=0 /UG=Hs.71891 /LL=4921 /DEF=Homo sapiens discoidin domain receptor family, member 2 (DDR2), mRNA. /PROD=discoidin domain receptor family, member 2precursor /FL=gb:NM_006182.1	581.16	P	34.5	2570.97	P	3330.57	P	2950.91	379.58	5.08	3.94	6.32	*
231855_at	KIAA1524 protein	AB040957	57650	gb:AB040957.1 /DB_XREF=gi:7959314 /GEN=KIAA1524 /FEA=mRNA /CNT=29 /TID=Hs.151343.0 /TIER=ConsEnd /STK=0 /UG=Hs.151343 /LL=57650 /DEF=Homo sapiens mRNA for KIAA1524 protein, partial cds. /PROD=KIAA1524 protein	66.74	P	8.11	369.42	P	683.05	P	526.11	156.73	7.88	3.94	12.48	*
1554883_a_at	Cockayne syndrome 1 (classical)	BC009793	1161	gb:BC009793.1 /DB_XREF=gi:14602564 /TID=Hs2.32967.2 /CNT=3 /FEA=FLmRNA /TIER=FL /STK=1 /LL=1161 /UG_GENE=CKN1 /UG=Hs.32967 /DEF=Homo sapiens, Cockayne syndrome 1 (classical), clone MGC:13580 IMAGE:3683434, mRNA, complete cds. /PROD=Cockayne syndrome 1 (classical) /FL=gb:BC009793.1	84.8	P	5.93	366.42	P	400.88	P	383.1	18.92	4.52	3.93	5.22	*
1557267_s_at	SMC6 structural maintenance of chromosomes 6-like 1 (yeast)	BF513233	79677	gb:BF513233 /DB_XREF=gi:11598412 /DB_XREF=UI-H-BW1-amo-a-05-0-UI.s1 /CLONE=IMAGE:3070376 /TID=Hs2.374156.1 /CNT=9 /FEA=mRNA /TIER=ConsEnd /STK=1 /UG=Hs.374156 /UG_TITLE=Homo sapiens cDNA FLJ36312 fis, clone THYMU2005134.	42.85	P	3.36	190.02	P	235.57	P	212.87	23.7	4.97	3.93	6.18	*
1053_at	replication factor C (activator 1) 2, 40kDa	M87338	5982	M87338 /FEATURE= /DEFINITION=HUMA1SBU Human replication factor C, 40-kDa subunit (A1) mRNA, complete cds	235.43	P	11.88	1077.38	P	1539.93	P	1309.11	230.72	5.56	3.92	7.28	*
203087_s_at	kinesin heavy chain member 2	NM_004520	3796	gb:NM_004520.1 /DB_XREF=gi:4758643 /GEN=KIF2 /FEA=FLmRNA /CNT=124 /TID=Hs.113319.0 /TIER=FL /STK=2 /UG=Hs.113319 /LL=3796 /DEF=Homo sapiens kinesin heavy chain member 2 (KIF2), mRNA. /PROD=kinesin heavy chain member 2 /FL=gb:NM_004520.1	280.13	P	12.1	1167.05	P	1226.25	P	1194.72	34.51	4.26	3.92	4.65	*
213226_at	polymyositis/scleroderma autoantigen 1, 75kDa	AI346350	5393	gb:AI346350 /DB_XREF=gi:4083556 /DB_XREF=qp50c06.x1 /CLONE=IMAGE:1926442 /FEA=EST /CNT=49 /TID=Hs.91728.1 /TIER=Stack /STK=24 /UG=Hs.91728 /LL=5393 /UG_GENE=PMSCL1 /UG_TITLE=polymyositisscleroderma autoantigen 1 (75kD)	199.17	P	24.89	1117.66	P	2118.49	P	1618.44	499.44	8.13	3.92	13.05	*
222250_s_at	DKFZP434B168 protein	AK001363	25896	gb:AK001363.1 /DB_XREF=gi:7022575 /FEA=mRNA /CNT=1 /TID=Hs.48604.1 /TIER=ConsEnd /STK=0 /UG=Hs.48604 /LL=25896 /UG_GENE=DKFZP434B168 /UG_TITLE=DKFZP434B168 protein /DEF=Homo sapiens cDNA FLJ10501 fis, clone NT2RP2000412.	173.56	P	16.75	811.48	P	779.26	P	794.14	22.56	4.58	3.92	5.47	*
227230_s_at	KIAA1211 protein	BE855799	57482	gb:BE855799 /DB_XREF=gi:10368049 /DB_XREF=7g07a07.x1 /CLONE=IMAGE:3305748 /FEA=mRNA /CNT=37 /TID=Hs.205293.0 /TIER=Stack /STK=9 /UG=Hs.205293 /LL=57482 /UG_GENE=KIAA1211 /UG_TITLE=KIAA1211 protein	32.97	M	5.12	472.61	P	215.69	P	344.34	129.25	10.44	3.92	18.43	*
202412_s_at	ubiquitin specific protease 1	AW499935	7398	gb:AW499935 /DB_XREF=gi:7112073 /DB_XREF=UI-HF-BN0-akf-f-02-0-UI.r1 /CLONE=IMAGE:3077114 /FEA=FLmRNA /CNT=157 /TID=Hs.35086.0 /TIER=Stack /STK=13 /UG=Hs.35086 /LL=7398 /UG_GENE=USP1 /UG_TITLE=ubiquitin specific protease 1 /FL=gb:AL117575.1 gb:NM_003368.1 gb:AB014458.1 gb:AF117386.1	212.56	P	14.16	1956.53	P	1110.94	P	1534.31	425.01	7.22	3.9	10.71	*
209180_at	Rab geranylgeranyltransferase, beta subunit	U49245	5876	gb:U49245.1 /DB_XREF=gi:1216503 /FEA=FLmRNA /CNT=174 /TID=Hs.78948.0 /TIER=FL+Stack /STK=72 /UG=Hs.78948 /LL=5876 /UG_GENE=RABGGTB /DEF=Human geranylgeranyl transferase type II beta-subunit mRNA, complete cds. /PROD=geranylgeranyl transferase type II beta-subunit /FL=gb:U49245.1 gb:NM_004582.1	615.99	P	27.23	2647.66	P	2568.36	P	2601	58.47	4.22	3.9	4.59	*
235191_at	Homo sapiens hypothetical protein LOC148189, mRNA (cDNA clone IMAGE:4798281), partial cds	BE780373		gb:BE780373 /DB_XREF=gi:10201571 /DB_XREF=601468485F1 /CLONE=IMAGE:3871605 /FEA=EST /CNT=13 /TID=Hs.17805.1 /TIER=ConsEnd /STK=0 /UG=Hs.17805 /UG_TITLE=ESTs, Weakly similar to G01789 citrate transporter protein (H.sapiens)	136.03	P	10.92	609.18	P	593.91	P	601.58	13.37	4.42	3.88	5.12	*
210813_s_at	X-ray repair complementing defective repair in Chinese hamster cells 4	BC005259	7518	gb:BC005259.1 /DB_XREF=gi:13528935 /FEA=FLmRNA /CNT=2 /TID=Hs.150930.2 /TIER=FL /STK=0 /UG=Hs.150930 /LL=7518 /UG_GENE=XRCC4 /DEF=Homo sapiens, Similar to X-ray repair complementing defective repair in Chinese hamster cells 4, clone MGC:12297, mRNA, complete cds. /PROD=Similar to X-ray repair complementing defectiverepair in Chinese hamster cells 4 /FL=gb:BC005259.1	50.97	M	6.65	258.67	P	430.32	P	344.49	85.77	6.76	3.87	10.3	*
229305_at	KSHV latent nuclear antigen interacting protein 1	AA460299	79682	gb:AA460299 /DB_XREF=gi:2185115 /DB_XREF=zx51c02.s1 /CLONE=IMAGE:795746 /FEA=EST /CNT=15 /TID=Hs.38178.2 /TIER=Stack /STK=8 /UG=Hs.38178 /LL=79682 /UG_GENE=FLJ23468 /UG_TITLE=hypothetical protein FLJ23468	39.98	P	9.27	248.34	P	201.67	P	226.74	25.69	5.67	3.86	9.41	*
214845_s_at	calumenin	AF257659	813	gb:AF257659.1 /DB_XREF=gi:8515717 /FEA=mRNA /CNT=11 /TID=Hs.302073.0 /TIER=ConsEnd /STK=0 /UG=Hs.302073 /DEF=Homo sapiens crocalbin-like protein mRNA, partial cds. /PROD=crocalbin-like protein	408.05	P	14.95	2190.82	P	4098.89	P	3142.83	954.68	7.7	3.85	11.61	*
242890_at	helicase, lymphoid-specific	AI650364	3070	gb:AI650364 /DB_XREF=gi:4734343 /DB_XREF=wa90a01.x1 /CLONE=IMAGE:2303400 /FEA=EST /CNT=3 /TID=Hs.117949.0 /TIER=ConsEnd /STK=3 /UG=Hs.117949 /UG_TITLE=ESTs, Weakly similar to ALUB_HUMAN !!!! ALU CLASS B WARNING ENTRY !!! (H.sapiens)	50.79	P	6.85	234.61	P	293.16	P	262.56	31.42	5.17	3.84	7.03	*
222511_x_at	Fas (TNFRSF6) associated factor 1	AW140098	11124	gb:AW140098 /DB_XREF=gi:6144816 /DB_XREF=UI-H-BI1-aef-d-08-0-UI.s1 /CLONE=IMAGE:2719143 /FEA=FLmRNA /CNT=162 /TID=Hs.25821.0 /TIER=Stack /STK=12 /UG=Hs.25821 /LL=11124 /UG_GENE=FAF1 /UG_TITLE=Fas (TNFRSF6) associated factor 1 /FL=gb:NM_007051.1 gb:BC004970.1 gb:AF132938.1 gb:AF106798.1	100.08	A	10.65	463.19	P	441.11	P	452	13.32	4.52	3.81	5.5	*
1554390_s_at	ARP2 actin-related protein 2 homolog (yeast)	BC036253	10097	gb:BC036253.1 /DB_XREF=gi:23272532 /TID=Hs2.393201.2 /CNT=2 /FEA=FLmRNA /TIER=FL /STK=2 /LL=10097 /UG_GENE=ACTR2 /UG=Hs.393201 /DEF=Homo sapiens, clone MGC:43532 IMAGE:5268748, mRNA, complete cds. /PROD=Unknown (protein for MGC:43532) /FL=gb:BC036253.1	524.58	P	21.78	2324.5	P	2121.4	P	2220.48	107.73	4.23	3.81	4.7	*
201695_s_at	nucleoside phosphorylase	NM_000270	4860	gb:NM_000270.1 /DB_XREF=gi:4557800 /GEN=NP /FEA=FLmRNA /CNT=252 /TID=Hs.75514.0 /TIER=FL+Stack /STK=111 /UG=Hs.75514 /LL=4860 /DEF=Homo sapiens nucleoside phosphorylase (NP), mRNA. /PROD=purine nucleoside phosphorylase /FL=gb:NM_000270.1	287.22	P	17.22	1283.09	P	1846.01	P	1564.43	281.28	5.45	3.79	7.21	*
1555167_s_at	pre-B-cell colony-enhancing factor	BC020691	10135	gb:BC020691.1 /DB_XREF=gi:18089094 /TID=Hs2.239138.2 /CNT=2 /FEA=FLmRNA /TIER=FL /STK=1 /LL=10135 /UG_GENE=PBEF /UG=Hs.239138 /DEF=Homo sapiens, Similar to pre-B-cell colony-enhancing factor, clone MGC:22427 IMAGE:4717726, mRNA, complete cds. /PROD=Similar to pre-B-cell colony-enhancing factor /FL=gb:BC020691.1	160.4	P	13.67	976.67	P	712.85	P	844.72	134.22	5.27	3.79	6.95	*
203344_s_at	retinoblastoma binding protein 8	NM_002894	5932	gb:NM_002894.1 /DB_XREF=gi:4506440 /GEN=RBBP8 /FEA=FLmRNA /CNT=93 /TID=Hs.29287.0 /TIER=FL+Stack /STK=29 /UG=Hs.29287 /LL=5932 /DEF=Homo sapiens retinoblastoma-binding protein 8 (RBBP8), mRNA. /PROD=retinoblastoma-binding protein 8 /FL=gb:AF043431.1 gb:NM_002894.1	524.66	P	39.78	2380.04	P	3497.13	P	2937.61	558.73	5.6	3.78	7.59	*
201948_at	nucleolar GTPase	NM_013285	29889	gb:NM_013285.1 /DB_XREF=gi:7019418 /GEN=HUMAUANTIG /FEA=FLmRNA /CNT=178 /TID=Hs.75528.0 /TIER=FL+Stack /STK=53 /UG=Hs.75528 /LL=29889 /DEF=Homo sapiens nucleolar GTPase (HUMAUANTIG), mRNA. /PROD=nucleolar GTPase /FL=gb:NM_013285.1 gb:L05425.1 gb:BC000107.1	248.17	P	14.17	1027.4	P	1042.17	P	1035.19	28.3	4.17	3.77	4.65	*
205072_s_at	X-ray repair complementing defective repair in Chinese hamster cells 4	NM_022406	7518	gb:NM_022406.1 /DB_XREF=gi:12408646 /GEN=XRCC4 /FEA=FLmRNA /CNT=48 /TID=Hs.150930.0 /TIER=FL+Stack /STK=12 /UG=Hs.150930 /LL=7518 /DEF=Homo sapiens X-ray repair complementing defective repair in Chinese hamster cells 4 (XRCC4), transcript variant 2, mRNA. /PROD=X-ray repair cross complementing protein 4,isoform 2 /FL=gb:AB017445.1 gb:NM_003401.2 gb:NM_022406.1 gb:U40622.1	52.78	P	4.24	243.97	P	372.75	P	308.37	64.42	5.84	3.77	8.12	*
203696_s_at	replication factor C (activator 1) 2, 40kDa	NM_002914	5982	gb:NM_002914.1 /DB_XREF=gi:4506486 /GEN=RFC2 /FEA=FLmRNA /CNT=171 /TID=Hs.139226.0 /TIER=FL /STK=7 /UG=Hs.139226 /LL=5982 /DEF=Homo sapiens replication factor C (activator 1) 2 (40kD) (RFC2), mRNA. /PROD=replication factor C (activator 1) 2 (40kD) /FL=gb:M87338.1 gb:NM_002914.1	249.2	A	19.6	1073.96	P	1425.76	P	1249.32	176.59	5.01	3.75	6.45	*
204521_at	protein predicted by clone 23733	NM_013300	29902	gb:NM_013300.1 /DB_XREF=gi:9558740 /GEN=HSU79274 /FEA=FLmRNA /CNT=65 /TID=Hs.150555.0 /TIER=FL+Stack /STK=24 /UG=Hs.150555 /LL=29902 /DEF=Homo sapiens protein predicted by clone 23733 (HSU79274), mRNA. /PROD=protein predicted by clone 23733 /FL=gb:NM_013300.1 gb:U79274.1	395.43	P	12.06	1558.01	P	1723.8	P	1639.46	86.4	4.15	3.74	4.57	*
235311_at	FK506 binding protein 14, 22 kDa	BG110260	55033	gb:BG110260 /DB_XREF=gi:12603766 /DB_XREF=602279124F1 /CLONE=IMAGE:4367068 /FEA=EST /CNT=16 /TID=Hs.33245.0 /TIER=ConsEnd /STK=0 /UG=Hs.33245 /UG_TITLE=ESTs	116.2	P	4.89	532.75	P	466.06	P	499.89	35.13	4.3	3.74	4.9	*
225676_s_at	DKFZP564O0463 protein	BE409290	25879	gb:BE409290 /DB_XREF=gi:9345740 /DB_XREF=601300905F1 /CLONE=IMAGE:3635424 /FEA=mRNA /CNT=65 /TID=Hs.273344.1 /TIER=Stack /STK=12 /UG=Hs.273344 /LL=25879 /UG_GENE=DKFZP564O0463 /UG_TITLE=DKFZP564O0463 protein	889.5	P	40.81	3569.51	P	4151.01	P	3858.63	293.16	4.34	3.73	5	*
214061_at	unknown MGC21654 product	AI017564	93594	gb:AI017564 /DB_XREF=gi:3231900 /DB_XREF=ou23e03.x1 /CLONE=IMAGE:1627132 /FEA=mRNA /CNT=24 /TID=Hs.95631.0 /TIER=Stack /STK=12 /UG=Hs.95631 /UG_TITLE=Human normal keratinocyte mRNA	62.73	A	16.52	341.16	P	328.06	P	336.4	12.29	5.36	3.72	9.48	*
218368_s_at	tumor necrosis factor receptor superfamily, member 12A	NM_016639	51330	gb:NM_016639.1 /DB_XREF=gi:7706185 /GEN=FN14 /FEA=FLmRNA /CNT=122 /TID=Hs.10086.0 /TIER=FL+Stack /STK=56 /UG=Hs.10086 /LL=51330 /DEF=Homo sapiens type I transmembrane protein Fn14 (FN14), mRNA. /PROD=type I transmembrane protein Fn14 /FL=gb:NM_016639.1 gb:BC002718.1 gb:AB035480.1 gb:AF191148.1	328.36	P	92.68	1979.3	P	1697.77	P	1838.97	152.01	5.6	3.72	10.56	*
219199_at	ALL1 fused gene from 5q31	NM_014423	27125	gb:NM_014423.1 /DB_XREF=gi:7656878 /GEN=AF5Q31 /FEA=FLmRNA /CNT=48 /TID=Hs.231967.0 /TIER=FL /STK=0 /UG=Hs.231967 /LL=27125 /DEF=Homo sapiens ALL1 fused gene from 5q31 (AF5Q31), mRNA. /PROD=ALL1 fused gene from 5q31 /FL=gb:NM_014423.1 gb:AF197927.1	46	A	8.98	218.01	P	254.03	P	235.31	20.33	5.12	3.72	7.69	*
209753_s_at	thymopoietin	BG391171	7112	gb:BG391171 /DB_XREF=gi:13284619 /DB_XREF=602417192F1 /CLONE=IMAGE:4536623 /FEA=FLmRNA /CNT=69 /TID=Hs.11355.2 /TIER=Stack /STK=9 /UG=Hs.11355 /LL=7112 /UG_GENE=TMPO /UG_TITLE=thymopoietin /FL=gb:U09087.1 gb:AF113682.1	165.66	P	11.35	801.28	P	676.97	P	739.01	64.08	4.46	3.7	5.34	*
225799_at	hypothetical protein MGC4677	BF209337	112597	gb:BF209337 /DB_XREF=gi:11102923 /DB_XREF=601872564F1 /CLONE=IMAGE:4096743 /FEA=EST /CNT=67 /TID=Hs.50724.0 /TIER=Stack /STK=44 /UG=Hs.50724 /UG_TITLE=Homo sapiens cDNA FLJ10934 fis, clone OVARC1000640	1081	P	42.68	4317.89	P	4430.95	P	4365.36	152.54	4.04	3.7	4.41	*
201970_s_at	nuclear autoantigenic sperm protein (histone-binding)	NM_002482	4678	gb:NM_002482.1 /DB_XREF=gi:4505332 /GEN=NASP /FEA=FLmRNA /CNT=239 /TID=Hs.243886.0 /TIER=FL+Stack /STK=58 /UG=Hs.243886 /LL=4678 /DEF=Homo sapiens nuclear autoantigenic sperm protein (histone-binding) (NASP), mRNA. /PROD=nuclear autoantigenic sperm protein(histone-binding) /FL=gb:NM_002482.1 gb:M97856.1	567.43	P	14.67	2780.31	P	2273.88	P	2528.12	258.22	4.46	3.69	5.24	*
214260_at	COP9 signalosome subunit 8	AI079287	10920	gb:AI079287 /DB_XREF=gi:3415538 /DB_XREF=oz32h07.x1 /CLONE=IMAGE:1677085 /FEA=EST /CNT=12 /TID=Hs.75193.1 /TIER=Stack /STK=9 /UG=Hs.75193 /LL=10920 /UG_GENE=COP9 /UG_TITLE=COP9 homolog	182.81	P	9.46	725.08	P	776.34	P	749.04	32.61	4.1	3.67	4.59	*
224753_at	cell division cycle associated 5	BE614410	113130	gb:BE614410 /DB_XREF=gi:9896007 /DB_XREF=601504111T1 /CLONE=IMAGE:3905666 /FEA=EST /CNT=167 /TID=Hs.23044.2 /TIER=Stack /STK=9 /UG=Hs.23044 /LL=5888 /UG_GENE=RAD51 /UG_TITLE=RAD51 (S. cerevisiae) homolog (E coli RecA homolog)	116.93	A	27.55	666.77	P	569.81	P	618.88	54.55	5.29	3.67	8.78	*
1552792_at	suppressor of cytokine signaling 7	NM_080867	122809	gb:NM_080867.1 /DB_XREF=gi:18254465 /GEN=SOCS7 /TID=Hs2.352327.1 /CNT=8 /FEA=FLmRNA /TIER=FL /STK=2 /LL=122809 /UG=Hs.352327 /DEF=Homo sapiens suppressor of cytokine signaling 7 (SOCS7), mRNA. /PROD=suppressor of cytokine signaling 7 /FL=gb:NM_080867.1 gb:AF424815.1	60.84	P	7.2	258.89	P	312.19	P	285.68	27.03	4.7	3.67	6.09	*
206140_at	LIM homeobox 2	NM_004789	9355	gb:NM_004789.1 /DB_XREF=gi:4758673 /GEN=LHX2 /FEA=FLmRNA /CNT=18 /TID=Hs.1569.0 /TIER=FL /STK=1 /UG=Hs.1569 /LL=9355 /DEF=Homo sapiens LIM homeobox protein 2 (LHX2), mRNA. /PROD=LIM homeobox protein 2 /FL=gb:NM_004789.1 gb:AF124735.1	35.98	A	9.34	438.49	P	213.85	P	326.19	113.32	9.07	3.66	18.53	*
212012_at	Melanoma associated gene	BF342851	7837	gb:BF342851 /DB_XREF=gi:11289878 /DB_XREF=602015135F1 /CLONE=IMAGE:4150664 /FEA=mRNA /CNT=397 /TID=Hs.118893.0 /TIER=Stack /STK=116 /UG=Hs.118893 /LL=7837 /UG_GENE=D2S448 /UG_TITLE=Melanoma associated gene	277.95	P	56.55	1759.42	P	1315.95	P	1536.7	237.88	5.53	3.66	8.79	*
215044_s_at	signal transducing adaptor molecule (SH3 domain and ITAM motif) 2	AI571996	10254	gb:AI571996 /DB_XREF=gi:4535370 /DB_XREF=tr72c03.x1 /CLONE=IMAGE:2223844 /FEA=mRNA /CNT=8 /TID=Hs.306650.0 /TIER=ConsEnd /STK=0 /UG=Hs.306650 /UG_TITLE=Homo sapiens cDNA FLJ13428 fis, clone PLACE1002493, highly similar to Homo sapiens signal transducing adaptor molecule 2A (STAM2) mRNA	141.63	P	6.77	579.54	P	553.77	P	567.42	16.92	4.01	3.66	4.4	*
222606_at	hypothetical protein FLJ10036	AA824298	55055	gb:AA824298 /DB_XREF=gi:2896368 /DB_XREF=aj30a03.s1 /CLONE=1391788 /FEA=FLmRNA /CNT=133 /TID=Hs.21331.0 /TIER=Stack /STK=35 /UG=Hs.21331 /LL=55055 /UG_GENE=FLJ10036 /UG_TITLE=hypothetical protein FLJ10036 /FL=gb:NM_017975.1	246.33	P	21.14	1257.92	P	2331.61	P	1794.27	536.58	7.28	3.66	11.2	*
203270_at	deoxythymidylate kinase (thymidylate kinase)	NM_012145	1841	gb:NM_012145.1 /DB_XREF=gi:6912339 /GEN=DTYMK /FEA=FLmRNA /CNT=163 /TID=Hs.79006.0 /TIER=FL /STK=1 /UG=Hs.79006 /LL=1841 /DEF=Homo sapiens deoxythymidylate kinase (thymidylate kinase) (DTYMK), mRNA. /PROD=deoxythymidylate kinase (thymidylate kinase) /FL=gb:NM_012145.1 gb:BC001827.1 gb:L16991.1	265.98	A	13.26	1137.72	P	1632.65	P	1384.92	247.37	5.21	3.65	6.84	*
214011_s_at	hypothetical protein HSPC111	BE314601	51491	gb:BE314601 /DB_XREF=gi:9135934 /DB_XREF=601149573F1 /CLONE=IMAGE:3502002 /FEA=EST /CNT=18 /TID=Hs.279918.1 /TIER=Stack /STK=10 /UG=Hs.279918 /LL=51491 /UG_GENE=HSPC111 /UG_TITLE=hypothetical protein	350.81	P	15.83	1370.6	P	1389.08	P	1379.54	18.92	3.93	3.65	4.26	*
217400_at	gb:AL034410 /DB_XREF=gi:4678510 /FEA=DNA /CNT=1 /TID=Hs.247846.0 /TIER=ConsEnd /STK=0 /UG=Hs.247846 /UG_TITLE=Human DNA sequence from clone 774G10 on chromosome Xp11.23-11.3 Contains a pseudogene similar to cyclin protein, ESTs, STS and GSSs /DEF=Human DNA sequence from clone 774G10 on chromosome Xp11.23-11.3 Contains a pseudogene similar to cyclin protein, ESTs, STS and GSSs	AL034410		gb:AL034410 /DB_XREF=gi:4678510 /FEA=DNA /CNT=1 /TID=Hs.247846.0 /TIER=ConsEnd /STK=0 /UG=Hs.247846 /UG_TITLE=Human DNA sequence from clone 774G10 on chromosome Xp11.23-11.3 Contains a pseudogene similar to cyclin protein, ESTs, STS and GSSs /DEF=Human DNA sequence from clone 774G10 on chromosome Xp11.23-11.3 Contains a pseudogene similar to cyclin protein, ESTs, STS and GSSs	1.87	A	3.74	32.21	P	27.68	A	29.81	3.07	15.92	3.65	100000000	*
225904_at	LOC126731	N64686	126731	gb:N64686 /DB_XREF=gi:1212515 /DB_XREF=yz87h04.s1 /CLONE=IMAGE:290071 /FEA=EST /CNT=79 /TID=Hs.4983.0 /TIER=Stack /STK=33 /UG=Hs.4983 /UG_TITLE=ESTs	261.84	P	20.36	1273.01	P	2241.41	P	1757.45	483.26	6.71	3.64	10.01	*
234311_s_at	gb:AC006153 /DB_XREF=gi:4309917 /FEA=DNA /CNT=1 /TID=Hs.137506.1 /TIER=ConsEnd /STK=0 /UG=Hs.137506 /UG_TITLE=Homo sapiens, clone IMAGE:3605104, mRNA, partial cds /DEF=Homo sapiens BAC clone RP11-120J2 from 7q2	AC006153		gb:AC006153 /DB_XREF=gi:4309917 /FEA=DNA /CNT=1 /TID=Hs.137506.1 /TIER=ConsEnd /STK=0 /UG=Hs.137506 /UG_TITLE=Homo sapiens, clone IMAGE:3605104, mRNA, partial cds /DEF=Homo sapiens BAC clone RP11-120J2 from 7q2	232.46	P	15.65	1720.34	P	1068.22	P	1394.2	327.57	6	3.64	8.5	*
203432_at	thymopoietin	AW272611	7112	gb:AW272611 /DB_XREF=gi:6659725 /DB_XREF=xu22h03.x1 /CLONE=IMAGE:2800949 /FEA=FLmRNA /CNT=81 /TID=Hs.11355.0 /TIER=Stack /STK=32 /UG=Hs.11355 /LL=7112 /UG_GENE=TMPO /UG_TITLE=thymopoietin /FL=gb:NM_003276.1 gb:U09086.1	461.81	P	33.42	4077.87	P	2275.8	P	3176.43	904.41	6.88	3.63	10.33	*
222837_s_at	transcriptional coactivator tubedown-100	AF327722	80155	gb:AF327722.1 /DB_XREF=gi:13195459 /FEA=FLmRNA /CNT=40 /TID=Hs.125034.0 /TIER=FL /STK=0 /UG=Hs.125034 /LL=80155 /UG_GENE=FLJ13340 /DEF=Homo sapiens putative acetyltransferase mRNA, complete cds. /PROD=putative acetyltransferase /FL=gb:NM_025085.1 gb:AF327722.1	86.99	P	5.86	538.42	P	373.79	P	456.24	82.96	5.24	3.63	6.99	*
210983_s_at	MCM7 minichromosome maintenance deficient 7 (S. cerevisiae)	AF279900	4176	gb:AF279900.1 /DB_XREF=gi:12751125 /FEA=FLmRNA /CNT=2 /TID=Hs.77152.1 /TIER=FL /STK=0 /UG=Hs.77152 /LL=4176 /UG_GENE=MCM7 /DEF=Homo sapiens PNAS-146 mRNA, complete cds. /PROD=PNAS-146 /FL=gb:AF279900.1	370.7	P	15.12	1848.02	P	1479.66	P	1664.45	187.32	4.49	3.62	5.4	*
218340_s_at	hypothetical protein FLJ10808	NM_018227	55236	gb:NM_018227.1 /DB_XREF=gi:8922683 /GEN=FLJ10808 /FEA=FLmRNA /CNT=107 /TID=Hs.59838.0 /TIER=FL /STK=2 /UG=Hs.59838 /LL=55236 /DEF=Homo sapiens hypothetical protein FLJ10808 (FLJ10808), mRNA. /PROD=hypothetical protein FLJ10808 /FL=gb:NM_018227.1 gb:AB014773.1	188.99	P	10.63	836.16	P	741.06	P	788.71	51.1	4.17	3.62	4.8	*
222503_s_at	hypothetical protein FLJ10904	BF593261	55255	gb:BF593261 /DB_XREF=gi:11685585 /DB_XREF=7o58f08.x1 /CLONE=IMAGE:3578271 /FEA=FLmRNA /CNT=151 /TID=Hs.16470.0 /TIER=Stack /STK=14 /UG=Hs.16470 /LL=55255 /UG_GENE=FLJ10904 /UG_TITLE=hypothetical protein FLJ10904 /FL=gb:NM_018268.1	627.77	P	32.84	2432.03	P	2543.58	P	2484.72	61.63	3.96	3.61	4.37	*
226087_at	leucine zipper and CTNNBIP1 domain containing	BG180887	84328	gb:BG180887 /DB_XREF=gi:12687590 /DB_XREF=602327343F1 /CLONE=IMAGE:4428683 /FEA=mRNA /CNT=47 /TID=Hs.153959.0 /TIER=Stack /STK=9 /UG=Hs.153959 /UG_TITLE=Homo sapiens cDNA: FLJ22260 fis, clone HRC02953	144.63	P	10.84	780.37	P	597.64	P	689.69	93.87	4.77	3.61	6.07	*
201263_at	threonyl-tRNA synthetase /// threonyl-tRNA synthetase	NM_003191	6897 /// 6897	gb:NM_003191.1 /DB_XREF=gi:4507366 /GEN=TARS /FEA=FLmRNA /CNT=330 /TID=Hs.84131.0 /TIER=FL+Stack /STK=88 /UG=Hs.84131 /LL=6897 /DEF=Homo sapiens threonyl-tRNA synthetase (TARS), mRNA. /PROD=threonyl-tRNA synthetase /FL=gb:NM_003191.1 gb:M63180.1 gb:BC000517.1	643.33	P	29.25	5296.9	P	3054.6	P	4175.51	1126.1	6.49	3.6	9.46	*
224839_s_at	glutamic pyruvate transaminase (alanine aminotransferase) 2	BG328998	84706	gb:BG328998 /DB_XREF=gi:13135436 /DB_XREF=602428659F1 /CLONE=IMAGE:4558454 /FEA=EST /CNT=135 /TID=Hs.79265.2 /TIER=Stack /STK=28 /UG=Hs.79265 /LL=6764 /UG_GENE=ST5 /UG_TITLE=suppression of tumorigenicity 5	159.5	P	15.87	656.15	P	821.73	P	738.23	83.49	4.63	3.59	5.92	*
242474_s_at	Homo sapiens cDNA: FLJ21872 fis, clone HEP02482	BG036203		gb:BG036203 /DB_XREF=gi:12431124 /DB_XREF=602326952F1 /CLONE=IMAGE:4428349 /FEA=EST /CNT=6 /TID=Hs.238837.1 /TIER=ConsEnd /STK=0 /UG=Hs.238837 /UG_TITLE=ESTs, Weakly similar to similar to RNA binding protein (C.elegans)	24.92	A	3.17	110.21	P	156.83	P	133.21	24.06	5.35	3.59	7.59	*
205543_at	heat shock protein (hsp110 family)	NM_014278	22824	gb:NM_014278.1 /DB_XREF=gi:7656893 /GEN=APG-1 /FEA=FLmRNA /CNT=36 /TID=Hs.71992.0 /TIER=FL /STK=6 /UG=Hs.71992 /LL=22824 /DEF=Homo sapiens heat shock protein (hsp110 family) (APG-1), mRNA. /PROD=heat shock protein (hsp110 family) /FL=gb:NM_014278.1 gb:AB023421.1	76.44	P	10.93	649.79	P	373.1	P	511.44	139.01	6.69	3.58	10.58	*
221703_at	BRCA1 interacting protein C-terminal helicase 1 /// BRCA1 interacting protein C-terminal helicase 1	AF360549	83990 /// 83990	gb:AF360549.1 /DB_XREF=gi:13661818 /FEA=FLmRNA /CNT=1 /TID=HsAffx.900655.721 /TIER=FL /STK=0 /DEF=Homo sapiens BRCA1-binding helicase-like protein BACH1 mRNA, complete cds. /PROD=BRCA1-binding helicase-like protein BACH1 /FL=gb:AF360549.1	44.09	A	7.66	195.12	P	236.95	P	217.3	23.42	4.93	3.58	7.15	*
231895_at	hippocampus abundant transcript 1	AA501453	64645	gb:AA501453 /DB_XREF=gi:2236420 /DB_XREF=ne67f08.s1 /CLONE=IMAGE:909351 /FEA=mRNA /CNT=20 /TID=Hs.145497.0 /TIER=ConsEnd /STK=0 /UG=Hs.145497 /UG_TITLE=Homo sapiens cDNA: FLJ22097 fis, clone HEP17013	124.51	P	12.87	506.93	P	557.97	P	533.8	27.79	4.29	3.58	5.25	*
235447_at	TruB pseudouridine (psi) synthase homolog 1 (E. coli)	BF982548	142940	gb:BF982548 /DB_XREF=gi:12385360 /DB_XREF=602308159F1 /CLONE=IMAGE:4399478 /FEA=EST /CNT=11 /TID=Hs.321052.0 /TIER=ConsEnd /STK=0 /UG=Hs.321052 /UG_TITLE=ESTs	105.81	P	6.76	453.92	P	672.51	P	562.96	109.47	5.32	3.58	7.18	*
212281_s_at	hypothetical protein MAC30	BF038366	27346	gb:BF038366 /DB_XREF=gi:10744142 /DB_XREF=601459338F1 /CLONE=IMAGE:3862808 /FEA=mRNA /CNT=213 /TID=Hs.199695.0 /TIER=Stack /STK=58 /UG=Hs.199695 /LL=27346 /UG_GENE=MAC30 /UG_TITLE=hypothetical protein	200.89	P	6.87	985.98	P	1819.45	P	1402.76	416.08	6.98	3.57	10.44	*
221967_at	neurexophilin 4	AI933199	11247	gb:AI933199 /DB_XREF=gi:5671936 /DB_XREF=wp62h02.x1 /CLONE=IMAGE:2466387 /FEA=mRNA /CNT=33 /TID=Hs.120911.0 /TIER=Stack /STK=12 /UG=Hs.120911 /LL=11247 /UG_GENE=NXPH4 /UG_TITLE=neurexophilin 4	61.53	P	43.44	765.55	P	429.87	P	597.67	169.42	9.71	3.57	100000000	*
208002_s_at	brain acyl-CoA hydrolase	NM_007274	11332	gb:NM_007274.1 /DB_XREF=gi:6857796 /GEN=HBACH /FEA=FLmRNA /CNT=2 /TID=Hs.8679.0 /TIER=FL /STK=0 /UG=Hs.8679 /LL=11332 /DEF=Homo sapiens cytosolic acyl coenzyme A thioester hydrolase (HBACH), mRNA. /PROD=cytosolic acyl coenzyme A thioester hydrolase /FL=gb:U91316.1 gb:NM_007274.1	203.75	P	13.48	1130.53	P	2380.3	P	1755.33	624.12	8.62	3.56	13.87	*
1553106_at	hypothetical protein FLJ37562	NM_152409	134553	gb:NM_152409.1 /DB_XREF=gi:22748866 /TID=Hs2.406549.1 /CNT=63 /FEA=FLmRNA /TIER=FL /STK=1 /LL=134553 /UG_GENE=FLJ37562 /UG=Hs.406549 /UG_TITLE=hypothetical protein FLJ37562 /DEF=Homo sapiens hypothetical protein FLJ37562 (FLJ37562), mRNA. /FL=gb:NM_152409.1	111.96	P	5.48	448.29	P	430.26	P	439.36	15.16	3.92	3.56	4.34	*
227561_at	discoidin domain receptor family, member 2	W73819	4921	gb:W73819 /DB_XREF=gi:1383972 /DB_XREF=zd52e11.s1 /CLONE=IMAGE:344300 /FEA=EST /CNT=37 /TID=Hs.42392.0 /TIER=Stack /STK=23 /UG=Hs.42392 /UG_TITLE=ESTs	1051.53	P	60.34	4143.86	P	5207.65	P	4678.41	535.64	4.45	3.55	5.43	*
203544_s_at	signal transducing adaptor molecule (SH3 domain and ITAM motif) 1	NM_003473	8027	gb:NM_003473.1 /DB_XREF=gi:4507248 /GEN=STAM /FEA=FLmRNA /CNT=105 /TID=Hs.153487.0 /TIER=FL+Stack /STK=25 /UG=Hs.153487 /LL=8027 /DEF=Homo sapiens signal transducing adaptor molecule (SH3 domain and ITAM motif) 1 (STAM), mRNA. /PROD=signal transducing adaptor molecule (SH3 domainand ITAM motif) 1 /FL=gb:U43899.1 gb:NM_003473.1	618.71	P	50.79	2463.3	P	2884.03	P	2664.56	223.16	4.31	3.54	5.23	*
235356_at	FLJ25621 protein	AW297204	374354	gb:AW297204 /DB_XREF=gi:6703840 /DB_XREF=UI-H-BW0-ajd-e-12-0-UI.s1 /CLONE=IMAGE:2731487 /FEA=EST /CNT=16 /TID=Hs.125811.0 /TIER=ConsEnd /STK=5 /UG=Hs.125811 /UG_TITLE=ESTs	121.45	P	6.04	462.32	P	494.49	P	477.13	19.12	3.93	3.54	4.37	*
242517_at	G protein-coupled receptor 54	AI819198	84634	gb:AI819198 /DB_XREF=gi:5438277 /DB_XREF=wj32f02.x1 /CLONE=IMAGE:2404539 /FEA=EST /CNT=4 /TID=Hs.208229.0 /TIER=ConsEnd /STK=3 /UG=Hs.208229 /UG_TITLE=ESTs	32.59	P	10.14	210.18	P	481.78	P	346	135.59	10.62	3.54	25.24	*
244115_at	down-regulated by Ctnnb1, a	AA608855	84668	gb:AA608855 /DB_XREF=gi:2457283 /DB_XREF=af83h12.s1 /CLONE=IMAGE:1048679 /FEA=EST /CNT=9 /TID=Hs.42997.0 /TIER=ConsEnd /STK=1 /UG=Hs.42997 /UG_TITLE=ESTs	46.05	A	8.76	265.15	P	205.62	P	235.3	31.27	5.11	3.54	7.79	*
204666_s_at	hypothetical protein FLJ21168	NM_025073	80143	gb:NM_025073.1 /DB_XREF=gi:13376618 /GEN=FLJ21168 /FEA=FLmRNA /CNT=54 /TID=Hs.288106.0 /TIER=FL /STK=0 /UG=Hs.288106 /LL=80143 /DEF=Homo sapiens hypothetical protein FLJ21168 (FLJ21168), mRNA. /PROD=hypothetical protein FLJ21168 /FL=gb:NM_025073.1	65.18	P	9.42	364.39	P	277.95	P	320.89	44.23	4.92	3.53	6.91	*
233655_s_at	hypothetical protein FLJ20060	AK022964	54801	gb:AK022964.1 /DB_XREF=gi:10434658 /FEA=mRNA /CNT=2 /TID=Hs.54617.1 /TIER=ConsEnd /STK=1 /UG=Hs.54617 /LL=54801 /UG_GENE=FLJ20060 /UG_TITLE=hypothetical protein FLJ20060 /DEF=Homo sapiens cDNA FLJ12902 fis, clone NT2RP2004347.	61.25	P	7.27	469.31	P	282.54	P	376.23	94.17	6.14	3.52	9.25	*
201112_s_at	CSE1 chromosome segregation 1-like (yeast)	NM_001316	1434	gb:NM_001316.1 /DB_XREF=gi:4503072 /GEN=CSE1L /FEA=FLmRNA /CNT=361 /TID=Hs.90073.0 /TIER=FL /STK=7 /UG=Hs.90073 /LL=1434 /DEF=Homo sapiens chromosome segregation 1 (yeast homolog)-like (CSE1L), mRNA. /PROD=chromosome segregation 1 (yeast homolog)-like /FL=gb:NM_001316.1 gb:AF053641.1 gb:U33286.1	1454.53	P	138.47	6085.16	P	5808.68	P	5954.61	173.83	4.09	3.51	4.88	*
235016_at	Homo sapiens cDNA clone IMAGE:30342275, partial cds	AL118571	221035	gb:AL118571 /DB_XREF=gi:5924470 /DB_XREF=DKFZp761B1310_r1 /CLONE=DKFZp761B1310 /FEA=EST /CNT=26 /TID=Hs.121557.0 /TIER=ConsEnd /STK=0 /UG=Hs.121557 /UG_TITLE=ESTs, Weakly similar to DP1_HUMAN POLYPOSIS LOCUS PROTEIN 1 (H.sapiens)	154.65	P	10.85	595.18	P	674.37	P	634.79	40.87	4.1	3.51	4.81	*
208726_s_at	eukaryotic translation initiation factor 2, subunit 2 beta, 38kDa	BC000461	8894	gb:BC000461.1 /DB_XREF=gi:12653382 /FEA=FLmRNA /CNT=318 /TID=Hs.12163.0 /TIER=FL /STK=7 /UG=Hs.12163 /LL=8894 /UG_GENE=EIF2S2 /DEF=Homo sapiens, eukaryotic translation initiation factor 2, subunit 2 (beta, 38kD ), clone MGC:8508, mRNA, complete cds. /PROD=eukaryotic translation initiation factor 2,subunit 2 (beta, 38kD ) /FL=gb:BC000461.1 gb:NM_003908.1 gb:M29536.1 gb:BC000934.2	1464	P	95.98	7342.19	P	5745.76	P	6545.86	809.19	4.47	3.49	5.56	*
218096_at	acid acyltransferase-epsilon	NM_018361	55326	gb:NM_018361.1 /DB_XREF=gi:8922941 /GEN=FLJ11210 /FEA=FLmRNA /CNT=144 /TID=Hs.27842.0 /TIER=FL+Stack /STK=19 /UG=Hs.27842 /LL=55326 /DEF=Homo sapiens hypothetical protein FLJ11210 (FLJ11210), mRNA. /PROD=hypothetical protein FLJ11210 /FL=gb:NM_018361.1	730.59	P	33.24	2775.9	P	2739.64	P	2762.13	53.3	3.78	3.49	4.11	*
201202_at	proliferating cell nuclear antigen	NM_002592	5111	gb:NM_002592.1 /DB_XREF=gi:4505640 /GEN=PCNA /FEA=FLmRNA /CNT=386 /TID=Hs.78996.0 /TIER=FL+Stack /STK=109 /UG=Hs.78996 /LL=5111 /DEF=Homo sapiens proliferating cell nuclear antigen (PCNA), mRNA. /PROD=proliferating cell nuclear antigen /FL=gb:NM_002592.1 gb:BC000491.1 gb:M15796.1	1189.34	P	58.22	5412.03	P	4514.56	P	4966.56	461.35	4.18	3.48	4.93	*
210286_s_at	solute carrier family 4, sodium bicarbonate cotransporter, member 7	AF053755	9497	gb:AF053755.1 /DB_XREF=gi:6650103 /GEN=BT /FEA=FLmRNA /CNT=14 /TID=Hs.132904.3 /TIER=FL /STK=0 /UG=Hs.132904 /LL=9497 /DEF=Homo sapiens bicarbonate transporter (BT) mRNA, complete cds. /PROD=bicarbonate transporter /FL=gb:AF053755.1	60.84	P	3.21	234.22	P	284.06	P	259	26.41	4.26	3.48	5.1	*
220238_s_at	SBBI26 protein	NM_018846	55975	gb:NM_018846.1 /DB_XREF=gi:9055325 /GEN=SBBI26 /FEA=FLmRNA /CNT=20 /TID=Hs.26481.0 /TIER=FL+Stack /STK=12 /UG=Hs.26481 /LL=55975 /DEF=Homo sapiens SBBI26 protein (SBBI26), mRNA. /PROD=SBBI26 protein /FL=gb:NM_018846.1 gb:AF111113.1	122.86	P	11.96	638.75	P	494.42	P	566.82	73.54	4.61	3.48	5.99	*
225291_at	polyribonucleotide nucleotidyltransferase 1	AI967971	87178	gb:AI967971 /DB_XREF=gi:5764789 /DB_XREF=wu11e06.x1 /CLONE=IMAGE:2516674 /FEA=mRNA /CNT=85 /TID=Hs.24170.0 /TIER=Stack /STK=9 /UG=Hs.24170 /UG_TITLE=Homo sapiens, clone IMAGE:3459656, mRNA, partial cds	443.79	P	17.83	1653.5	P	1652.13	P	1652.74	25.23	3.72	3.48	4	*
200690_at	heat shock 70kDa protein 9B (mortalin-2)	AA927701	3313	gb:AA927701 /DB_XREF=gi:3076521 /DB_XREF=om72d09.s1 /CLONE=IMAGE:1552721 /FEA=FLmRNA /CNT=488 /TID=Hs.3069.0 /TIER=Stack /STK=13 /UG=Hs.3069 /LL=3313 /UG_GENE=HSPA9B /UG_TITLE=heat shock 70kD protein 9B (mortalin-2) /FL=gb:BC000478.1 gb:NM_004134.1 gb:L15189.1	373.85	P	29.26	1528.03	P	1446.58	P	1489.69	55.72	3.98	3.47	4.63	*
203418_at	cyclin A2	NM_001237	890	gb:NM_001237.1 /DB_XREF=gi:4502612 /GEN=CCNA2 /FEA=FLmRNA /CNT=100 /TID=Hs.85137.0 /TIER=FL+Stack /STK=16 /UG=Hs.85137 /LL=890 /DEF=Homo sapiens cyclin A2 (CCNA2), mRNA. /PROD=cyclin A /FL=gb:NM_001237.1	81.71	A	11.82	541.95	P	1333.58	P	937.65	395.36	11.48	3.47	20.85	*
235425_at	tripin	AW965339	151246	gb:AW965339 /DB_XREF=gi:8155220 /DB_XREF=EST377457 /FEA=EST /CNT=13 /TID=Hs.111471.0 /TIER=ConsEnd /STK=0 /UG=Hs.111471 /UG_TITLE=ESTs	23.71	P	6.15	164.92	P	413.25	P	289.13	123.95	12.2	3.47	26.35	*
239973_at	Homo sapiens transcribed sequence with moderate similarity to protein ref:NP_060265.1 (H.sapiens) hypothetical protein FLJ20378 [Homo sapiens]	AW450675		gb:AW450675 /DB_XREF=gi:6991451 /DB_XREF=UI-H-BI3-akx-g-10-0-UI.s1 /CLONE=IMAGE:2735827 /FEA=EST /CNT=4 /TID=Hs.212709.0 /TIER=ConsEnd /STK=4 /UG=Hs.212709 /UG_TITLE=ESTs	54.86	P	5.76	326.55	P	230.07	P	278.37	49.46	5.07	3.47	6.99	*
201714_at	tubulin, gamma 1	NM_001070	7283	gb:NM_001070.1 /DB_XREF=gi:4507730 /GEN=TUBG1 /FEA=FLmRNA /CNT=246 /TID=Hs.21635.0 /TIER=FL+Stack /STK=103 /UG=Hs.21635 /LL=7283 /DEF=Homo sapiens tubulin, gamma 1 (TUBG1), mRNA. /PROD=tubulin, gamma 1 /FL=gb:NM_001070.1 gb:BC000619.1 gb:M61764.1	336.98	P	16.6	1489.44	P	1264.56	P	1376.71	115.67	4.09	3.46	4.77	*
213253_at	SMC2 structural maintenance of chromosomes 2-like 1 (yeast)	AU154486	10592	gb:AU154486 /DB_XREF=gi:11016007 /DB_XREF=AU154486 /CLONE=NT2RP4001238 /FEA=mRNA /CNT=54 /TID=Hs.119023.2 /TIER=Stack /STK=9 /UG=Hs.119023 /LL=10592 /UG_GENE=SMC2L1 /UG_TITLE=SMC2 (structural maintenance of chromosomes 2, yeast)-like 1	148.79	P	12.13	1137.4	P	671.85	P	904.83	233.48	6.08	3.46	8.93	*
225202_at	Rho-related BTB domain containing 3	BE620739	22836	gb:BE620739 /DB_XREF=gi:9891677 /DB_XREF=601483201T1 /CLONE=IMAGE:3885601 /FEA=EST /CNT=142 /TID=Hs.10432.0 /TIER=Stack /STK=69 /UG=Hs.10432 /UG_TITLE=ESTs	1033.38	P	42.16	4113.86	P	5687.06	P	4896.15	790.25	4.74	3.46	6.06	*
1568813_at	Homo sapiens, clone IMAGE:5750413, mRNA	BC009525		gb:BC009525.1 /DB_XREF=gi:22800544 /TID=Hs2.367426.1 /CNT=5 /FEA=mRNA /TIER=ConsEnd /STK=1 /UG=Hs.367426 /UG_TITLE=Homo sapiens, clone IMAGE:3890352, mRNA /DEF=Homo sapiens, clone IMAGE:3890352, mRNA.	18.45	A	2.56	103.63	A	77.47	A	91.16	14.13	4.94	3.46	6.97	*
206110_at	histone 1, H3h	NM_003536	8357	gb:NM_003536.1 /DB_XREF=gi:4504294 /GEN=H3FK /FEA=FLmRNA /CNT=65 /TID=Hs.70937.0 /TIER=FL /STK=6 /UG=Hs.70937 /LL=8357 /DEF=Homo sapiens H3 histone family, member K (H3FK), mRNA. /PROD=H3 histone family, member K /FL=gb:NM_003536.1	54.73	A	9.69	282.7	P	234.04	P	258.89	26.14	4.73	3.45	6.88	*
214512_s_at	activated RNA polymerase II transcription cofactor 4	NM_006713	10923	gb:NM_006713.1 /DB_XREF=gi:5729967 /GEN=PC4 /FEA=FLmRNA /CNT=7 /TID=Hs.74861.2 /TIER=FL /STK=0 /UG=Hs.74861 /LL=10923 /DEF=Homo sapiens activated RNA polymerase II transcription cofactor 4 (PC4), mRNA. /PROD=activated RNA polymerase II transcriptioncofactor 4 /FL=gb:U12979.1 gb:NM_006713.1	1054.24	P	29.81	3880.01	P	3841.33	P	3863.51	92.7	3.66	3.45	3.9	*
219933_at	glutaredoxin 2	NM_016066	51022	gb:NM_016066.1 /DB_XREF=gi:7705627 /GEN=LOC51022 /FEA=FLmRNA /CNT=26 /TID=Hs.5054.0 /TIER=FL+Stack /STK=8 /UG=Hs.5054 /LL=51022 /DEF=Homo sapiens CGI-133 protein (LOC51022), mRNA. /PROD=CGI-133 protein /FL=gb:NM_016066.1 gb:AF151891.1 gb:AF132495.2	672.72	P	37.48	3440	P	2624.06	P	3035.68	415.97	4.51	3.45	5.65	*
1567107_s_at	tropomyosin 4	AF362887	7171	gb:AF362887.1 /DB_XREF=gi:14010353 /TID=Hs2.438676.1 /CNT=1 /FEA=mRNA /TIER=ConsEnd /STK=0 /LL=7170 /UG_GENE=TPM3 /UG=Hs.438676 /UG_TITLE=tropomyosin 3 /DEF=Homo sapiens tropomyosin 4-anaplastic lymphoma kinase fusion protein minor isoform mRNA, partial cds.	109.12	P	8.58	443.92	P	421.09	P	433.33	17.62	3.97	3.45	4.63	*
227349_at	Homo sapiens cDNA FLJ11381 fis, clone HEMBA1000501.	AI807356		gb:AI807356 /DB_XREF=gi:5393922 /DB_XREF=wf47c03.x1 /CLONE=IMAGE:2358724 /FEA=mRNA /CNT=38 /TID=Hs.127797.0 /TIER=Stack /STK=11 /UG=Hs.127797 /UG_TITLE=Homo sapiens cDNA FLJ11381 fis, clone HEMBA1000501	103.27	A	11.73	454.43	P	410.62	P	431.75	23.79	4.18	3.44	5.23	*
1553810_a_at	KIAA1524 protein	NM_020890	57650	gb:NM_020890.1 /DB_XREF=gi:24308238 /TID=Hs2.151343.1 /CNT=6 /FEA=FLmRNA /TIER=FL /STK=0 /LL=57650 /UG_GENE=KIAA1524 /UG=Hs.151343 /UG_TITLE=KIAA1524 protein /DEF=Homo sapiens KIAA1524 protein (KIAA1524), mRNA. /FL=gb:NM_020890.1 gb:AL713689.1 gb:AF334474.1	34.52	A	10.42	200.45	P	427.67	P	314.08	113.44	9.1	3.43	20.71	*
214595_at	potassium voltage-gated channel, subfamily G, member 1	AI332979	3755	gb:AI332979 /DB_XREF=gi:4069538 /DB_XREF=qq18e03.x1 /CLONE=IMAGE:1932892 /FEA=FLmRNA /CNT=27 /TID=Hs.118695.0 /TIER=ConsEnd /STK=1 /UG=Hs.118695 /LL=3755 /UG_GENE=KCNG1 /UG_TITLE=potassium voltage-gated channel, subfamily G, member 1 /FL=gb:NM_002237.1 gb:AF033383.1	70.83	A	12.65	306.32	A	443.3	A	375.5	68.68	5.3	3.42	8.19	*
1555004_a_at	retinoblastoma-like 1 (p107)	BC032247	5933	gb:BC032247.1 /DB_XREF=gi:21595245 /TID=Hs2.87.2 /CNT=2 /FEA=FLmRNA /TIER=FL /STK=1 /LL=5933 /UG_GENE=RBL1 /UG=Hs.87 /DEF=Homo sapiens, Similar to retinoblastoma-like 1 (p107), clone MGC:40006 IMAGE:4521266, mRNA, complete cds. /PROD=Similar to retinoblastoma-like 1 (p107) /FL=gb:BC032247.1	43.76	A	12.09	212.18	P	234.3	P	221.47	13.78	5.06	3.42	9.34	*
209295_at	tumor necrosis factor receptor superfamily, member 10b	AF016266	8795	gb:AF016266.1 /DB_XREF=gi:2529562 /FEA=FLmRNA /CNT=206 /TID=Hs.51233.0 /TIER=FL+Stack /STK=39 /UG=Hs.51233 /LL=8795 /UG_GENE=TNFRSF10B /DEF=Homo sapiens TRAIL receptor 2 mRNA, complete cds. /PROD=TRAIL receptor 2 /FL=gb:BC001281.1 gb:AF016266.1 gb:AF018658.1 gb:AF016849.1	574.76	P	29.86	3234.04	P	2289.65	P	2761.95	476.17	4.81	3.41	6.27	*
206108_s_at	splicing factor, arginine/serine-rich 6	NM_006275	6431	gb:NM_006275.1 /DB_XREF=gi:11225261 /GEN=SFRS6 /FEA=FLmRNA /CNT=16 /TID=Hs.6891.0 /TIER=FL /STK=0 /UG=Hs.6891 /LL=6431 /DEF=Homo sapiens splicing factor, arginineserine-rich 6 (SFRS6), mRNA. /PROD=splicing factor, arginineserine-rich 6 /FL=gb:U30883.1 gb:NM_006275.1	286.25	P	13.97	1200.09	P	1050.1	P	1124.2	77.78	3.93	3.4	4.5	*
218830_at	ribosomal protein L26-like 1	NM_016093	51121	gb:NM_016093.1 /DB_XREF=gi:7705812 /GEN=LOC51121 /FEA=FLmRNA /CNT=68 /TID=Hs.110165.0 /TIER=FL+Stack /STK=39 /UG=Hs.110165 /LL=51121 /DEF=Homo sapiens ribosomal protein L26 homolog (LOC51121), mRNA. /PROD=ribosomal protein L26 homolog /FL=gb:NM_016093.1 gb:AF083248.1	1408.98	P	65.61	5122.3	P	5643.42	P	5374.95	273.54	3.81	3.4	4.27	*
221539_at	eukaryotic translation initiation factor 4E binding protein 1	AB044548	1978	gb:AB044548.1 /DB_XREF=gi:11527778 /GEN=POKcl.6 /FEA=FLmRNA /CNT=108 /TID=Hs.71819.0 /TIER=FL+Stack /STK=37 /UG=Hs.71819 /LL=1978 /DEF=Homo sapiens POKcl.6 mRNA for eukaryotic translation initiation factor 4E binding protein 1, complete cds. /PROD=eukaryotic translation initiation factor 4Ebinding protein 1 /FL=gb:NM_004095.1 gb:AB044548.1 gb:BC004459.1 gb:L36055.1	487.38	P	54.94	5507.46	P	2619.11	P	4063.21	1450.68	8.34	3.4	13.87	*
221881_s_at	chloride intracellular channel 4	AI638420	25932	gb:AI638420 /DB_XREF=gi:4690654 /DB_XREF=tt31g07.x1 /CLONE=IMAGE:2242428 /FEA=EST /CNT=51 /TID=Hs.25035.1 /TIER=Stack /STK=15 /UG=Hs.25035 /LL=25932 /UG_GENE=CLIC4 /UG_TITLE=chloride intracellular channel 4	324.03	P	68.77	1531.87	P	1454.49	P	1499.21	61.53	4.63	3.4	7.14	*
234863_x_at	F-box only protein 5	AK026197	26271	gb:AK026197.1 /DB_XREF=gi:10438969 /FEA=mRNA /CNT=1 /TID=Hs.272027.1 /TIER=ConsEnd /STK=0 /UG=Hs.272027 /LL=26271 /UG_GENE=FBXO5 /UG_TITLE=F-box only protein 5 /DEF=Homo sapiens cDNA: FLJ22544 fis, clone HSI00219, highly similar to AF129535 Homo sapiens F-box protein Fbx5 (FBX5) mRNA.	158.18	P	12.07	614.67	P	805.92	P	709.97	96.25	4.49	3.4	5.72	*
239439_at	ALL1 fused gene from 5q31	BF963382	27125	gb:BF963382 /DB_XREF=gi:12380657 /DB_XREF=QV2-NN0045-201200-576-d12 /FEA=EST /CNT=8 /TID=Hs.88808.0 /TIER=ConsEnd /STK=0 /UG=Hs.88808 /UG_TITLE=ESTs	129.01	P	9.08	498.49	P	487.89	P	494.11	13.7	3.83	3.4	4.36	*
211088_s_at	serine/threonine kinase 18 /// serine/threonine kinase 18	Z25433	10733 /// 10733	gb:Z25433.1 /DB_XREF=gi:405744 /FEA=FLmRNA /CNT=1 /TID=HsAffx.901139.572 /TIER=FL /STK=0 /DEF=H.sapiens protein-serinethreonine kinase gene, complete CDS. /PROD=protein-serinethreonine kinase /FL=gb:Z25433.1	9.59	A	1.78	73.47	P	198.86	P	136.08	62.69	14.18	3.39	27.9	*
202528_at	galactose-4-epimerase, UDP-	NM_000403	2582	gb:NM_000403.2 /DB_XREF=gi:9945333 /GEN=GALE /FEA=FLmRNA /CNT=160 /TID=Hs.76057.0 /TIER=FL+Stack /STK=90 /UG=Hs.76057 /LL=2582 /DEF=Homo sapiens galactose-4-epimerase, UDP- (GALE), mRNA. /PROD=UDP-galactose-4-epimerase /FL=gb:BC001273.1 gb:NM_000403.2 gb:L41668.1	127.63	P	16.64	566.31	P	943.72	P	754.75	188.71	5.91	3.38	9.02	*
219158_s_at	transcriptional coactivator tubedown-100	NM_025085	80155	gb:NM_025085.1 /DB_XREF=gi:13376639 /GEN=FLJ13340 /FEA=FLmRNA /CNT=40 /TID=Hs.125034.0 /TIER=FL /STK=1 /UG=Hs.125034 /LL=80155 /DEF=Homo sapiens hypothetical protein FLJ13340 (FLJ13340), mRNA. /PROD=hypothetical protein FLJ13340 /FL=gb:NM_025085.1 gb:AF327722.1	177.18	P	11.85	653.1	P	716.3	P	686.03	34.96	3.87	3.38	4.46	*
226034_at	Homo sapiens, clone IMAGE:3881549, mRNA	BE222344		gb:BE222344 /DB_XREF=gi:8909662 /DB_XREF=hu10g08.x1 /CLONE=IMAGE:3166238 /FEA=EST /CNT=70 /TID=Hs.166975.4 /TIER=Stack /STK=24 /UG=Hs.166975 /LL=6430 /UG_GENE=SFRS5 /UG_TITLE=splicing factor, arginineserine-rich 5	122.83	A	23.94	992.28	P	576.29	P	784.68	209.86	6.39	3.38	10.86	*
205046_at	centromere protein E, 312kDa	NM_001813	1062	gb:NM_001813.1 /DB_XREF=gi:4502780 /GEN=CENPE /FEA=FLmRNA /CNT=75 /TID=Hs.75573.0 /TIER=FL /STK=0 /UG=Hs.75573 /LL=1062 /DEF=Homo sapiens centromere protein E (312kD) (CENPE), mRNA. /PROD=centromere protein E /FL=gb:NM_001813.1	58.88	A	9.59	309.96	P	639.44	P	474.54	164.71	8.06	3.37	13.99	*
210845_s_at	plasminogen activator, urokinase receptor	U08839	5329	gb:U08839.1 /DB_XREF=gi:517197 /FEA=FLmRNA /CNT=4 /TID=Hs.179657.1 /TIER=FL /STK=0 /UG=Hs.179657 /LL=5329 /UG_GENE=PLAUR /DEF=Human urokinase-type plasminogen activator receptor mRNA, complete cds. /PROD=urokinase-type plasminogen activator receptor /FL=gb:U08839.1	353.89	P	23.15	1330.29	P	1641.94	P	1483.25	159.16	4.19	3.37	5.11	*
216822_x_at	gb:AL359763 /DB_XREF=gi:10045472 /FEA=DNA_1 /CNT=1 /TID=Hs.307122.0 /TIER=ConsEnd /STK=0 /UG=Hs.307122 /UG_TITLE=Human DNA sequence from clone RP11-169O17 on chromosome 13 Contains ESTs, GSSs, STSs and four CpG islands. Contains a novel protein similar to cytochrome c, part of a novel gene similar to TPTE encoding a transmembrane phosphatase with tensin homology and the ADPRTL1 gene encoding ADP-…	AL359763		gb:AL359763 /DB_XREF=gi:10045472 /FEA=DNA_1 /CNT=1 /TID=Hs.307122.0 /TIER=ConsEnd /STK=0 /UG=Hs.307122 /UG_TITLE=Human DNA sequence from clone RP11-169O17 on chromosome 13 Contains ESTs, GSSs, STSs and four CpG islands. Contains a novel protein similar to cytochrome c, part of a novel gene similar to TPTE encoding a transmembrane phosphatase with tensin homology and the ADPRTL1 gene encoding ADP-…	146.13	A	9.8	577.14	P	538.83	A	557.28	22.3	3.81	3.37	4.36	*
217678_at	solute carrier family 7, (cationic amino acid transporter, y+ system) member 11	AA488687	23657	gb:AA488687 /DB_XREF=gi:2216118 /DB_XREF=ab38f03.s1 /CLONE=IMAGE:843101 /FEA=EST /CNT=6 /TID=Hs.284235.0 /TIER=ConsEnd /STK=1 /UG=Hs.284235 /UG_TITLE=ESTs	115.85	P	51.35	3222.34	P	1105.97	P	2163.37	1063.51	18.67	3.37	76.34	*
201141_at	glycoprotein (transmembrane) nmb	NM_002510	10457	gb:NM_002510.1 /DB_XREF=gi:4505404 /GEN=GPNMB /FEA=FLmRNA /CNT=341 /TID=Hs.82226.0 /TIER=FL+Stack /STK=111 /UG=Hs.82226 /LL=10457 /DEF=Homo sapiens glycoprotein (transmembrane) nmb (GPNMB), mRNA. /PROD=glycoprotein (transmembrane) nmb /FL=gb:NM_002510.1 gb:AF322909.1	1251.78	P	89.49	6171.71	P	4760.74	P	5469.39	710.99	4.37	3.36	5.51	*
202235_at	solute carrier family 16 (monocarboxylic acid transporters), member 1	BF511091	6566	gb:BF511091 /DB_XREF=gi:11594389 /DB_XREF=UI-H-BI4-apn-c-05-0-UI.s1 /CLONE=IMAGE:3087753 /FEA=FLmRNA /CNT=164 /TID=Hs.75231.0 /TIER=Stack /STK=16 /UG=Hs.75231 /LL=6566 /UG_GENE=SLC16A1 /UG_TITLE=solute carrier family 16 (monocarboxylic acid transporters), member 1 /FL=gb:L31801.1 gb:NM_003051.1	68.86	A	12.66	333.34	P	290.17	P	311.52	23.47	4.52	3.36	6.6	*
202976_s_at	Rho-related BTB domain containing 3	NM_014899	22836	gb:NM_014899.1 /DB_XREF=gi:7662355 /GEN=KIAA0878 /FEA=FLmRNA /CNT=168 /TID=Hs.188006.0 /TIER=FL+Stack /STK=10 /UG=Hs.188006 /LL=22836 /DEF=Homo sapiens KIAA0878 protein (KIAA0878), mRNA. /PROD=KIAA0878 protein /FL=gb:NM_014899.1 gb:AB020685.1	802.23	P	46.56	3227.79	P	4799.83	P	4014.55	784.97	5	3.36	6.74	*
216607_s_at	gb:U40053 /DB_XREF=gi:1184068 /FEA=DNA /CNT=1 /TID=Hs.226213.1 /TIER=ConsEnd /STK=0 /UG=Hs.226213 /LL=1595 /UG_GENE=CYP51 /UG_TITLE=cytochrome P450, 51 (lanosterol 14-alpha-demethylase) /DEF=Human lanosterol 14-alpha demethylase (CYP51P2) processed pseudogene, complete cds	U40053		gb:U40053 /DB_XREF=gi:1184068 /FEA=DNA /CNT=1 /TID=Hs.226213.1 /TIER=ConsEnd /STK=0 /UG=Hs.226213 /LL=1595 /UG_GENE=CYP51 /UG_TITLE=cytochrome P450, 51 (lanosterol 14-alpha-demethylase) /DEF=Human lanosterol 14-alpha demethylase (CYP51P2) processed pseudogene, complete cds	557.9	P	34.79	2077.12	P	2069.19	P	2072.48	34.76	3.71	3.36	4.15	*
227152_at	hypothetical protein FLJ10652	AI979334	55196	gb:AI979334 /DB_XREF=gi:5804353 /DB_XREF=wu03g02.x1 /CLONE=IMAGE:2515922 /FEA=mRNA /CNT=40 /TID=Hs.323822.0 /TIER=Stack /STK=8 /UG=Hs.323822 /UG_TITLE=Homo sapiens mRNA for KIAA1551 protein, partial cds	45.06	P	6.18	196.39	P	182.79	P	189.11	9.71	4.2	3.36	5.48	*
213523_at	cyclin E1	AI671049	898	gb:AI671049 /DB_XREF=gi:4850780 /DB_XREF=tz17d11.x1 /CLONE=IMAGE:2288853 /FEA=mRNA /CNT=45 /TID=Hs.9700.0 /TIER=Stack /STK=17 /UG=Hs.9700 /LL=898 /UG_GENE=CCNE1 /UG_TITLE=cyclin E1	167.25	P	18.23	694.01	P	1061.18	P	877.82	183.12	5.25	3.35	7.5	*
217094_s_at	gb:AL109923 /DB_XREF=gi:8894632 /FEA=DNA /CNT=1 /TID=Hs.98074.1 /TIER=ConsEnd /STK=0 /UG=Hs.98074 /LL=11058 /UG_GENE=AIP4 /UG_TITLE=atrophin-1 interacting protein 4 /DEF=Human DNA sequence from clone RP3-468O1 on chromosome 20 Contains ESTs, STSs, GSSs and CpG islands. Contains a gene for the atrophin 1 interacting protein 4 (AIP4), a ferredoxin 1 (FDX1) pseudogene and part of a gene for an ortho…	AL109923		gb:AL109923 /DB_XREF=gi:8894632 /FEA=DNA /CNT=1 /TID=Hs.98074.1 /TIER=ConsEnd /STK=0 /UG=Hs.98074 /LL=11058 /UG_GENE=AIP4 /UG_TITLE=atrophin-1 interacting protein 4 /DEF=Human DNA sequence from clone RP3-468O1 on chromosome 20 Contains ESTs, STSs, GSSs and CpG islands. Contains a gene for the atrophin 1 interacting protein 4 (AIP4), a ferredoxin 1 (FDX1) pseudogene and part of a gene for an ortho…	96.23	P	13.07	523.75	P	389.63	P	457.17	69.36	4.75	3.35	6.65	*
229676_at	hypothetical protein FLJ10486	AA400998	55149	gb:AA400998 /DB_XREF=gi:2054870 /DB_XREF=zu50f08.s1 /CLONE=IMAGE:741447 /FEA=EST /CNT=12 /TID=Hs.173946.1 /TIER=Stack /STK=10 /UG=Hs.173946 /LL=55149 /UG_GENE=FLJ10486 /UG_TITLE=hypothetical protein FLJ10486	332.23	P	14.86	1206.86	P	1431.32	P	1317.92	115.69	3.97	3.34	4.63	*
1553679_s_at	hypothetical protein LOC154807	NM_173517	154807	gb:NM_173517.1 /DB_XREF=gi:27735152 /TID=Hs2.422727.1 /CNT=34 /FEA=FLmRNA /TIER=FL /STK=0 /LL=154807 /UG_GENE=LOC154807 /UG=Hs.422727 /UG_TITLE=hypothetical protein LOC154807 /DEF=Homo sapiens hypothetical protein LOC154807 (LOC154807), mRNA. /FL=gb:BC027734.1 gb:NM_173517.1	127.48	P	10.07	476.15	P	503.32	P	488.82	18.53	3.83	3.34	4.46	*
204779_s_at	homeo box B7	NM_004502	3217	gb:NM_004502.1 /DB_XREF=gi:4758551 /GEN=HOXB7 /FEA=FLmRNA /CNT=52 /TID=Hs.819.0 /TIER=FL+Stack /STK=21 /UG=Hs.819 /LL=3217 /DEF=Homo sapiens homeo box B7 (HOXB7), mRNA. /PROD=homeo box B7 /FL=gb:NM_004502.1 gb:M16937.1	103.66	A	27.23	1177.32	P	566.2	P	871.94	306.95	8.41	3.33	17.35	*
207543_s_at	procollagen-proline, 2-oxoglutarate 4-dioxygenase (proline 4-hydroxylase), alpha polypeptide I	NM_000917	5033	gb:NM_000917.1 /DB_XREF=gi:4505564 /GEN=P4HA1 /FEA=FLmRNA /CNT=5 /TID=Hs.76768.0 /TIER=FL /STK=0 /UG=Hs.76768 /LL=5033 /DEF=Homo sapiens procollagen-proline, 2-oxoglutarate 4-dioxygenase (proline 4-hydroxylase), alpha polypeptide I (P4HA1), mRNA. /PROD=procollagen-proline, 2-oxoglutarate4-dioxygenase (proline 4-hydroxylase), alpha polypeptideI /FL=gb:NM_000917.1 gb:M24486.1	830.43	P	33.22	3942.02	P	3077.99	P	3511.77	441.76	4.23	3.33	5.17	*
212282_at	hypothetical protein MAC30	BF038366	27346	gb:BF038366 /DB_XREF=gi:10744142 /DB_XREF=601459338F1 /CLONE=IMAGE:3862808 /FEA=mRNA /CNT=213 /TID=Hs.199695.0 /TIER=Stack /STK=58 /UG=Hs.199695 /LL=27346 /UG_GENE=MAC30 /UG_TITLE=hypothetical protein	341.2	P	8.66	1530.87	P	2754.57	P	2142.39	611.34	6.28	3.33	9.25	*
218726_at	hypothetical protein DKFZp762E1312	NM_018410	55355	gb:NM_018410.1 /DB_XREF=gi:8922180 /GEN=DKFZp762E1312 /FEA=FLmRNA /CNT=93 /TID=Hs.104859.0 /TIER=FL+Stack /STK=35 /UG=Hs.104859 /LL=55355 /DEF=Homo sapiens hypothetical protein DKFZp762E1312 (DKFZp762E1312), mRNA. /PROD=hypothetical protein DKFZp762E1312 /FL=gb:NM_018410.1 gb:BC001940.1	144.89	A	25.41	707.24	P	1347.63	P	1026.9	320.3	7.09	3.33	12.13	*
1554433_a_at	zinc finger protein 146	BC005154	7705	gb:BC005154.1 /DB_XREF=gi:13477354 /TID=Hs2.301819.2 /CNT=16 /FEA=FLmRNA /TIER=FL /STK=1 /LL=7705 /UG_GENE=ZNF146 /UG=Hs.301819 /DEF=Homo sapiens, Similar to zinc finger protein 146, clone MGC:3500 IMAGE:3545849, mRNA, complete cds. /PROD=Similar to zinc finger protein 146 /FL=gb:BC005154.1	159.27	P	10.06	628.39	P	904	P	765.11	138.76	4.8	3.33	6.38	*
210154_at	malic enzyme 2, NAD(+)-dependent, mitochondrial	M55905	4200	gb:M55905.1 /DB_XREF=gi:187299 /GEN=NAD(P)+ -dependent malic enzyme /FEA=FLmRNA /CNT=21 /TID=Hs.75342.1 /TIER=FL /STK=1 /UG=Hs.75342 /LL=4200 /DEF=Human mitochondrial NAD(P)+ dependent malic enzyme mRNA, complete cds. /PROD=mitochondrial NAD(P)+ -dependent malic enzyme /FL=gb:NM_002396.2 gb:M55905.1	210.09	P	11.72	769.82	P	949.17	P	858.84	90.28	4.09	3.32	4.93	*
236313_at	cyclin-dependent kinase inhibitor 2B (p15, inhibits CDK4)	AW444761	1030	gb:AW444761 /DB_XREF=gi:6986523 /DB_XREF=UI-H-BI3-ajx-h-01-0-UI.s1 /CLONE=IMAGE:2733529 /FEA=EST /CNT=7 /TID=Hs.44565.0 /TIER=ConsEnd /STK=6 /UG=Hs.44565 /UG_TITLE=ESTs	61.1	P	6.77	532.79	P	288.6	P	410.35	124	6.72	3.32	10.57	*
1554878_a_at	ATP-binding cassette, sub-family D (ALD), member 3	BC009712	5825	gb:BC009712.1 /DB_XREF=gi:16307245 /TID=Hs2.76781.2 /CNT=3 /FEA=FLmRNA /TIER=FL /STK=1 /LL=5825 /UG_GENE=ABCD3 /UG=Hs.76781 /DEF=Homo sapiens, Similar to ATP-binding cassette, sub-family D (ALD), member 3, clone MGC:9423 IMAGE:3895175, mRNA, complete cds. /PROD=Similar to ATP-binding cassette, sub-family D(ALD), member 3 /FL=gb:BC009712.1	169.91	P	8.99	613.32	P	704.82	P	658.71	49.52	3.88	3.32	4.5	*
200727_s_at	ARP2 actin-related protein 2 homolog (yeast)	AA699583	10097	gb:AA699583 /DB_XREF=gi:2703730 /DB_XREF=zi42g07.s1 /CLONE=IMAGE:433500 /FEA=FLmRNA /CNT=473 /TID=Hs.42915.0 /TIER=Stack /STK=9 /UG=Hs.42915 /LL=10097 /UG_GENE=ACTR2 /UG_TITLE=ARP2 (actin-related protein 2, yeast) homolog /FL=gb:AF006082.1 gb:NM_005722.1	615.65	P	19.65	2340.1	P	2144.53	P	2243.44	108.64	3.64	3.31	4	*
229490_s_at	IQ motif containing GTPase activating protein 3	AW271106	128239	gb:AW271106 /DB_XREF=gi:6658136 /DB_XREF=xr49a07.x1 /CLONE=IMAGE:2763444 /FEA=EST /CNT=54 /TID=Hs.133294.1 /TIER=Stack /STK=12 /UG=Hs.133294 /UG_TITLE=ESTs	40.05	A	12.6	395.2	P	1200.53	P	797.69	402.31	19.92	3.31	51.09	*
212619_at	KIAA0286 protein	AW205215	23306	gb:AW205215 /DB_XREF=gi:6504687 /DB_XREF=UI-H-BI1-aeo-f-04-0-UI.s1 /CLONE=IMAGE:2720022 /FEA=mRNA /CNT=119 /TID=Hs.14912.0 /TIER=Stack /STK=9 /UG=Hs.14912 /LL=23306 /UG_GENE=KIAA0286 /UG_TITLE=KIAA0286 protein	91.74	P	5.28	623.11	P	383.54	P	503.52	120.54	5.49	3.3	7.77	*
220083_x_at	ubiquitin carboxyl-terminal hydrolase L5	NM_016017	51377	gb:NM_016017.1 /DB_XREF=gi:7706307 /GEN=LOC51630 /FEA=FLmRNA /CNT=11 /TID=Hs.195814.0 /TIER=FL /STK=2 /UG=Hs.195814 /LL=51630 /DEF=Homo sapiens CGI-70 protein (LOC51630), mRNA. /PROD=CGI-70 protein /FL=gb:NM_016017.1 gb:AF151828.1 gb:AF157320.1	168.43	P	5.51	600.38	P	718.15	P	658.97	59.73	3.91	3.3	4.54	*
223758_s_at	general transcription factor IIH, polypeptide 2, 44kDa	BC005345	2966	gb:BC005345.1 /DB_XREF=gi:13529148 /FEA=FLmRNA /CNT=9 /TID=Hs.191356.1 /TIER=FL /STK=0 /UG=Hs.191356 /LL=2966 /UG_GENE=GTF2H2 /DEF=Homo sapiens, Similar to general transcription factor IIH, polypeptide 2 (44kD subunit), clone MGC:12438, mRNA, complete cds. /PROD=Similar to general transcription factor IIH,polypeptide 2 (44kD subunit) /FL=gb:BC005345.1	526.65	P	12.39	1815.76	P	1925.09	P	1869.9	70.13	3.55	3.3	3.81	*
231396_s_at	down-regulated by Ctnnb1, a	AA776721	84668	gb:AA776721 /DB_XREF=gi:2836055 /DB_XREF=ah49d12.s1 /CLONE=1292855 /FEA=EST /CNT=9 /TID=Hs.85603.1 /TIER=Stack /STK=9 /UG=Hs.85603 /UG_TITLE=Homo sapiens mRNA for DRCTNNB1A, complete cds	38.44	A	8.93	194.28	P	168.16	P	181.07	15.1	4.71	3.3	7.73	*
221521_s_at	DNA replication complex GINS protein PSF2	BC003186	51659	gb:BC003186.1 /DB_XREF=gi:13112024 /FEA=FLmRNA /CNT=161 /TID=Hs.108196.1 /TIER=FL+Stack /STK=46 /UG=Hs.108196 /LL=51659 /UG_GENE=LOC51659 /DEF=Homo sapiens, HSPC037 protein, clone MGC:673, mRNA, complete cds. /PROD=HSPC037 protein /FL=gb:AF201939.1 gb:BC003186.1	162.64	P	17.32	750.54	P	1392.31	P	1071.35	320.51	6.59	3.29	10.3	*
201457_x_at	BUB3 budding uninhibited by benzimidazoles 3 homolog (yeast)	AF081496	9184	gb:AF081496.1 /DB_XREF=gi:3639059 /GEN=BUB3 /FEA=FLmRNA /CNT=269 /TID=Hs.40323.0 /TIER=FL /STK=7 /UG=Hs.40323 /LL=9184 /DEF=Homo sapiens kinetochore protein BUB3 (BUB3) mRNA, complete cds. /PROD=kinetochore protein BUB3 /FL=gb:AF081496.1 gb:NM_004725.1 gb:AF053304.1 gb:BC005138.1 gb:AF047472.1	1100.73	P	37.59	3958.42	P	3784.99	P	3870.42	101.68	3.52	3.28	3.78	*
212853_at	KIAA0276 protein	AA779297	23142	gb:AA779297 /DB_XREF=gi:2838628 /DB_XREF=zj43h11.s1 /CLONE=IMAGE:453093 /FEA=mRNA /CNT=120 /TID=Hs.240112.0 /TIER=Stack /STK=9 /UG=Hs.240112 /LL=23142 /UG_GENE=KIAA0276 /UG_TITLE=KIAA0276 protein	235.56	P	14.73	853.66	P	1031.7	P	945.09	92.52	4.01	3.28	4.83	*
223625_at	down-regulated by Ctnnb1, a	AB030241	84668	gb:AB030241.1 /DB_XREF=gi:13442783 /GEN=DRCTNNB1A /FEA=FLmRNA /CNT=23 /TID=Hs.85603.0 /TIER=FL /STK=4 /UG=Hs.85603 /DEF=Homo sapiens mRNA for DRCTNNB1A, complete cds. /PROD=DRCTNNB1A /FL=gb:AB030241.1	96.39	A	19.25	449.62	P	409.75	P	427.68	25.3	4.44	3.28	6.67	*
210932_s_at	ring finger protein (C3H2C3 type) 6	AF293342	6049	gb:AF293342.1 /DB_XREF=gi:12656362 /GEN=RNF6 /FEA=FLmRNA /CNT=2 /TID=Hs.32597.2 /TIER=FL /STK=1 /UG=Hs.32597 /LL=6049 /DEF=Homo sapiens RNF6 protein (RNF6) mRNA, complete cds, alternatively spliced. /PROD=RNF6 protein /FL=gb:AF293342.1	26.2	A	3.41	182.44	P	112.5	P	147.43	35.84	5.63	3.27	8.52	*
219026_s_at	RAS protein activator like 2	NM_004841	9462	gb:NM_004841.1 /DB_XREF=gi:4758807 /GEN=NGAP /FEA=FLmRNA /CNT=51 /TID=Hs.227806.0 /TIER=FL /STK=4 /UG=Hs.227806 /LL=9462 /DEF=Homo sapiens ras GTPase activating protein-like (NGAP), mRNA. /PROD=ras GTPase activating protein-like /FL=gb:AF047711.1 gb:NM_004841.1	42.43	P	6.57	191.65	P	167.68	P	180.3	13.38	4.25	3.27	5.82	*
230165_at	tripin	N31731	151246	gb:N31731 /DB_XREF=gi:1152130 /DB_XREF=yy16a12.s1 /CLONE=IMAGE:271390 /FEA=EST /CNT=16 /TID=Hs.44269.0 /TIER=Stack /STK=14 /UG=Hs.44269 /UG_TITLE=ESTs	65.28	P	8.98	463.68	P	1233.36	P	848.31	384.66	12.99	3.27	24.12	*
202633_at	topoisomerase (DNA) II binding protein	NM_007027	11073	gb:NM_007027.1 /DB_XREF=gi:5902137 /GEN=TOPBP1 /FEA=FLmRNA /CNT=152 /TID=Hs.91417.0 /TIER=FL+Stack /STK=51 /UG=Hs.91417 /LL=11073 /DEF=Homo sapiens topoisomerase (DNA) II binding protein (TOPBP1), mRNA. /PROD=topoisomerase (DNA) II binding protein /FL=gb:NM_007027.1 gb:AB019397.1	283.37	P	8.49	997.79	P	1182.68	P	1087.54	95.75	3.84	3.26	4.44	*
223100_s_at	nudix (nucleoside diphosphate linked moiety X)-type motif 5	BC000025	11164	gb:BC000025.1 /DB_XREF=gi:12652566 /FEA=FLmRNA /CNT=211 /TID=Hs.301957.1 /TIER=FL+Stack /STK=64 /UG=Hs.301957 /LL=11164 /UG_GENE=NUDT5 /DEF=Homo sapiens, nudix (nucleoside diphosphate linked moiety X)-type motif 5, clone MGC:1143, mRNA, complete cds. /PROD=nudix (nucleoside diphosphate linked moietyX)-type motif 5 /FL=gb:AF218818.1 gb:AF155832.1 gb:BC000025.1 gb:AF161464.1	980.23	P	53.84	3777.13	P	3434.8	P	3607.85	181.85	3.68	3.26	4.17	*
227628_at	Homo sapiens mRNA; cDNA DKFZp686G03142 (from clone DKFZp686G03142)	AL571557		gb:AL571557 /DB_XREF=gi:12928970 /DB_XREF=AL571557 /CLONE=CS0DI024YP08 (3 prime) /FEA=EST /CNT=34 /TID=Hs.252280.2 /TIER=Stack /STK=17 /UG=Hs.252280 /LL=9138 /UG_GENE=ARHGEF1 /UG_TITLE=Rho guanine nucleotide exchange factor (GEF) 1	732.02	P	26.25	3901.85	P	2771.63	P	3337.46	570.14	4.56	3.26	5.89	*
201896_s_at	CDC28 protein kinase regulatory subunit 1B	BC001425	1163	gb:BC001425.1 /DB_XREF=gi:12655140 /FEA=FLmRNA /CNT=233 /TID=Hs.77550.0 /TIER=FL /STK=1 /UG=Hs.77550 /LL=1163 /UG_GENE=CKS1 /DEF=Homo sapiens, Similar to differential display and activated by p53, clone MGC:1780, mRNA, complete cds. /PROD=Similar to differential display and activated byp53 /FL=gb:BC001425.1 gb:NM_001826.1 gb:AF274941.1 gb:AF279897.1	109.04	P	19.38	437.13	P	551.99	P	496.53	59.49	4.55	3.25	6.71	*
218115_at	ASF1 anti-silencing function 1 homolog B (S. cerevisiae)	NM_018154	55723	gb:NM_018154.1 /DB_XREF=gi:8922548 /GEN=FLJ10604 /FEA=FLmRNA /CNT=185 /TID=Hs.26516.0 /TIER=FL+Stack /STK=58 /UG=Hs.26516 /LL=55723 /DEF=Homo sapiens hypothetical protein FLJ10604 (FLJ10604), mRNA. /PROD=hypothetical protein FLJ10604 /FL=gb:NM_018154.1	113.46	A	22.5	574.8	P	1166.63	P	870.34	295.87	7.67	3.25	13.92	*
213092_x_at	KIAA0974 mRNA	AW241779	317662	gb:AW241779 /DB_XREF=gi:6575533 /DB_XREF=xn75a03.x1 /CLONE=IMAGE:2700268 /FEA=EST /CNT=82 /TID=Hs.44131.2 /TIER=Stack /STK=8 /UG=Hs.44131 /LL=23234 /UG_GENE=KIAA0974 /UG_TITLE=KIAA0974 protein	268.63	P	20.91	1086.17	P	961.34	P	1023.65	64.62	3.81	3.24	4.51	*
214878_at	zinc finger protein 37a (KOX 21)	AU118165	7587	gb:AU118165 /DB_XREF=gi:10933190 /DB_XREF=AU118165 /CLONE=HEMBA1003008 /FEA=mRNA /CNT=13 /TID=Hs.54488.0 /TIER=ConsEnd /STK=0 /UG=Hs.54488 /LL=7587 /UG_GENE=ZNF37A /UG_TITLE=zinc finger protein 37a (KOX 21)	8.84	A	4.14	72.45	P	47.89	P	59.73	13.35	6.76	3.24	30.07	*
219390_at	FK506 binding protein 14, 22 kDa	NM_017946	55033	gb:NM_017946.1 /DB_XREF=gi:8923658 /GEN=FLJ20731 /FEA=FLmRNA /CNT=31 /TID=Hs.264636.0 /TIER=FL /STK=1 /UG=Hs.264636 /LL=55033 /DEF=Homo sapiens hypothetical protein FLJ20731 (FLJ20731), mRNA. /PROD=hypothetical protein FLJ20731 /FL=gb:BC005206.1 gb:NM_017946.1	162.06	P	14.64	645.15	P	595.94	P	619.19	32.9	3.82	3.24	4.58	*
222602_at	hypothetical protein FLJ10808	AW296050	55236	gb:AW296050 /DB_XREF=gi:6702686 /DB_XREF=UI-H-BW0-aiu-f-05-0-UI.s1 /CLONE=IMAGE:2730752 /FEA=FLmRNA /CNT=107 /TID=Hs.59838.0 /TIER=Stack /STK=23 /UG=Hs.59838 /LL=55236 /UG_GENE=FLJ10808 /UG_TITLE=hypothetical protein FLJ10808 /FL=gb:NM_018227.1 gb:AB014773.1	404.74	P	12.45	1449.26	P	1372.57	P	1409.42	44.33	3.48	3.24	3.74	*
232362_at	sarcoma antigen NY-SAR-41	AL139421	343099	gb:AL139421 /DB_XREF=gi:9662923 /FEA=DNA /CNT=8 /TID=Hs.173345.0 /TIER=ConsEnd /STK=0 /UG=Hs.173345 /UG_TITLE=Human DNA sequence from clone RP4-717I23 on chromosome 1p21.2-22.3 Contains ESTs, STSs and GSSs. Contains part of a novel gene for a protein similar to Xenopus laevis Sojo protein, a novel gene and a 60S ribosomal protein L39 (RPL39) pseudogene /DEF=Human DNA sequence from clone RP4-717I2…	47.3	A	7.84	191.63	P	210.26	P	199.74	12.75	4.22	3.24	5.89	*
1553984_s_at	deoxythymidylate kinase (thymidylate kinase)	AF258562	1841	gb:AF258562.1 /DB_XREF=gi:10834669 /TID=Hs2.352231.1 /CNT=14 /FEA=FLmRNA /TIER=FL+Stack /STK=12 /UG=Hs.352231 /DEF=Homo sapiens PP3731 mRNA, complete cds. /PROD=PP3731 /FL=gb:AF258562.1	517.15	P	21.2	1864.32	P	2401.56	P	2132.99	268.2	4.12	3.24	5.04	*
222678_s_at	RP42 homolog	BF057821	54165	gb:BF057821 /DB_XREF=gi:10811717 /DB_XREF=7k54c11.x1 /CLONE=IMAGE:3479061 /FEA=FLmRNA /CNT=80 /TID=Hs.104613.0 /TIER=Stack /STK=14 /UG=Hs.104613 /LL=54165 /UG_GENE=RP42 /UG_TITLE=RP42 homolog /FL=gb:AF292100.2 gb:NM_020640.1	179.74	P	12.36	648.31	P	794.42	P	719.64	75.09	4	3.23	4.89	*
226276_at	hypothetical protein MGC23909	BF439522	153339	gb:BF439522 /DB_XREF=gi:11452129 /DB_XREF=nab67b06.x1 /CLONE=IMAGE:3272771 /FEA=EST /CNT=58 /TID=Hs.20183.0 /TIER=Stack /STK=11 /UG=Hs.20183 /UG_TITLE=ESTs, Weakly similar to AF164793 1 protein x 013 (H.sapiens)	863.9	P	29.67	3196.83	P	4402.6	P	3796.03	606.17	4.39	3.23	5.59	*
220198_s_at	eukaryotic translation initiation factor 5A2	NM_020390	56648	gb:NM_020390.2 /DB_XREF=gi:11181773 /GEN=EIF5A2 /FEA=FLmRNA /CNT=9 /TID=Hs.104660.0 /TIER=FL /STK=1 /UG=Hs.104660 /LL=56648 /DEF=Homo sapiens eukaryotic translation initiation factor 5A2 (EIF5A2), mRNA. /PROD=eIF-5A2 protein /FL=gb:NM_020390.2	81.66	A	18.33	485.61	P	347.6	P	416.04	71.78	5.09	3.22	8.58	*
221561_at	sterol O-acyltransferase (acyl-Coenzyme A: cholesterol acyltransferase) 1	L21934	6646	gb:L21934.2 /DB_XREF=gi:4878021 /FEA=FLmRNA /CNT=77 /TID=Hs.14553.0 /TIER=FL+Stack /STK=18 /UG=Hs.14553 /LL=6646 /UG_GENE=SOAT1 /DEF=Homo sapiens acyl-coenzyme A: cholesterol acyltransferase mRNA, complete cds. /PROD=acyl-coenzyme A: cholesterol acyltransferase /FL=gb:L21934.2 gb:NM_003101.1	262.52	P	11.86	992.21	P	905.3	P	947.37	48.36	3.61	3.22	4.03	*
1552921_a_at	fidgetin-like 1	NM_022116	63979	gb:NM_022116.1 /DB_XREF=gi:11545832 /GEN=FIGNL1 /TID=Hs2.137516.1 /CNT=4 /FEA=FLmRNA /TIER=FL /STK=2 /LL=63979 /UG=Hs.137516 /DEF=Homo sapiens fidgetin-like 1 (FIGNL1), mRNA. /PROD=fidgetin-like 1 /FL=gb:NM_022116.1	87.96	P	13.06	378.38	P	342.65	P	360.19	20.96	4.09	3.22	5.49	*
208693_s_at	glycyl-tRNA synthetase	D30658	2617	gb:D30658.1 /DB_XREF=gi:577711 /FEA=FLmRNA /CNT=378 /TID=Hs.75280.1 /TIER=FL+Stack /STK=57 /UG=Hs.75280 /LL=2617 /UG_GENE=GARS /DEF=Human T-cell mRNA for glycyl tRNA synthetase, complete cds. /PROD=glycyl tRNA synthetase /FL=gb:NM_002047.1 gb:U09587.1 gb:D30658.1	1131.45	P	43.85	7940.41	P	4697.84	P	6319.26	1625.86	5.59	3.21	8	*
218852_at	chromosome 14 open reading frame 10	NM_017917	55012	gb:NM_017917.1 /DB_XREF=gi:8923599 /GEN=FLJ20644 /FEA=FLmRNA /CNT=67 /TID=Hs.49376.0 /TIER=FL /STK=0 /UG=Hs.49376 /LL=55012 /DEF=Homo sapiens hypothetical protein FLJ20644 (FLJ20644), mRNA. /PROD=hypothetical protein FLJ20644 /FL=gb:NM_017917.1	296.22	P	15.58	1708.04	P	1143.2	P	1425.45	284.81	4.81	3.21	6.49	*
225442_at	discoidin domain receptor family, member 2	AI799915	4921	gb:AI799915 /DB_XREF=gi:5365387 /DB_XREF=wc46d02.x1 /CLONE=IMAGE:2321667 /FEA=EST /CNT=147 /TID=Hs.15248.0 /TIER=Stack /STK=87 /UG=Hs.15248 /UG_TITLE=ESTs	676.01	P	29.55	2688.36	P	4303.65	P	3496.46	806.02	5.17	3.2	7.2	*
242753_x_at	hypothetical protein PRO0971	AI394199	55435	gb:AI394199 /DB_XREF=gi:4223746 /DB_XREF=tg67b11.x1 /CLONE=IMAGE:2113821 /FEA=EST /CNT=3 /TID=Hs.148592.0 /TIER=ConsEnd /STK=3 /UG=Hs.148592 /UG_TITLE=ESTs	41.67	P	2.75	196.86	P	151.47	P	174.14	23.3	4.18	3.2	5.26	*
243840_at	claspin homolog (Xenopus laevis)	BF691634	63967	gb:BF691634 /DB_XREF=gi:11977135 /DB_XREF=602248362F1 /CLONE=IMAGE:4333599 /FEA=EST /CNT=6 /TID=Hs.226414.0 /TIER=ConsEnd /STK=0 /UG=Hs.226414 /UG_TITLE=ESTs, Weakly similar to ALU8_HUMAN ALU SUBFAMILY SX SEQUENCE CONTAMINATION WARNING ENTRY (H.sapiens)	73.97	A	10.79	347.43	P	673.89	P	510.68	163.07	6.9	3.2	11.45	*
1553530_a_at	integrin, beta 1 (fibronectin receptor, beta polypeptide, antigen CD29 includes MDF2, MSK12)	NM_033669	3688	gb:NM_033669.1 /DB_XREF=gi:19743820 /GEN=ITGB1 /TID=Hs2.287797.5 /CNT=1 /FEA=FLmRNA /TIER=FL /STK=1 /LL=3688 /UG=Hs.287797 /DEF=Homo sapiens integrin, beta 1 (fibronectin receptor, beta polypeptide, antigen CD29 includes MDF2, MSK12) (ITGB1), transcript variant 1C-2, mRNA. /PROD=integrin beta 1 isoform 1C-2 precursor /FL=gb:NM_033669.1	1132.76	P	53.42	3941.14	P	3963.45	P	3951.54	97.48	3.49	3.2	3.82	*
207039_at	cyclin-dependent kinase inhibitor 2A (melanoma, p16, inhibits CDK4)	NM_000077	1029	gb:NM_000077.1 /DB_XREF=gi:4502748 /GEN=CDKN2A /FEA=FLmRNA /CNT=10 /TID=Hs.1174.0 /TIER=FL /STK=0 /UG=Hs.1174 /LL=1029 /DEF=Homo sapiens cyclin-dependent kinase inhibitor 2A (melanoma, p16, inhibits CDK4) (CDKN2A), mRNA. /PROD=cyclin-dependent kinase inhibitor 2A (melanoma,p16, inhibits CDK4) /FL=gb:NM_000077.1 gb:L27211.1	44.14	A	13.28	1147.46	P	390.76	P	769.1	379.72	17.42	3.19	42.96	*
223225_s_at	sec13-like protein	AI201534	81929	gb:AI201534 /DB_XREF=gi:3754140 /DB_XREF=qs74f04.x1 /CLONE=IMAGE:1943839 /FEA=FLmRNA /CNT=84 /TID=Hs.301048.0 /TIER=Stack /STK=16 /UG=Hs.301048 /UG_TITLE=Homo sapiens sec13-like protein mRNA, complete cds /FL=gb:AF136976.1	224.95	P	4.73	862.82	P	758.23	P	810.65	54.64	3.6	3.19	4.03	*
1554271_a_at	hypothetical gene supported by BC007071	BC019022	91687	gb:BC019022.1 /DB_XREF=gi:17512083 /TID=Hs2.117305.1 /CNT=8 /FEA=FLmRNA /TIER=FL /STK=2 /LL=91687 /UG_GENE=dJ383J4.3 /UG=Hs.117305 /DEF=Homo sapiens, hypothetical gene supported by BC007071, clone MGC:20869 IMAGE:4546468, mRNA, complete cds. /PROD=hypothetical gene supported by BC007071 /FL=gb:BC019022.1	68.17	M	8.92	301.61	P	545.19	P	423.43	121.85	6.21	3.19	9.83	*
209743_s_at	itchy homolog E3 ubiquitin protein ligase (mouse)	AI989677	83737	gb:AI989677 /DB_XREF=gi:5836558 /DB_XREF=ws35b04.x1 /CLONE=IMAGE:2499151 /FEA=FLmRNA /CNT=62 /TID=Hs.98074.0 /TIER=Stack /STK=11 /UG=Hs.98074 /LL=11058 /UG_GENE=AIP4 /UG_TITLE=atrophin-1 interacting protein 4 /FL=gb:AB056663.2	77.87	A	10.31	398.87	P	297.67	P	348.58	51.88	4.48	3.18	6.22	*
218049_s_at	mitochondrial ribosomal protein L13	NM_014078	28998	gb:NM_014078.1 /DB_XREF=gi:7662495 /GEN=L13 /FEA=FLmRNA /CNT=185 /TID=Hs.43946.0 /TIER=FL+Stack /STK=90 /UG=Hs.43946 /LL=28998 /DEF=Homo sapiens L13 protein (L13), mRNA. /PROD=L13 protein /FL=gb:NM_014078.1 gb:AF112214.1	568.22	P	21.3	2026.16	P	1897	P	1962.15	70.14	3.45	3.17	3.76	*
228577_x_at	KIAA1229 protein	AI338465	57489	gb:AI338465 /DB_XREF=gi:4075392 /DB_XREF=qq97e05.x1 /CLONE=IMAGE:1939328 /FEA=EST /CNT=25 /TID=Hs.71109.1 /TIER=Stack /STK=19 /UG=Hs.71109 /LL=57489 /UG_GENE=KIAA1229 /UG_TITLE=KIAA1229 protein	61.63	P	10.2	241.64	P	262.76	P	252.26	11.64	4.09	3.17	5.67	*
201872_s_at	ATP-binding cassette, sub-family E (OABP), member 1	AI002002	6059	gb:AI002002 /DB_XREF=gi:3202473 /DB_XREF=ot42e10.s1 /CLONE=IMAGE:1619466 /FEA=FLmRNA /CNT=215 /TID=Hs.12013.0 /TIER=Stack /STK=15 /UG=Hs.12013 /LL=6059 /UG_GENE=ABCE1 /UG_TITLE=ATP-binding cassette, sub-family E (OABP), member 1 /FL=gb:NM_002940.1	542.26	P	24.49	2128.43	P	1844.41	P	1986.63	148.12	3.66	3.16	4.21	*
208393_s_at	RAD50 homolog (S. cerevisiae)	NM_005732	10111	gb:NM_005732.1 /DB_XREF=gi:5032016 /GEN=RAD50 /FEA=FLmRNA /CNT=2 /TID=Hs.41587.0 /TIER=FL /STK=1 /UG=Hs.41587 /LL=10111 /DEF=Homo sapiens RAD50 (S. cerevisiae) homolog (RAD50), mRNA. /PROD=RAD50 (S. cerevisiae) homolog /FL=gb:NM_005732.1	198.55	A	15.88	768.66	P	1176.53	P	972.22	204.08	4.9	3.16	6.81	*
212021_s_at	antigen identified by monoclonal antibody Ki-67	AU132185	4288	gb:AU132185 /DB_XREF=gi:10992539 /DB_XREF=AU132185 /CLONE=NT2RP3003952 /FEA=mRNA /CNT=288 /TID=Hs.80976.1 /TIER=Stack /STK=15 /UG=Hs.80976 /LL=4288 /UG_GENE=MKI67 /UG_TITLE=antigen identified by monoclonal antibody Ki-67	72.77	P	13.56	440.74	P	1081.58	P	761.12	320.02	10.46	3.16	19.93	*
222530_s_at	McKusick-Kaufman syndrome	AF275813	8195	gb:AF275813.1 /DB_XREF=gi:10834785 /FEA=FLmRNA /CNT=131 /TID=Hs.46743.0 /TIER=FL /STK=1 /UG=Hs.46743 /LL=8195 /UG_GENE=MKKS /DEF=Homo sapiens PNAS-117 mRNA, complete cds. /PROD=PNAS-117 /FL=gb:NM_018848.1 gb:AF275813.1 gb:AF221992.1 gb:AF221993.1	577.64	P	21.44	1981.01	P	1928.86	P	1957.14	41.89	3.39	3.16	3.64	*
205071_x_at	X-ray repair complementing defective repair in Chinese hamster cells 4	AB017445	7518	gb:AB017445.1 /DB_XREF=gi:12081904 /GEN=XRCC4 /FEA=FLmRNA /CNT=48 /TID=Hs.150930.0 /TIER=FL /STK=0 /UG=Hs.150930 /LL=7518 /UG_TITLE=X-ray repair complementing defective repair in Chinese hamster cells 4 /DEF=Homo sapiens XRCC4 mRNA, complete cds. /FL=gb:AB017445.1 gb:NM_003401.2 gb:NM_022406.1 gb:U40622.1	70.44	A	9.59	296.34	P	504.34	P	400.12	104.07	5.68	3.15	8.81	*
212296_at	proteasome (prosome, macropain) 26S subunit, non-ATPase, 14	NM_005805	10213	gb:NM_005805.1 /DB_XREF=gi:5031980 /GEN=POH1 /FEA=FLmRNA /CNT=139 /TID=Hs.178761.0 /TIER=FL+Stack /STK=35 /UG=Hs.178761 /LL=10213 /DEF=Homo sapiens 26S proteasome-associated pad1 homolog (POH1), mRNA. /PROD=26S proteasome-associated pad1 homolog /FL=gb:U86782.1 gb:NM_005805.1	1310.94	P	57.97	4534.86	P	5699.09	P	5116.61	581.83	3.9	3.14	4.71	*
213640_s_at	lysyl oxidase	BE503425	4015	gb:BE503425 /DB_XREF=gi:9705833 /DB_XREF=7a18b11.x1 /CLONE=IMAGE:3219069 /FEA=EST /CNT=111 /TID=Hs.102267.2 /TIER=Stack /STK=105 /UG=Hs.102267 /LL=4015 /UG_GENE=LOX /UG_TITLE=lysyl oxidase	44.22	A	6.45	270.23	P	178.8	P	224.05	47.59	5.07	3.14	7.61	*
218875_s_at	F-box only protein 5	NM_012177	26271	gb:NM_012177.1 /DB_XREF=gi:6912365 /GEN=FBXO5 /FEA=FLmRNA /CNT=60 /TID=Hs.272027.0 /TIER=FL /STK=0 /UG=Hs.272027 /LL=26271 /DEF=Homo sapiens F-box only protein 5 (FBXO5), mRNA. /PROD=F-box only protein 5 /FL=gb:NM_012177.1 gb:AF129535.1	222.29	P	12.82	763.56	P	910.99	P	839.41	77.71	3.78	3.13	4.49	*
1560916_a_at	KIAA0877 protein	BI461155	23333	gb:BI461155 /DB_XREF=gi:15251811 /DB_XREF=603207052F1 /CLONE=IMAGE:5272741 /TID=Hs2.11217.3 /CNT=2 /FEA=mRNA /TIER=ConsEnd /STK=0 /LL=23333 /UG_GENE=KIAA0877 /UG=Hs.11217 /UG_TITLE=KIAA0877 protein	140.78	P	11.27	535.75	P	486.6	P	511.27	26.52	3.63	3.12	4.27	*
203893_at	TAF9 RNA polymerase II, TATA box binding protein (TBP)-associated factor, 32kDa	NM_016283	6880	gb:NM_016283.1 /DB_XREF=gi:7706211 /GEN=LOC51578 /FEA=FLmRNA /CNT=81 /TID=Hs.279586.0 /TIER=FL+Stack /STK=29 /UG=Hs.279586 /LL=51578 /DEF=Homo sapiens adrenal gland protein AD-004 (LOC51578), mRNA. /PROD=adrenal gland protein AD-004 /FL=gb:NM_016283.1 gb:AF110777.1 gb:AF151895.1	759.41	P	8.33	2469.58	P	2420.34	P	2445.67	41.98	3.22	3.11	3.33	*
212481_s_at	tropomyosin 4	AI214061	7171	gb:AI214061 /DB_XREF=gi:3777662 /DB_XREF=ap29d10.x1 /CLONE=IMAGE:1956787 /FEA=mRNA /CNT=120 /TID=Hs.250641.1 /TIER=Stack /STK=12 /UG=Hs.250641 /LL=7171 /UG_GENE=TPM4 /UG_TITLE=tropomyosin 4	295.2	P	16.73	1029.39	P	1001.56	P	1015.93	29.94	3.44	3.11	3.84	*
240365_at	Homo sapiens cDNA FLJ33284 fis, clone ASTRO2009458.	AI799052		gb:AI799052 /DB_XREF=gi:5364524 /DB_XREF=we97h12.x1 /CLONE=IMAGE:2349095 /FEA=EST /CNT=4 /TID=Hs.143936.0 /TIER=ConsEnd /STK=4 /UG=Hs.143936 /UG_TITLE=ESTs	23.25	A	13.33	130.99	P	160.96	P	147.24	19.12	6.33	3.11	111.11	*
218521_s_at	hypothetical protein FLJ11011	NM_018299	55284	gb:NM_018299.1 /DB_XREF=gi:8922821 /GEN=FLJ11011 /FEA=FLmRNA /CNT=85 /TID=Hs.21275.0 /TIER=FL /STK=3 /UG=Hs.21275 /LL=55284 /DEF=Homo sapiens hypothetical protein FLJ11011 (FLJ11011), mRNA. /PROD=hypothetical protein FLJ11011 /FL=gb:NM_018299.1	236.57	P	7.57	898.23	P	782.99	P	840.42	61.32	3.55	3.1	4.03	*
218447_at	DC13 protein	NM_020188	56942	gb:NM_020188.1 /DB_XREF=gi:9910183 /GEN=DC13 /FEA=FLmRNA /CNT=117 /TID=Hs.6879.0 /TIER=FL+Stack /STK=64 /UG=Hs.6879 /LL=56942 /DEF=Homo sapiens DC13 protein (DC13), mRNA. /PROD=DC13 protein /FL=gb:NM_020188.1 gb:AF201935.1	842.84	P	57.77	2863.91	P	3391.66	P	3127.6	266.09	3.71	3.09	4.43	*
222962_s_at	MCM10 minichromosome maintenance deficient 10 (S. cerevisiae)	AB042719	55388	gb:AB042719.1 /DB_XREF=gi:11527601 /GEN=HsMCM10 /FEA=FLmRNA /CNT=6 /TID=Hs.198363.0 /TIER=FL /STK=0 /UG=Hs.198363 /LL=55388 /DEF=Homo sapiens mRNA for MCM10 homolog, complete cds. /PROD=MCM10 homolog /FL=gb:AF119869.1 gb:BC004876.1 gb:AB042719.1 gb:NM_018518.1	54.81	A	21.26	267.45	P	473.68	P	370.55	102.99	6.76	3.09	19.71	*
1554351_a_at	putative MAPK activating protein	BC009506	261726	gb:BC009506.1 /DB_XREF=gi:14550511 /TID=Hs2.137576.2 /CNT=3 /FEA=FLmRNA /TIER=FL /STK=2 /LL=261726 /UG_GENE=MGC3794 /UG=Hs.137576 /DEF=Homo sapiens, similar to CG9578 gene product, clone MGC:3794 IMAGE:3532344, mRNA, complete cds. /PROD=similar to CG9578 gene product /FL=gb:BC009506.1	319.85	P	16.09	1073.24	P	1071.39	P	1072.47	13.49	3.35	3.09	3.66	*
209836_x_at	Homo sapiens similar to My016 protein (LOC339088), mRNA	AF060511	339088	gb:AF060511.1 /DB_XREF=gi:12001971 /FEA=FLmRNA /CNT=38 /TID=Hs.181634.0 /TIER=FL+Stack /STK=15 /UG=Hs.181634 /DEF=Homo sapiens clone 016b10 My016 protein mRNA, complete cds. /PROD=My016 protein /FL=gb:AF060511.1	660.52	P	28.3	2207.13	P	2693.83	P	2452.15	244.32	3.71	3.07	4.4	*
205401_at	alkylglycerone phosphate synthase	NM_003659	8540	gb:NM_003659.1 /DB_XREF=gi:4501992 /GEN=AGPS /FEA=FLmRNA /CNT=35 /TID=Hs.22580.0 /TIER=FL /STK=7 /UG=Hs.22580 /LL=8540 /DEF=Homo sapiens alkylglycerone phosphate synthase (AGPS), mRNA. /PROD=alkylglycerone phosphate synthase precursor /FL=gb:NM_003659.1	218.3	P	23.46	770.13	P	845.95	P	807.52	44.17	3.7	3.06	4.57	*
209080_x_at	thioredoxin-like 2	AF118652	10539	gb:AF118652.1 /DB_XREF=gi:6840952 /GEN=PICOT /FEA=FLmRNA /CNT=205 /TID=Hs.42644.1 /TIER=FL /STK=2 /UG=Hs.42644 /LL=10539 /DEF=Homo sapiens PKCq-interacting protein PICOT (PICOT) mRNA, complete cds. /PROD=PKCq-interacting protein PICOT /FL=gb:AF118649.1 gb:AF118652.1 gb:BC005289.1	915.17	P	50.57	3078.74	P	3698.29	P	3381.2	316.49	3.69	3.06	4.39	*
223234_at	MAD2 mitotic arrest deficient-like 2 (yeast)	AF080398	10459	gb:AF080398.1 /DB_XREF=gi:6642734 /FEA=FLmRNA /CNT=94 /TID=Hs.19400.0 /TIER=FL /STK=0 /UG=Hs.19400 /LL=10459 /UG_GENE=MAD2L2 /DEF=Homo sapiens MAD2-like protein mRNA, complete cds. /PROD=MAD2-like protein /FL=gb:AF157482.1 gb:NM_006341.2 gb:AF072933.1 gb:AF080398.1 gb:AF139365.1	521.03	P	82.37	2049.22	P	1981.89	P	2019.88	51.01	3.88	3.06	5.25	*
208351_s_at	mitogen-activated protein kinase 1	NM_002745	5594	gb:NM_002745.1 /DB_XREF=gi:4506086 /GEN=MAPK1 /FEA=FLmRNA /CNT=1 /TID=Hs.324473.0 /TIER=FL /STK=0 /UG=Hs.324473 /LL=5594 /DEF=Homo sapiens mitogen-activated protein kinase 1 (MAPK1), mRNA. /PROD=mitogen-activated protein kinase 1 /FL=gb:NM_002745.1	349.26	P	19.99	1165.06	P	1205.77	P	1180.35	33.32	3.38	3.05	3.77	*
235180_at	serine/threonine/tyrosine interacting protein	AI492892	6815	gb:AI492892 /DB_XREF=gi:4393895 /DB_XREF=th78d01.x1 /CLONE=IMAGE:2124769 /FEA=EST /CNT=16 /TID=Hs.50283.0 /TIER=ConsEnd /STK=1 /UG=Hs.50283 /UG_TITLE=ESTs, Weakly similar to DUS8_HUMAN DUAL SPECIFICITY PROTEIN PHOSPHATASE 8 (H.sapiens)	33.71	A	5.1	127.99	P	132.9	P	129.79	5.5	3.85	3.05	5.16	*
202776_at	acidic 82 kDa protein mRNA	NM_014597	30836	gb:NM_014597.1 /DB_XREF=gi:7657203 /GEN=HSU15552 /FEA=FLmRNA /CNT=114 /TID=Hs.85769.0 /TIER=FL+Stack /STK=28 /UG=Hs.85769 /LL=30836 /DEF=Homo sapiens acidic 82 kDa protein mRNA (HSU15552), mRNA. /PROD=acidic 82 kDa protein mRNA /FL=gb:NM_014597.1 gb:U15552.1	468.48	P	28.22	1970.75	P	1585.15	P	1777.29	195.65	3.79	3.04	4.62	*
204318_s_at	G-2 and S-phase expressed 1	NM_016426	51512	gb:NM_016426.1 /DB_XREF=gi:7705291 /GEN=GTSE1 /FEA=FLmRNA /CNT=73 /TID=Hs.122552.0 /TIER=FL /STK=0 /UG=Hs.122552 /LL=51512 /DEF=Homo sapiens G-2 and S-phase expressed 1 (GTSE1), mRNA. /PROD=G-2 and S-phase expressed 1 /FL=gb:NM_016426.1 gb:AF223408.1	52.3	P	8.84	235.15	P	452.03	P	343.13	108.74	6.56	3.04	11.18	*
206788_s_at	core-binding factor, beta subunit	AF294326	865	gb:AF294326.1 /DB_XREF=gi:9885832 /FEA=FLmRNA /CNT=8 /TID=Hs.179881.1 /TIER=FL /STK=0 /UG=Hs.179881 /LL=865 /UG_GENE=CBFB /DEF=Homo sapiens core binding factor beta isoform PEBP2B mRNA, complete cds. /PROD=core binding factor beta isoform PEBP2B /FL=gb:AF294326.1 gb:NM_022845.1	319.95	P	29.94	1103.76	P	1355.78	P	1229.63	126.6	3.84	3.04	4.83	*
214314_s_at	translation initiation factor IF2	BE138647	9669	gb:BE138647 /DB_XREF=gi:8601147 /DB_XREF=xr78h03.x2 /CLONE=IMAGE:2766293 /FEA=EST /CNT=34 /TID=Hs.158688.1 /TIER=ConsEnd /STK=0 /UG=Hs.158688 /LL=9669 /UG_GENE=IF2 /UG_TITLE=KIAA0741 gene product	146.66	P	3.09	479.41	P	578.5	P	529.03	49.57	3.61	3.04	4.18	*
216532_x_at	gb:AL138831 /DB_XREF=gi:9863510 /FEA=DNA /CNT=1 /TID=Hs.302081.0 /TIER=ConsEnd /STK=0 /UG=Hs.302081 /UG_TITLE=Human DNA sequence from clone RP3-406P24 on chromosome 6 Contains a thioredoxin-like pseudogene, 2 CpG islands, ESTs, STSs and GSSs /DEF=Human DNA sequence from clone RP3-406P24 on chromosome 6 Contains a thioredoxin-like pseudogene, 2 CpG islands, ESTs, STSs and GSSs	AL138831		gb:AL138831 /DB_XREF=gi:9863510 /FEA=DNA /CNT=1 /TID=Hs.302081.0 /TIER=ConsEnd /STK=0 /UG=Hs.302081 /UG_TITLE=Human DNA sequence from clone RP3-406P24 on chromosome 6 Contains a thioredoxin-like pseudogene, 2 CpG islands, ESTs, STSs and GSSs /DEF=Human DNA sequence from clone RP3-406P24 on chromosome 6 Contains a thioredoxin-like pseudogene, 2 CpG islands, ESTs, STSs and GSSs	343.5	P	20.55	1195.14	P	1612.21	P	1403.56	208.35	4.09	3.04	5.21	*
216915_s_at	protein tyrosine phosphatase, non-receptor type 12	S69182	5782	gb:S69182.1 /DB_XREF=gi:545647 /GEN=PTPG1 /FEA=mRNA /CNT=1 /TID=Hs.62.1 /TIER=ConsEnd /STK=0 /UG=Hs.62 /LL=5782 /DEF=Homo sapiens protein tyrosine phosphatase (PTPG1) mRNA, partial cds, alternatively spliced. /PROD=protein tyrosine phosphatase	94.22	P	8.16	323.28	P	389.38	P	356.08	34.64	3.78	3.04	4.68	*
231784_s_at	DKFZP564O0463 protein	AK001874	25879	gb:AK001874.1 /DB_XREF=gi:7023412 /FEA=FLmRNA /CNT=11 /TID=Hs.273344.2 /TIER=ConsEnd /STK=0 /UG=Hs.273344 /LL=25879 /UG_GENE=DKFZP564O0463 /UG_TITLE=DKFZP564O0463 protein /DEF=Homo sapiens cDNA FLJ11012 fis, clone PLACE1003190, weakly similar to SOF1 PROTEIN. /FL=gb:NM_015420.2	802.63	P	53.44	2699.09	P	3265.3	P	2981.05	285.18	3.71	3.04	4.48	*
241386_at	gb:AW270845 /DB_XREF=gi:6657875 /DB_XREF=xs04h08.x1 /CLONE=IMAGE:2768703 /FEA=EST /CNT=8 /TID=Hs.133459.0 /TIER=ConsEnd /STK=1 /UG=Hs.133459 /UG_TITLE=ESTs	AW270845		gb:AW270845 /DB_XREF=gi:6657875 /DB_XREF=xs04h08.x1 /CLONE=IMAGE:2768703 /FEA=EST /CNT=8 /TID=Hs.133459.0 /TIER=ConsEnd /STK=1 /UG=Hs.133459 /UG_TITLE=ESTs	74.02	M	9.8	270.28	P	309.17	P	287.3	23.1	3.88	3.04	5.11	*
209825_s_at	uridine monophosphate kinase	BC002906	7371	gb:BC002906.1 /DB_XREF=gi:12804106 /FEA=FLmRNA /CNT=56 /TID=Hs.75939.1 /TIER=FL /STK=1 /UG=Hs.75939 /LL=7371 /UG_GENE=UMPK /DEF=Homo sapiens, Similar to uridine monophosphate kinase, clone MGC:10318, mRNA, complete cds. /PROD=Similar to uridine monophosphate kinase /FL=gb:BC002906.1 gb:AF236637.1	202.18	P	37.68	779.99	P	1121.72	P	950.77	170.74	4.7	3.03	7.35	*
218238_at	GTP binding protein 4	NM_012341	23560	gb:NM_012341.1 /DB_XREF=gi:6912531 /GEN=NGB /FEA=FLmRNA /CNT=129 /TID=Hs.215766.0 /TIER=FL+Stack /STK=41 /UG=Hs.215766 /LL=23560 /DEF=Homo sapiens GTP-binding protein (NGB), mRNA. /PROD=GTP-binding protein /FL=gb:NM_012341.1 gb:AF325353.1 gb:AF120334.1	451.96	P	14.7	2092.64	P	1553.55	P	1824.65	272.84	4.04	3.03	5.07	*
219410_at	hypothetical protein FLJ10134	NM_018004	55076	gb:NM_018004.1 /DB_XREF=gi:8922242 /GEN=FLJ10134 /FEA=FLmRNA /CNT=36 /TID=Hs.104800.0 /TIER=FL+Stack /STK=20 /UG=Hs.104800 /LL=55076 /DEF=Homo sapiens hypothetical protein FLJ10134 (FLJ10134), mRNA. /PROD=hypothetical protein FLJ10134 /FL=gb:NM_018004.1	520.46	P	35.83	1864.98	P	1769.88	P	1819.15	101.93	3.5	3.03	4.06	*
235453_at	Homo sapiens transcribed sequence with moderate similarity to protein pir:T08767 (H.sapiens) T08767 probable lamina-associated protein DKFZp586G011.1 - human (fragment)	BE141355		gb:BE141355 /DB_XREF=gi:8604076 /DB_XREF=MR0-HT0078-191199-005-g10 /FEA=EST /CNT=11 /TID=Hs.312941.0 /TIER=ConsEnd /STK=0 /UG=Hs.312941 /UG_TITLE=ESTs	14.76	A	2.55	81.92	P	58.2	P	69.93	13.29	4.74	3.03	7.28	*
211000_s_at	interleukin 6 signal transducer (gp130, oncostatin M receptor)	AB015706	3572	gb:AB015706.1 /DB_XREF=gi:4972293 /GEN=gp130 /FEA=FLmRNA /CNT=2 /TID=Hs.82065.1 /TIER=FL /STK=0 /UG=Hs.82065 /LL=3572 /DEF=Homo sapiens mRNA for gp130 of the rheumatoid arthritis antigenic peptide-bearing soluble form (gp130-RAPS), complete cds. /PROD=gp130 of the rheumatoid arthritis antigenicpeptide-bearing soluble form (gp130-RAPS) /FL=gb:AB015706.1	95.97	P	11.35	516.05	P	357	P	437.49	82.88	4.56	3.02	6.45	*
212378_at	phosphoribosylglycinamide formyltransferase, phosphoribosylglycinamide synthetase, phosphoribosylaminoimidazole synthetase	NM_000819	2618	gb:NM_000819.1 /DB_XREF=gi:4503914 /GEN=GART /FEA=FLmRNA /CNT=175 /TID=Hs.82285.1 /TIER=FL+Stack /STK=50 /UG=Hs.82285 /LL=2618 /DEF=Homo sapiens phosphoribosylglycinamide formyltransferase, phosphoribosylglycinamide synthetase, phosphoribosylaminoimidazole synthetase (GART), mRNA. /PROD=phosphoribosylglycinamide formyltransferase,phosphoribosylglycinamide synthetase,phosphoribosylaminoimidazole s…	410.55	P	27.22	1367.03	P	1653.23	P	1510.88	144.2	3.68	3.02	4.43	*
218748_s_at	SEC10-like 1 (S. cerevisiae)	NM_006544	10640	gb:NM_006544.1 /DB_XREF=gi:5730036 /GEN=SEC10L1 /FEA=FLmRNA /CNT=67 /TID=Hs.279947.0 /TIER=FL /STK=0 /UG=Hs.279947 /LL=10640 /DEF=Homo sapiens SEC10 (S. cerevisiae)-like 1 (SEC10L1), mRNA. /PROD=SEC10 (S. cerevisiae)-like 1 /FL=gb:U85946.1 gb:NM_006544.1	240.79	P	19.6	815.27	P	994.98	P	904.29	90.86	3.76	3.02	4.63	*
1564053_a_at	hypothetical protein FLJ31657	AK093081	253943	gb:AK093081.1 /DB_XREF=gi:21751833 /TID=Hs2.5518.4 /CNT=1 /FEA=mRNA /TIER=ConsEnd /STK=0 /LL=253943 /UG_GENE=FLJ31657 /UG=Hs.5518 /UG_TITLE=hypothetical protein FLJ31657 /DEF=Homo sapiens cDNA FLJ35762 fis, clone TESTI2004793, moderately similar to Homo sapiens NY-REN-2 antigen mRNA.	296.07	P	7.94	986.82	P	937.16	P	964.42	34.68	3.26	3.02	3.5	*
1555594_a_at	muscleblind-like (Drosophila)	AF401998	4154	gb:AF401998.1 /DB_XREF=gi:15290632 /GEN=MBNL /TID=Hs2.28578.3 /CNT=1 /FEA=FLmRNA /TIER=FL /STK=1 /LL=4154 /UG=Hs.28578 /DEF=Homo sapiens muscleblind 41kD isoform (MBNL) mRNA, complete cds. /PROD=muscleblind 41kD isoform /FL=gb:AF401998.1	131.26	P	21.31	493.36	P	519.67	P	506.05	18.15	3.86	3.02	5.28	*
202756_s_at	glypican 1	NM_002081	2817	gb:NM_002081.1 /DB_XREF=gi:4504080 /GEN=GPC1 /FEA=FLmRNA /CNT=150 /TID=Hs.2699.0 /TIER=FL+Stack /STK=44 /UG=Hs.2699 /LL=2817 /DEF=Homo sapiens glypican 1 (GPC1), mRNA. /PROD=glypican 1 precursor /FL=gb:NM_002081.1	604.32	P	25.41	1934.76	P	1966.18	P	1950.95	20.21	3.23	3.01	3.47	*
205503_at	protein tyrosine phosphatase, non-receptor type 14	NM_005401	5784	gb:NM_005401.1 /DB_XREF=gi:4885566 /GEN=PTPN14 /FEA=FLmRNA /CNT=27 /TID=Hs.159238.0 /TIER=FL /STK=0 /UG=Hs.159238 /LL=5784 /DEF=Homo sapiens protein tyrosine phosphatase, non-receptor type 14 (PTPN14), mRNA. /PROD=protein tyrosine phosphatase, non-receptor type14 /FL=gb:NM_005401.1	104.18	P	11.39	522.37	P	374.37	P	448.94	75.03	4.31	3.01	5.9	*
223480_s_at	mitochondrial ribosomal protein L47	AI189156	57129	gb:AI189156 /DB_XREF=gi:3740365 /DB_XREF=qd04c02.x1 /CLONE=IMAGE:1722722 /FEA=FLmRNA /CNT=44 /TID=Hs.283734.0 /TIER=Stack /STK=10 /UG=Hs.283734 /LL=57129 /UG_GENE=CGI-204 /UG_TITLE=CGI-204 protein /FL=gb:AF285120.1	1142.34	P	78.95	3770.59	P	4055.77	P	3905.6	156.69	3.42	3.01	3.92	*
239579_at	abhydrolase domain containing 7	AI807532	253152	gb:AI807532 /DB_XREF=gi:5394098 /DB_XREF=wf48g12.x1 /CLONE=IMAGE:2358886 /FEA=EST /CNT=8 /TID=Hs.201555.0 /TIER=ConsEnd /STK=3 /UG=Hs.201555 /UG_TITLE=ESTs	81.67	P	8.79	338.34	P	614.45	P	476.44	137.82	5.83	3.01	9.04	*
1558093_s_at	matrin 3	BI832461	9782	gb:BI832461 /DB_XREF=gi:15944011 /DB_XREF=603082247F1 /CLONE=IMAGE:5221450 /TID=Hs2.434894.1 /CNT=13 /FEA=mRNA /TIER=ConsEnd /STK=0 /UG=Hs.434894 /UG_TITLE=Homo sapiens mRNA containing U19H snoRNA; mRNA 2	495.3	P	24.76	1751	P	1594.08	P	1673.06	82.71	3.38	3.01	3.79	*
201351_s_at	YME1-like 1 (S. cerevisiae)	AF070656	10730	gb:AF070656.1 /DB_XREF=gi:4454687 /FEA=FLmRNA /CNT=248 /TID=Hs.206521.0 /TIER=FL+Stack /STK=68 /UG=Hs.206521 /LL=10730 /UG_GENE=YME1L1 /DEF=Homo sapiens FtsH homolog mRNA, complete cds. /PROD=FtsH homolog /FL=gb:NM_014263.1 gb:AF070656.1	1147.6	P	70.89	3865.44	P	3759.66	P	3816.85	88.49	3.33	3	3.73	*
202542_s_at	small inducible cytokine subfamily E, member 1 (endothelial monocyte-activating)	NM_004757	9255	gb:NM_004757.1 /DB_XREF=gi:4758265 /GEN=SCYE1 /FEA=FLmRNA /CNT=133 /TID=Hs.146401.0 /TIER=FL+Stack /STK=34 /UG=Hs.146401 /LL=9255 /DEF=Homo sapiens small inducible cytokine subfamily E, member 1 (endothelial monocyte-activating) (SCYE1), mRNA. /PROD=small inducible cytokine subfamily E, member 1 /FL=gb:U10117.1 gb:NM_004757.1	718.54	P	33.96	2359.78	P	2320.07	P	2337.56	44.35	3.25	3	3.55	*
204169_at	IMP (inosine monophosphate) dehydrogenase 1	NM_000883	3614	gb:NM_000883.1 /DB_XREF=gi:4504686 /GEN=IMPDH1 /FEA=FLmRNA /CNT=63 /TID=Hs.850.0 /TIER=FL+Stack /STK=19 /UG=Hs.850 /LL=3614 /DEF=Homo sapiens IMP (inosine monophosphate) dehydrogenase 1 (IMPDH1), mRNA. /PROD=IMP (inosine monophosphate) dehydrogenase 1 /FL=gb:NM_000883.1 gb:J05272.1	475.5	P	38.73	1639.11	P	1609.01	P	1623.44	21.43	3.41	3	3.95	*
209653_at	karyopherin alpha 4 (importin alpha 3)	U93240	3840	gb:U93240.1 /DB_XREF=gi:1928974 /FEA=FLmRNA /CNT=77 /TID=Hs.302499.0 /TIER=FL /STK=0 /UG=Hs.302499 /LL=3840 /UG_GENE=KPNA4 /DEF=Human importin alpha 3 mRNA, complete cds. /PROD=importin alpha 3 /FL=gb:NM_002268.2 gb:U93240.1 gb:AB002533.2	154.92	P	14.88	719.61	P	543.68	P	631.29	91.19	4.07	3	5.36	*
218884_s_at	hypothetical protein FLJ13220	NM_021927	60558	gb:NM_021927.1 /DB_XREF=gi:11345459 /GEN=FLJ13220 /FEA=FLmRNA /CNT=54 /TID=Hs.41127.0 /TIER=FL /STK=1 /UG=Hs.41127 /LL=60558 /DEF=Homo sapiens hypothetical protein FLJ13220 (FLJ13220), mRNA. /PROD=hypothetical protein FLJ13220 /FL=gb:NM_021927.1	117.01	P	5.71	459.39	P	383.76	P	421.62	40.09	3.6	2.99	4.26	*
222753_s_at	hypothetical protein FLJ22649 similar to signal peptidase SPC22/23	AL136660	60559	gb:AL136660.1 /DB_XREF=gi:12052843 /GEN=DKFZp564J1864 /FEA=FLmRNA /CNT=68 /TID=Hs.42194.0 /TIER=FL+Stack /STK=23 /UG=Hs.42194 /LL=60559 /DEF=Homo sapiens mRNA; cDNA DKFZp564J1864 (from clone DKFZp564J1864); complete cds. /PROD=hypothetical protein /FL=gb:NM_021928.1 gb:AL136660.1	465.02	P	14.67	1494.06	P	1763.33	P	1627.45	136.34	3.5	2.99	4.03	*
228868_x_at	DNA replication factor	AW075105	81620	gb:AW075105 /DB_XREF=gi:6030103 /DB_XREF=xa68c02.x1 /CLONE=IMAGE:2571938 /FEA=EST /CNT=31 /TID=Hs.122908.1 /TIER=Stack /STK=29 /UG=Hs.122908 /LL=81620 /UG_GENE=CDT1 /UG_TITLE=DNA replication factor	235.7	A	25.31	809.25	P	980.98	P	895.22	86.8	3.8	2.99	4.85	*
201123_s_at	eukaryotic translation initiation factor 5A	NM_001970	1984	gb:NM_001970.1 /DB_XREF=gi:4503544 /GEN=EIF5A /FEA=FLmRNA /CNT=339 /TID=Hs.119140.0 /TIER=FL /STK=0 /UG=Hs.119140 /LL=1984 /DEF=Homo sapiens eukaryotic translation initiation factor 5A (EIF5A), mRNA. /PROD=eukaryotic translation initiation factor 5A /FL=gb:BC000751.1 gb:BC001832.1 gb:NM_001970.1 gb:M23419.1	1790.62	P	112.87	5878.8	P	5961.26	P	5920.78	96.83	3.31	2.98	3.7	*
204492_at	KIAA0013 gene product	NM_014783	9824	gb:NM_014783.1 /DB_XREF=gi:7661857 /GEN=KIAA0013 /FEA=FLmRNA /CNT=60 /TID=Hs.172652.0 /TIER=FL /STK=1 /UG=Hs.172652 /LL=9824 /DEF=Homo sapiens KIAA0013 gene product (KIAA0013), mRNA. /PROD=KIAA0013 gene product /FL=gb:D87717.1 gb:NM_014783.1	18.73	A	7.55	114.18	P	86.13	P	100.22	15.08	5.35	2.98	16.14	*
201091_s_at	chromobox homolog 3 (HP1 gamma homolog, Drosophila)	BE748755	11335	gb:BE748755 /DB_XREF=gi:10162747 /DB_XREF=601571933T1 /CLONE=IMAGE:3838737 /FEA=FLmRNA /CNT=409 /TID=Hs.278554.0 /TIER=Stack /STK=42 /UG=Hs.278554 /LL=51563 /UG_GENE=HECH /UG_TITLE=heterochromatin-like protein 1 /FL=gb:NM_016587.1 gb:AF136630.1	1259.99	P	52.4	4107.17	P	5085.78	P	4594.81	491.24	3.65	2.97	4.35	*
202697_at	cleavage and polyadenylation specific factor 5, 25 kDa	NM_007006	11051	gb:NM_007006.1 /DB_XREF=gi:5901925 /GEN=CPSF5 /FEA=FLmRNA /CNT=140 /TID=Hs.9605.0 /TIER=FL+Stack /STK=34 /UG=Hs.9605 /LL=11051 /DEF=Homo sapiens cleavage and polyadenylation specific factor 5, 25 kD subunit (CPSF5), mRNA. /PROD=cleavage and polyadenylation specific factor 5,25 kD subunit /FL=gb:NM_007006.1 gb:BC001403.1	519.97	P	35.84	1708.16	P	2057.46	P	1886.05	176.76	3.63	2.97	4.37	*
217755_at	hematological and neurological expressed 1	NM_016185	51155	gb:NM_016185.1 /DB_XREF=gi:7705876 /GEN=HN1 /FEA=FLmRNA /CNT=419 /TID=Hs.109706.0 /TIER=FL+Stack /STK=108 /UG=Hs.109706 /LL=51155 /DEF=Homo sapiens hematological and neurological expressed 1 (HN1), mRNA. /PROD=hematological and neurological expressed 1 /FL=gb:BC001420.1 gb:NM_016185.1 gb:AF177862.1 gb:AF060925.1	288.45	P	35.47	1016.55	P	1058.54	P	1035.48	27.67	3.59	2.97	4.52	*
200843_s_at	glutamyl-prolyl-tRNA synthetase	NM_004446	2058	gb:NM_004446.1 /DB_XREF=gi:4758293 /GEN=EPRS /FEA=FLmRNA /CNT=367 /TID=Hs.55921.0 /TIER=FL+Stack /STK=98 /UG=Hs.55921 /LL=2058 /DEF=Homo sapiens glutamyl-prolyl-tRNA synthetase (EPRS), mRNA. /PROD=glutamyl-prolyl tRNA synthetase /FL=gb:NM_004446.1	652.66	P	55.02	2770.04	P	2189.6	P	2480.84	294.67	3.8	2.95	4.8	*
201274_at	proteasome (prosome, macropain) subunit, alpha type, 5	NM_002790	5686	gb:NM_002790.1 /DB_XREF=gi:4506186 /GEN=PSMA5 /FEA=FLmRNA /CNT=320 /TID=Hs.76913.0 /TIER=FL /STK=0 /UG=Hs.76913 /LL=5686 /DEF=Homo sapiens proteasome (prosome, macropain) subunit, alpha type, 5 (PSMA5), mRNA. /PROD=proteasome (prosome, macropain) subunit, alphatype, 5 /FL=gb:NM_002790.1	1005.4	P	35.02	4889.46	P	3448.33	P	4169.24	725.92	4.15	2.95	5.37	*
205369_x_at	dihydrolipoamide branched chain transacylase (E2 component of branched chain keto acid dehydrogenase complex; maple syrup urine disease)	J03208	1629	gb:J03208.1 /DB_XREF=gi:179353 /FEA=FLmRNA /CNT=33 /TID=Hs.139410.0 /TIER=FL /STK=0 /UG=Hs.139410 /LL=1629 /UG_GENE=DBT /UG_TITLE=dihydrolipoamide branched chain transacylase (E2 component of branched chain keto acid dehydrogenase complex; maple syrup urine disease) /DEF=Human branched chain acyltransferase mRNA, complete cds. /FL=gb:J03208.1 gb:NM_001918.1 gb:M27093.1	146.88	P	20.66	542.06	P	531.19	P	535.95	12.07	3.65	2.95	4.76	*
208527_x_at	histone 1, H2be	NM_003523	8344	gb:NM_003523.1 /DB_XREF=gi:4504266 /GEN=H2BFH /FEA=FLmRNA /CNT=4 /TID=Hs.182138.0 /TIER=FL /STK=0 /UG=Hs.182138 /LL=8344 /DEF=Homo sapiens H2B histone family, member H (H2BFH), mRNA. /PROD=H2B histone family, member H /FL=gb:NM_003523.1	418.75	P	43.29	1414.4	P	1720.35	P	1568.3	155.83	3.75	2.95	4.76	*
210458_s_at	TRAF family member-associated NFKB activator	BC003388	10010	gb:BC003388.1 /DB_XREF=gi:13097263 /FEA=FLmRNA /CNT=6 /TID=Hs.146847.2 /TIER=FL /STK=0 /UG=Hs.146847 /LL=10010 /UG_GENE=TANK /DEF=Homo sapiens, Similar to TRAF family member-associated NFKB activator, clone MGC:5046, mRNA, complete cds. /PROD=Similar to TRAF family member-associated NFKBactivator /FL=gb:BC003388.1	92.64	P	8.74	336.52	P	308.73	P	324.67	17.55	3.5	2.95	4.23	*
214008_at	PTK9 protein tyrosine kinase 9	N25562	5756	gb:N25562 /DB_XREF=gi:1139910 /DB_XREF=yx76h01.s1 /CLONE=IMAGE:267697 /FEA=EST /CNT=26 /TID=Hs.82643.1 /TIER=Stack /STK=15 /UG=Hs.82643 /LL=5756 /UG_GENE=PTK9 /UG_TITLE=protein tyrosine kinase 9	88.42	M	16.99	521.35	P	342.87	P	431.74	90.9	4.88	2.95	7.9	*
216548_x_at	gb:AL049709 /DB_XREF=gi:10198635 /FEA=DNA_1 /CNT=1 /TID=Hs.272268.0 /TIER=ConsEnd /STK=0 /UG=Hs.272268 /UG_TITLE=Human DNA sequence from clone RP1-18C9 on chromosome 20 Contains part of a novel gene similar to acetyl-coenzyme A synthetase, a novel gene (locus D20S101) similar to Gamma-glutamyltranspeptidase (contains CCA trinucleotide repeat), a gene similar to HMG2a (high mobility group protein …	AL049709		gb:AL049709 /DB_XREF=gi:10198635 /FEA=DNA_1 /CNT=1 /TID=Hs.272268.0 /TIER=ConsEnd /STK=0 /UG=Hs.272268 /UG_TITLE=Human DNA sequence from clone RP1-18C9 on chromosome 20 Contains part of a novel gene similar to acetyl-coenzyme A synthetase, a novel gene (locus D20S101) similar to Gamma-glutamyltranspeptidase (contains CCA trinucleotide repeat), a gene similar to HMG2a (high mobility group protein …	150.84	A	16.53	517.5	P	546.25	P	529.86	18.34	3.51	2.95	4.32	*
216973_s_at	homeo box B7 /// homeo box B7	S49765	3217 /// 3217	gb:S49765.1 /DB_XREF=gi:233572 /GEN=homeobox gene /FEA=mRNA /CNT=1 /TID=Hs.819.1 /TIER=ConsEnd /STK=0 /UG=Hs.819 /LL=3217 /UG_TITLE=homeo box B7 /DEF=homeobox gene (human, mRNA Partial, 769 nt).	122.89	P	36.82	1099.3	P	570.24	P	834.98	265.92	6.79	2.95	15	*
219258_at	timeless-interacting protein	NM_017858	54962	gb:NM_017858.1 /DB_XREF=gi:8923484 /GEN=FLJ20516 /FEA=FLmRNA /CNT=53 /TID=Hs.70811.0 /TIER=FL+Stack /STK=15 /UG=Hs.70811 /LL=54962 /DEF=Homo sapiens hypothetical protein FLJ20516 (FLJ20516), mRNA. /PROD=hypothetical protein FLJ20516 /FL=gb:BC000870.1 gb:NM_017858.1	163.2	P	4.26	665.04	P	1232.36	P	948.62	283.38	5.81	2.95	8.69	*
244624_at	ribosomal protein S27a	AW013893	6233	gb:AW013893 /DB_XREF=gi:5862650 /DB_XREF=UI-H-BI0-aad-b-04-0-UI.s1 /CLONE=IMAGE:2708695 /FEA=EST /CNT=6 /TID=Hs.311640.0 /TIER=ConsEnd /STK=1 /UG=Hs.311640 /UG_TITLE=ESTs	62.33	A	6.21	211.86	P	269.08	A	240.17	28.99	3.85	2.95	4.97	*
224314_s_at	egl nine homolog 1 (C. elegans)	AF277174	54583	gb:AF277174.1 /DB_XREF=gi:12751078 /FEA=FLmRNA /CNT=1 /TID=Hs.6523.0 /TIER=FL /STK=0 /UG=Hs.6523 /LL=54583 /UG_GENE=C1ORF12 /DEF=Homo sapiens PNAS-137 mRNA, complete cds. /PROD=PNAS-137 /FL=gb:AF277174.1	95.43	P	4.21	308.58	P	385.27	P	347.15	38.52	3.64	2.94	4.37	*
1557129_a_at	cancer-associated nucleoprotein	AA960844	374393	gb:AA960844 /DB_XREF=gi:3127398 /DB_XREF=on97b09.s1 /CLONE=IMAGE:1564601 /TID=Hs2.186579.1 /CNT=12 /FEA=mRNA /TIER=ConsEnd /STK=1 /UG=Hs.186579 /UG_TITLE=Homo sapiens, clone IMAGE:4081483, mRNA	15.64	A	2.51	79.01	P	57.88	M	68.51	11.53	4.38	2.94	6.47	*
217919_s_at	mitochondrial ribosomal protein L42	BE782148	28977	gb:BE782148 /DB_XREF=gi:10203346 /DB_XREF=601467749F1 /CLONE=IMAGE:3870636 /FEA=FLmRNA /CNT=177 /TID=Hs.112110.0 /TIER=Stack /STK=8 /UG=Hs.112110 /LL=28977 /UG_GENE=PTD007 /UG_TITLE=PTD007 protein /FL=gb:AF078860.1 gb:NM_014050.1 gb:AL136659.1 gb:AF151038.1	824.14	P	17.48	2653.29	P	2500.57	P	2577.66	85.5	3.13	2.93	3.33	*
219177_at	BRIX	NM_018321	55299	gb:NM_018321.1 /DB_XREF=gi:8922864 /GEN=FLJ11100 /FEA=FLmRNA /CNT=42 /TID=Hs.38114.0 /TIER=FL+Stack /STK=26 /UG=Hs.38114 /LL=55299 /DEF=Homo sapiens hypothetical protein FLJ11100 (FLJ11100), mRNA. /PROD=hypothetical protein FLJ11100 /FL=gb:NM_018321.1	72.14	P	6.56	588.37	P	305.18	P	446.75	142.01	6.19	2.93	9.74	*
229551_x_at	zinc finger protein 367	N62196	195828	gb:N62196 /DB_XREF=gi:1210025 /DB_XREF=yz88c09.s1 /CLONE=IMAGE:290128 /FEA=EST /CNT=12 /TID=Hs.48480.0 /TIER=Stack /STK=11 /UG=Hs.48480 /UG_TITLE=ESTs	61.66	P	5.4	1379.1	P	475.36	P	927.35	453.69	15.04	2.93	27.79	*
242465_at	Homo sapiens transcribed sequence with strong similarity to protein pir:S72481 (H.sapiens) S72481 probable transposase - human transposon MER37	AI193604		gb:AI193604 /DB_XREF=gi:3744813 /DB_XREF=qe71b10.x1 /CLONE=IMAGE:1744411 /FEA=EST /CNT=3 /TID=Hs.125373.0 /TIER=ConsEnd /STK=3 /UG=Hs.125373 /UG_TITLE=ESTs, Highly similar to S72481 probable transposase (H.sapiens)	62.75	A	18.37	255.91	P	357.15	P	305.88	51.25	4.87	2.93	9.76	*
200691_s_at	heat shock 70kDa protein 9B (mortalin-2)	BC000478	3313	gb:BC000478.1 /DB_XREF=gi:12653414 /FEA=FLmRNA /CNT=488 /TID=Hs.3069.0 /TIER=FL+Stack /STK=121 /UG=Hs.3069 /LL=3313 /UG_GENE=HSPA9B /DEF=Homo sapiens, heat shock 70kD protein 9B (mortalin-2), clone MGC:8684, mRNA, complete cds. /PROD=heat shock 70kD protein 9B (mortalin-2) /FL=gb:BC000478.1 gb:NM_004134.1 gb:L15189.1	1910.54	P	95.13	6208.8	P	5980.18	P	6095	152.55	3.19	2.92	3.51	*
208965_s_at	interferon, gamma-inducible protein 16	BG256677	3428	gb:BG256677 /DB_XREF=gi:12766493 /DB_XREF=602370865F1 /CLONE=IMAGE:4478872 /FEA=FLmRNA /CNT=172 /TID=Hs.155530.1 /TIER=Stack /STK=11 /UG=Hs.155530 /LL=3428 /UG_GENE=IFI16 /UG_TITLE=interferon, gamma-inducible protein 16 /FL=gb:AF208043.1	241.29	P	31.44	983.46	P	837.94	P	914.16	88.35	3.79	2.92	5.02	*
204778_x_at	homeo box B7	AW102783	3217	gb:AW102783 /DB_XREF=gi:6073396 /DB_XREF=xd38a03.x1 /CLONE=IMAGE:2596012 /FEA=FLmRNA /CNT=52 /TID=Hs.819.0 /TIER=Stack /STK=8 /UG=Hs.819 /LL=3217 /UG_GENE=HOXB7 /UG_TITLE=homeo box B7 /FL=gb:NM_004502.1 gb:M16937.1	40.24	A	17.38	473.47	P	216.69	A	345.29	129.32	8.58	2.91	31.77	*
211801_x_at	mitofusin 1	AF329637	55669	gb:AF329637.1 /DB_XREF=gi:12744895 /FEA=FLmRNA /CNT=2 /TID=Hs.197877.2 /TIER=FL /STK=0 /UG=Hs.197877 /LL=55669 /UG_GENE=FLJ20693 /DEF=Homo sapiens mitofusin 1 mRNA, nuclear gene for mitochondrial protein, complete cds. /PROD=mitofusin 1 precursor /FL=gb:AF329637.1	163.23	P	12.99	553.48	P	529.6	P	543.76	18.83	3.33	2.91	3.87	*
217294_s_at	enolase 1, (alpha)	U88968	2023	gb:U88968.1 /DB_XREF=gi:3282242 /GEN=ENO1L1 /FEA=mRNA /CNT=1 /TID=Hs.254105.1 /TIER=ConsEnd /STK=0 /UG=Hs.254105 /LL=2023 /DEF=Human alpha enolase like 1 (ENO1L1) mRNA, partial cds. /PROD=alpha enolase like 1	2232.96	P	187.19	8043.54	P	12588.9	P	10321.5	2266.39	4.62	2.91	6.52	*
237032_x_at	signal-induced proliferation-associated 1 like 1	BG055441	26037	gb:BG055441 /DB_XREF=gi:12516154 /DB_XREF=nad54d05.x1 /CLONE=IMAGE:3407288 /FEA=EST /CNT=6 /TID=Hs.150864.0 /TIER=ConsEnd /STK=6 /UG=Hs.150864 /UG_TITLE=ESTs	37.47	P	3.14	169.1	P	354.24	P	261.78	92.36	6.99	2.91	11.33	*
201477_s_at	ribonucleotide reductase M1 polypeptide	NM_001033	6240	gb:NM_001033.1 /DB_XREF=gi:4506748 /GEN=RRM1 /FEA=FLmRNA /CNT=321 /TID=Hs.2934.0 /TIER=FL+Stack /STK=48 /UG=Hs.2934 /LL=6240 /DEF=Homo sapiens ribonucleotide reductase M1 polypeptide (RRM1), mRNA. /PROD=ribonucleotide reductase M1 polypeptide /FL=gb:NM_001033.1	593.26	P	34.1	2297.91	P	1901.52	P	2099.73	209.15	3.54	2.9	4.24	*
206316_s_at	kinetochore associated 1	NM_014708	9735	gb:NM_014708.1 /DB_XREF=gi:7661959 /GEN=KIAA0166 /FEA=FLmRNA /CNT=13 /TID=Hs.115778.0 /TIER=FL /STK=0 /UG=Hs.115778 /LL=9735 /DEF=Homo sapiens KIAA0166 gene product (KIAA0166), mRNA. /PROD=KIAA0166 gene product /FL=gb:NM_014708.1 gb:D79988.1	94.12	P	24.57	624.08	P	385.41	P	504.51	121.25	5.36	2.9	10.24	*
210959_s_at	steroid-5-alpha-reductase, alpha polypeptide 1 (3-oxo-5 alpha-steroid delta 4-dehydrogenase alpha 1)	AF113128	6715	gb:AF113128.1 /DB_XREF=gi:6523818 /FEA=FLmRNA /CNT=2 /TID=Hs.552.1 /TIER=FL /STK=0 /UG=Hs.552 /LL=6715 /UG_GENE=SRD5A1 /DEF=Homo sapiens steroid-5-alpha-reductase isoform mRNA, complete cds. /PROD=steroid-5-alpha-reductase isoform /FL=gb:AF113128.1	96.16	P	5.88	376.59	P	311.16	P	343.63	35.78	3.57	2.9	4.32	*
212022_s_at	antigen identified by monoclonal antibody Ki-67	BF001806	4288	gb:BF001806 /DB_XREF=gi:10702081 /DB_XREF=7g93e04.x1 /CLONE=IMAGE:3314046 /FEA=mRNA /CNT=288 /TID=Hs.80976.1 /TIER=Stack /STK=10 /UG=Hs.80976 /LL=4288 /UG_GENE=MKI67 /UG_TITLE=antigen identified by monoclonal antibody Ki-67	51.56	A	16.97	357.65	P	981.8	P	669.29	312.09	12.98	2.9	33.81	*
222387_s_at	vacuolar protein sorting 35 (yeast)	BG476669	55737	gb:BG476669 /DB_XREF=gi:13408948 /DB_XREF=602524959F1 /CLONE=IMAGE:4643318 /FEA=FLmRNA /CNT=418 /TID=Hs.264190.0 /TIER=Stack /STK=14 /UG=Hs.264190 /LL=55737 /UG_GENE=VPS35 /UG_TITLE=vacuolar protein sorting 35 (yeast homolog) /FL=gb:AF191298.2 gb:AF175265.1 gb:AL136888.1 gb:BC002414.1 gb:NM_018206.1 gb:AF183418.1 gb:AF186382.1	214.26	P	21.26	775.31	P	1211.14	P	992.33	218.54	4.63	2.89	6.63	*
202052_s_at	retinoic acid induced 14	NM_015577	26064	gb:NM_015577.1 /DB_XREF=gi:13470085 /GEN=NORPEG /FEA=FLmRNA /CNT=229 /TID=Hs.15165.0 /TIER=FL+Stack /STK=114 /UG=Hs.15165 /LL=26064 /DEF=Homo sapiens novel retinal pigment epithelial gene (NORPEG), mRNA. /PROD=DKFZP564G013 protein /FL=gb:NM_015577.1 gb:AF155135.1	404.56	P	24.08	1936.39	P	1369.29	P	1657.03	289.63	4.1	2.88	5.39	*
204688_at	sarcoglycan, epsilon	NM_003919	8910	gb:NM_003919.1 /DB_XREF=gi:10835046 /GEN=SGCE /FEA=FLmRNA /CNT=73 /TID=Hs.110708.0 /TIER=FL+Stack /STK=32 /UG=Hs.110708 /LL=8910 /DEF=Homo sapiens sarcoglycan, epsilon (SGCE), mRNA. /PROD=sarcoglycan, epsilon /FL=gb:AF036364.1 gb:NM_003919.1	823.49	P	18.08	2729.75	P	2477.89	P	2606.37	131.04	3.17	2.88	3.45	*
205085_at	origin recognition complex, subunit 1-like (yeast)	NM_004153	4998	gb:NM_004153.1 /DB_XREF=gi:4758849 /GEN=ORC1L /FEA=FLmRNA /CNT=51 /TID=Hs.17908.0 /TIER=FL+Stack /STK=12 /UG=Hs.17908 /LL=4998 /DEF=Homo sapiens origin recognition complex, subunit 1 (yeast homolog)-like (ORC1L), mRNA. /PROD=origin recognition complex, subunit 1 (yeasthomolog)-like /FL=gb:U40152.1 gb:NM_004153.1 gb:U43416.1	44.33	A	15.75	188.84	P	256.59	P	222.03	35.38	5.01	2.88	12.34	*
216283_s_at	gb:X64116 /DB_XREF=gi:35809 /FEA=DNA_3 /CNT=2 /TID=Hs.321018.2 /TIER=ConsEnd /STK=0 /UG=Hs.321018 /LL=5817 /UG_GENE=PVR /UG_TITLE=poliovirus receptor /DEF=H.sapiens PVR gene for poliovirus receptor (exon 1)	X64116		gb:X64116 /DB_XREF=gi:35809 /FEA=DNA_3 /CNT=2 /TID=Hs.321018.2 /TIER=ConsEnd /STK=0 /UG=Hs.321018 /LL=5817 /UG_GENE=PVR /UG_TITLE=poliovirus receptor /DEF=H.sapiens PVR gene for poliovirus receptor (exon 1)	83.59	A	10.9	284.64	P	349.89	P	316.44	34.04	3.79	2.88	5.06	*
233080_s_at	formin binding protein 3	AF155096	55660	gb:AF155096.1 /DB_XREF=gi:5360086 /FEA=mRNA /CNT=4 /TID=Hs.107213.1 /TIER=ConsEnd /STK=0 /UG=Hs.107213 /LL=55660 /UG_GENE=FLJ20585 /DEF=Homo sapiens NY-REN-6 antigen mRNA, partial cds. /PROD=NY-REN-6 antigen	324.2	P	30.17	1191.69	P	1050.7	P	1123.12	76.88	3.46	2.88	4.22	*
1555434_a_at	solute carrier family 39 (zinc transporter), member 14	BC015770	23516	gb:BC015770.1 /DB_XREF=gi:16041778 /TID=Hs2.89868.1 /CNT=1 /FEA=FLmRNA /TIER=FL /STK=1 /LL=23516 /UG_GENE=KIAA0062 /UG=Hs.89868 /DEF=Homo sapiens, clone MGC:23235 IMAGE:4865469, mRNA, complete cds. /PROD=Unknown (protein for MGC:23235) /FL=gb:BC015770.1	473.56	P	12.29	1478.74	P	1808.38	P	1643.03	165.26	3.47	2.88	4.07	*
202784_s_at	nicotinamide nucleotide transhydrogenase	NM_012343	23530	gb:NM_012343.1 /DB_XREF=gi:6912535 /GEN=NNT /FEA=FLmRNA /CNT=157 /TID=Hs.18136.0 /TIER=FL /STK=0 /UG=Hs.18136 /LL=23530 /DEF=Homo sapiens nicotinamide nucleotide transhydrogenase (NNT), mRNA. /PROD=nicotinamide nucleotide transhydrogenase /FL=gb:NM_012343.1 gb:U40490.1	539.11	P	21.97	1718.7	P	2202.84	P	1960.51	242.17	3.64	2.87	4.43	*
205235_s_at	M-phase phosphoprotein 1	NM_016195	9585	gb:NM_016195.1 /DB_XREF=gi:7705347 /GEN=MPHOSPH1 /FEA=FLmRNA /CNT=49 /TID=Hs.240.0 /TIER=FL /STK=1 /UG=Hs.240 /LL=9585 /DEF=Homo sapiens M-phase phosphoprotein 1 (MPHOSPH1), mRNA. /PROD=M-phase phosphoprotein 1 /FL=gb:NM_016195.1 gb:AL117496.1	127.61	P	21.33	491.46	P	812.23	P	650.25	161.73	5.1	2.87	8.16	*
212279_at	hypothetical protein MAC30	BE779865	27346	gb:BE779865 /DB_XREF=gi:10201075 /DB_XREF=601465390F1 /CLONE=IMAGE:3868390 /FEA=mRNA /CNT=213 /TID=Hs.199695.0 /TIER=Stack /STK=32 /UG=Hs.199695 /LL=27346 /UG_GENE=MAC30 /UG_TITLE=hypothetical protein	303.11	P	28.8	1166.39	P	2046.83	P	1606.67	439.52	5.3	2.87	7.99	*
239680_at	hypothetical protein FLJ12973	AI220472	79968	gb:AI220472 /DB_XREF=gi:3802675 /DB_XREF=qg43e04.x1 /CLONE=IMAGE:1837950 /FEA=EST /CNT=6 /TID=Hs.120605.0 /TIER=ConsEnd /STK=4 /UG=Hs.120605 /UG_TITLE=ESTs	61.08	P	4.14	245.83	P	196.72	P	221.86	25.84	3.63	2.87	4.49	*
1555564_a_at	I factor (complement)	BC020718	3426	gb:BC020718.1 /DB_XREF=gi:18089116 /TID=Hs2.36602.2 /CNT=1 /FEA=FLmRNA /TIER=FL /STK=1 /LL=3426 /UG_GENE=IF /UG=Hs.36602 /DEF=Homo sapiens, Similar to I factor (complement), clone MGC:22501 IMAGE:4716122, mRNA, complete cds. /PROD=Similar to I factor (complement) /FL=gb:BC020718.1	151.82	P	8.48	487.41	P	477.89	P	482.35	15.09	3.18	2.87	3.54	*
202444_s_at	similar to Caenorhabditis elegans protein C42C1.9	NM_006459	10613	gb:NM_006459.1 /DB_XREF=gi:5453705 /GEN=KEO4 /FEA=FLmRNA /CNT=158 /TID=Hs.285818.0 /TIER=FL /STK=3 /UG=Hs.285818 /LL=10613 /DEF=Homo sapiens similar to Caenorhabditis elegans protein C42C1.9 (KEO4), mRNA. /PROD=similar to Caenorhabditis elegans proteinC42C1.9 /FL=gb:NM_006459.1 gb:AF064093.1	335.28	P	18.24	1552.03	P	1115.6	P	1333.46	222.52	3.98	2.86	5.16	*
202543_s_at	glia maturation factor, beta	BC005359	2764	gb:BC005359.1 /DB_XREF=gi:13529184 /FEA=FLmRNA /CNT=154 /TID=Hs.151413.0 /TIER=FL+Stack /STK=10 /UG=Hs.151413 /LL=2764 /UG_GENE=GMFB /DEF=Homo sapiens, glia maturation factor, beta, clone MGC:12462, mRNA, complete cds. /PROD=glia maturation factor, beta /FL=gb:AB001106.1 gb:NM_004124.1 gb:M86492.1 gb:BC005359.1	456.23	P	15.2	1438.72	P	1827.58	P	1633.48	194.14	3.58	2.86	4.32	*
203362_s_at	MAD2 mitotic arrest deficient-like 1 (yeast)	NM_002358	4085	gb:NM_002358.2 /DB_XREF=gi:6466452 /GEN=MAD2L1 /FEA=FLmRNA /CNT=140 /TID=Hs.79078.0 /TIER=FL+Stack /STK=29 /UG=Hs.79078 /LL=4085 /DEF=Homo sapiens MAD2 (mitotic arrest deficient, yeast, homolog)-like 1 (MAD2L1), mRNA. /PROD=MAD2-like 1 /FL=gb:U31278.1 gb:NM_002358.2 gb:U65410.1 gb:BC000356.1	256.42	P	20.56	1523.79	P	3975.97	P	2749.95	1224.69	10.72	2.86	18.97	*
212851_at	KIAA0276 protein	AA194584	23142	gb:AA194584 /DB_XREF=gi:1784345 /DB_XREF=zq06f03.s1 /CLONE=IMAGE:628925 /FEA=mRNA /CNT=120 /TID=Hs.240112.0 /TIER=Stack /STK=11 /UG=Hs.240112 /LL=23142 /UG_GENE=KIAA0276 /UG_TITLE=KIAA0276 protein	328.25	P	9.35	1025.13	P	977.43	P	1000.52	27.73	3.05	2.86	3.25	*
214431_at	guanine monphosphate synthetase	NM_003875	8833	gb:NM_003875.1 /DB_XREF=gi:4504034 /GEN=GMPS /FEA=FLmRNA /CNT=98 /TID=Hs.5398.0 /TIER=FL /STK=0 /UG=Hs.5398 /LL=8833 /DEF=Homo sapiens guanine monphosphate synthetase (GMPS), mRNA. /PROD=guanine monophosphate synthetase /FL=gb:NM_003875.1 gb:U10860.1	550.51	P	25.08	2292.48	P	1766.84	P	2029.11	266.49	3.69	2.86	4.55	*
217309_s_at	Down syndrome critical region gene 3	AJ001867	10311	gb:AJ001867.1 /DB_XREF=gi:2969904 /FEA=mRNA /CNT=1 /TID=Hs.26146.1 /TIER=ConsEnd /STK=0 /UG=Hs.26146 /LL=10311 /UG_GENE=DSCR3 /DEF=Homo Sapiens mRNA, partial cDNA sequence from cDNA selection, DCR1-11.0. /PROD=hypothetical protein	168.02	A	8.44	684.87	P	538.12	P	611.22	75.21	3.64	2.86	4.46	*
225082_at	cleavage and polyadenylation specific factor 3, 73kDa	NM_016207	51692	gb:NM_016207.1 /DB_XREF=gi:7706426 /GEN=CPSF3 /FEA=FLmRNA /CNT=127 /TID=Hs.16251.0 /TIER=FL+Stack /STK=59 /UG=Hs.16251 /LL=51692 /DEF=Homo sapiens cleavage and polyadenylation specific factor 3, 73kD subunit (CPSF3), mRNA. /PROD=cleavage and polyadenylation specific factor 3,73kD subunit /FL=gb:NM_016207.1 gb:AF171877.1	505.39	P	17.04	1520.95	P	1606.44	P	1559.4	49.25	3.09	2.86	3.33	*
202557_at	stress 70 protein chaperone, microsome-associated, 60kDa	AI718418	6782	gb:AI718418 /DB_XREF=gi:5035674 /DB_XREF=as43b01.x1 /CLONE=IMAGE:2319913 /FEA=FLmRNA /CNT=144 /TID=Hs.288799.0 /TIER=Stack /STK=41 /UG=Hs.288799 /LL=6782 /UG_GENE=STCH /UG_TITLE=stress 70 protein chaperone, microsome-associated, 60kD /FL=gb:NM_006948.1 gb:U04735.1	1199.32	P	127.81	5403.42	P	4035.38	P	4715.28	698.57	3.93	2.85	5.26	*
204525_at	PHD finger protein 14	NM_014660	9678	gb:NM_014660.1 /DB_XREF=gi:7662303 /GEN=KIAA0783 /FEA=FLmRNA /CNT=49 /TID=Hs.156276.0 /TIER=FL /STK=4 /UG=Hs.156276 /LL=9678 /DEF=Homo sapiens KIAA0783 gene product (KIAA0783), mRNA. /PROD=KIAA0783 gene product /FL=gb:AB018326.1 gb:NM_014660.1	28.9	P	3.2	112.33	P	201.07	P	156.73	44.31	5.42	2.85	8.37	*
208194_s_at	signal transducing adaptor molecule (SH3 domain and ITAM motif) 2	NM_005843	10254	gb:NM_005843.1 /DB_XREF=gi:5032126 /GEN=STAM2 /FEA=FLmRNA /CNT=2 /TID=Hs.17200.0 /TIER=FL /STK=0 /UG=Hs.17200 /LL=10254 /DEF=Homo sapiens STAM-like protein containing SH3 and ITAM domains 2 (STAM2), mRNA. /PROD=STAM-like protein containing SH3 and ITAMdomains 2 /FL=gb:NM_005843.1 gb:AF042274.1	89.21	A	12.74	312.69	P	317.91	P	315.95	8.36	3.54	2.85	4.64	*
214205_x_at	thioredoxin-like 2	AK022131	10539	gb:AK022131.1 /DB_XREF=gi:10433459 /FEA=mRNA /CNT=12 /TID=Hs.42644.2 /TIER=Stack /STK=8 /UG=Hs.42644 /LL=10539 /UG_GENE=TXNL2 /UG_TITLE=thioredoxin-like /DEF=Homo sapiens cDNA FLJ12069 fis, clone HEMBB1002342, highly similar to Homo sapiens PKCq-interacting protein PICOT (PICOT) mRNA.	882.35	M	37.17	2690.68	P	3095.96	P	2891.14	205.89	3.28	2.85	3.74	*
215285_s_at	putative homeodomain transcription factor 1	AA927671	10745	gb:AA927671 /DB_XREF=gi:3076491 /DB_XREF=om72a06.s1 /CLONE=IMAGE:1552690 /FEA=mRNA /CNT=5 /TID=Hs.123637.2 /TIER=ConsEnd /STK=0 /UG=Hs.123637 /LL=10745 /UG_GENE=PHTF1 /UG_TITLE=putative homeodomain transcription factor	115.55	P	9.01	382.13	P	520.44	P	451.24	69.28	3.9	2.85	5.09	*
226946_at	hypothetical protein FLJ30596	AI453203	133686	gb:AI453203 /DB_XREF=gi:4308715 /DB_XREF=tj35h08.x1 /CLONE=IMAGE:2143551 /FEA=EST /CNT=33 /TID=Hs.46637.1 /TIER=Stack /STK=10 /UG=Hs.46637 /UG_TITLE=ESTs, Weakly similar to cDNA EST yk289g5.5 comes from this gene (C.elegans)	272.54	P	8.64	831.58	P	830.17	P	830.96	21.07	3.05	2.85	3.26	*
218036_x_at	CGI-07 protein	NM_015938	51068	gb:NM_015938.1 /DB_XREF=gi:7705711 /GEN=LOC51068 /FEA=FLmRNA /CNT=155 /TID=Hs.181022.0 /TIER=FL /STK=1 /UG=Hs.181022 /LL=51068 /DEF=Homo sapiens CGI-07 protein (LOC51068), mRNA. /PROD=CGI-07 protein /FL=gb:NM_015938.1 gb:AF132941.1	382.77	P	28.36	1226.34	P	1219.85	P	1223.67	23.25	3.2	2.84	3.65	*
218781_at	SMC6 structural maintenance of chromosomes 6-like 1 (yeast)	NM_024624	79677	gb:NM_024624.1 /DB_XREF=gi:13375847 /GEN=FLJ22116 /FEA=FLmRNA /CNT=74 /TID=Hs.34497.0 /TIER=FL /STK=0 /UG=Hs.34497 /LL=79677 /DEF=Homo sapiens hypothetical protein FLJ22116 (FLJ22116), mRNA. /PROD=hypothetical protein FLJ22116 /FL=gb:NM_024624.1 gb:AL136544.1	185.3	P	17.04	632.53	P	914.78	P	772.65	142.17	4.17	2.84	5.7	*
220688_s_at	chromosome 1 open reading frame 33	NM_016183	51154	gb:NM_016183.1 /DB_XREF=gi:7705874 /GEN=LOC51154 /FEA=FLmRNA /CNT=4 /TID=Hs.274201.0 /TIER=FL /STK=0 /UG=Hs.274201 /LL=51154 /DEF=Homo sapiens 60S acidic ribosomal protein PO (LOC51154), mRNA. /PROD=60S acidic ribosomal protein PO /FL=gb:NM_016183.1 gb:AF173378.1	320.77	P	14.16	972.21	P	1094.38	P	1033.29	62.09	3.22	2.84	3.63	*
242408_at	serine/threonine/tyrosine interacting protein	AW968935	6815	gb:AW968935 /DB_XREF=gi:8158776 /DB_XREF=EST381011 /FEA=EST /CNT=6 /TID=Hs.105219.0 /TIER=ConsEnd /STK=0 /UG=Hs.105219 /UG_TITLE=ESTs	88.74	A	3.27	274.35	P	326.21	P	299.33	27.39	3.37	2.84	3.93	*
201341_at	ectodermal-neural cortex (with BTB-like domain)	NM_003633	8507	gb:NM_003633.1 /DB_XREF=gi:4505460 /GEN=ENC1 /FEA=FLmRNA /CNT=325 /TID=Hs.104925.0 /TIER=FL /STK=0 /UG=Hs.104925 /LL=8507 /DEF=Homo sapiens ectodermal-neural cortex (with BTB-like domain) (ENC1), mRNA. /PROD=ectodermal-neural cortex (with BTB-like domain) /FL=gb:AF059611.1 gb:AF010314.1 gb:NM_003633.1 gb:BC000418.1 gb:AF005381.1	295.72	P	44.9	1160.25	P	2076.93	P	1618.45	457.82	5.47	2.83	8.84	*
219262_at	suppressor of variegation 3-9 homolog 2 (Drosophila)	NM_024670	79723	gb:NM_024670.1 /DB_XREF=gi:13375929 /GEN=FLJ23414 /FEA=FLmRNA /CNT=39 /TID=Hs.85567.0 /TIER=FL /STK=0 /UG=Hs.85567 /LL=79723 /DEF=Homo sapiens hypothetical protein FLJ23414 (FLJ23414), mRNA. /PROD=hypothetical protein FLJ23414 /FL=gb:NM_024670.1	18.37	A	3.21	87.36	P	66.07	P	76.74	12.05	4.18	2.83	6.28	*
225045_at	hypothetical protein FLJ10392	AB033038	55704	gb:AB033038.1 /DB_XREF=gi:6330541 /GEN=KIAA1212 /FEA=mRNA /CNT=147 /TID=Hs.20887.1 /TIER=Stack /STK=18 /UG=Hs.20887 /LL=55704 /DEF=Homo sapiens mRNA for KIAA1212 protein, partial cds. /PROD=KIAA1212 protein	207.73	P	11.47	641.48	P	761.22	P	701.2	60.74	3.38	2.83	3.98	*
228141_at	Homo sapiens mRNA; cDNA DKFZp686G03142 (from clone DKFZp686G03142)	AA173223		gb:AA173223 /DB_XREF=gi:1753381 /DB_XREF=zp31b04.s1 /CLONE=IMAGE:611023 /FEA=mRNA /CNT=30 /TID=Hs.289044.0 /TIER=Stack /STK=8 /UG=Hs.289044 /UG_TITLE=Homo sapiens cDNA FLJ12048 fis, clone HEMBB1001990	366.88	P	26.47	1136.4	P	1246.49	P	1190.97	56.52	3.25	2.83	3.76	*
232112_at	Ral-A exchange factor RalGPS2	AW504453	55103	gb:AW504453 /DB_XREF=gi:7142120 /DB_XREF=UI-HF-BN0-alq-c-04-0-UI.r1 /CLONE=IMAGE:3080431 /FEA=DNA_2 /CNT=14 /TID=Hs.220745.0 /TIER=ConsEnd /STK=0 /UG=Hs.220745 /UG_TITLE=Human DNA sequence from clone RP4-595C2 on chromosome 1q24.1-25.3 Contains ESTs, STSs and GSSs. Contains the 3 part of the gene for two isoforms of the KIAA0351 protein and the gene for angiopoietin Y1	54.3	A	7.08	190.69	P	187.97	P	189.54	9.03	3.49	2.83	4.49	*
242984_at	muskelin 1, intracellular mediator containing kelch motifs	BF723626	4289	gb:BF723626 /DB_XREF=gi:12025736 /DB_XREF=EST00062 /CLONE=HSCEST_pp5cd40 /FEA=EST /CNT=5 /TID=Hs.223550.0 /TIER=ConsEnd /STK=0 /UG=Hs.223550 /UG_TITLE=ESTs	119.67	P	5.73	371.16	P	451.41	P	410.93	41.14	3.43	2.83	4.08	*
1564962_at	zinc finger protein 92 (HTF12)	M61872	168374	gb:M61872.1 /DB_XREF=gi:184441 /TID=Hs2.381291.1 /CNT=1 /FEA=mRNA /TIER=ConsEnd /STK=0 /LL=7645 /UG_GENE=ZNF92 /UG=Hs.381291 /UG_TITLE=zinc finger protein 92 (HTF12) /DEF=Human Krueppel-related DNA-binding protein (TF12) mRNA, 5 end.	3.73	A	2.53	26.99	P	70.96	P	48.82	22.12	13.08	2.83	100000000	*
202690_s_at	small nuclear ribonucleoprotein D1 polypeptide 16kDa	BC001721	6632	gb:BC001721.1 /DB_XREF=gi:12804598 /FEA=FLmRNA /CNT=121 /TID=Hs.86948.0 /TIER=FL+Stack /STK=10 /UG=Hs.86948 /LL=6632 /UG_GENE=SNRPD1 /DEF=Homo sapiens, small nuclear ribonucleoprotein D1 polypeptide (16kD), clone MGC:2222, mRNA, complete cds. /PROD=small nuclear ribonucleoprotein D1 polypeptide(16kD) /FL=gb:J03798.1 gb:NM_006938.1 gb:BC001721.1	1252.23	P	60.94	3793.58	P	4310.42	P	4052.16	262	3.24	2.82	3.69	*
201629_s_at	acid phosphatase 1, soluble	BE872974	52	gb:BE872974 /DB_XREF=gi:10321660 /DB_XREF=601450667F1 /CLONE=IMAGE:3854584 /FEA=FLmRNA /CNT=218 /TID=Hs.75393.0 /TIER=Stack /STK=29 /UG=Hs.75393 /LL=52 /UG_GENE=ACP1 /UG_TITLE=acid phosphatase 1, soluble /FL=gb:M83653.1 gb:NM_004300.1	347.96	P	30.73	1318.3	P	1098.5	P	1209.95	112.93	3.48	2.81	4.3	*
210005_at	phosphoribosylglycinamide formyltransferase, phosphoribosylglycinamide synthetase, phosphoribosylaminoimidazole synthetase	D32051	2618	gb:D32051.1 /DB_XREF=gi:509032 /FEA=FLmRNA /CNT=44 /TID=Hs.82285.0 /TIER=FL+Stack /STK=18 /UG=Hs.82285 /LL=2618 /UG_GENE=GART /DEF=Human mRNA for GARS protein, complete cds. /PROD=GARS protein /FL=gb:D32051.1	418.33	P	16.01	1390.82	P	1249	P	1318.84	76.8	3.15	2.8	3.53	*
213008_at	hypothetical protein FLJ10719	BG403615	55215	gb:BG403615 /DB_XREF=gi:13297063 /DB_XREF=602419331F1 /CLONE=IMAGE:4526406 /FEA=EST /CNT=83 /TID=Hs.80961.1 /TIER=Stack /STK=8 /UG=Hs.80961 /LL=5428 /UG_GENE=POLG /UG_TITLE=polymerase (DNA directed), gamma	75.32	A	8.69	480.89	P	1315.15	P	897.7	417.02	11.92	2.8	21.93	*
224376_s_at	chromosome 20 open reading frame 24 /// chromosome 20 open reading frame 24	AF274948	55969 /// 55969	gb:AF274948.1 /DB_XREF=gi:12751060 /FEA=FLmRNA /CNT=1 /TID=HsAffx.900549.497 /TIER=FL /STK=0 /DEF=Homo sapiens PNAS-23 mRNA, complete cds. /PROD=PNAS-23 /FL=gb:AF274948.1	1747.42	P	24.25	5436.81	P	7082.89	P	6257.34	824.72	3.58	2.8	4.36	*
235202_x_at	hypothetical protein FLJ31051	BG498328	121457	gb:BG498328 /DB_XREF=gi:13459845 /DB_XREF=602544104F1 /CLONE=IMAGE:4666416 /FEA=EST /CNT=15 /TID=Hs.134156.0 /TIER=ConsEnd /STK=0 /UG=Hs.134156 /UG_TITLE=ESTs	46.37	P	4.35	389.29	P	199.34	P	293.56	98.82	6.33	2.8	10.17	*
1555501_s_at	BM-011 protein	BC010357	51319	gb:BC010357.1 /DB_XREF=gi:14714461 /TID=Hs2.191381.3 /CNT=1 /FEA=FLmRNA /TIER=FL /STK=1 /LL=51319 /UG_GENE=LOC51319 /UG=Hs.191381 /DEF=Homo sapiens, Similar to hypothetical protein, clone MGC:13367 IMAGE:4249317, mRNA, complete cds. /PROD=Similar to hypothetical protein /FL=gb:BC010357.1	188.16	P	10.02	594.02	P	772.4	P	681.93	90.55	3.62	2.8	4.51	*
203095_at	mitochondrial translational initiation factor 2	NM_002453	4528	gb:NM_002453.1 /DB_XREF=gi:4505276 /GEN=MTIF2 /FEA=FLmRNA /CNT=114 /TID=Hs.149894.0 /TIER=FL+Stack /STK=38 /UG=Hs.149894 /LL=4528 /DEF=Homo sapiens mitochondrial translational initiation factor 2 (MTIF2), nuclear gene encoding mitochondrial protein, mRNA. /PROD=mitochondrial translational initiation factor 2precursor /FL=gb:NM_002453.1 gb:L34600.1	521.41	P	25.63	1563.44	P	1633.81	P	1595.13	46.12	3.06	2.79	3.37	*
224721_at	hypothetical protein FLJ12519	AI917328	84128	gb:AI917328 /DB_XREF=gi:5637183 /DB_XREF=ts83b12.x1 /CLONE=IMAGE:2237855 /FEA=mRNA /CNT=154 /TID=Hs.182669.0 /TIER=Stack /STK=62 /UG=Hs.182669 /UG_TITLE=Homo sapiens mRNA; cDNA DKFZp434P1215 (from clone DKFZp434P1215); partial cds	455.71	P	15.64	1368.87	P	1351.44	P	1362.12	33.83	2.99	2.79	3.21	*
1557984_s_at	hypothetical protein FLJ21908	BI464019	79657	gb:BI464019 /DB_XREF=gi:15254675 /DB_XREF=603202787F1 /CLONE=IMAGE:5268693 /TID=Hs2.426568.1 /CNT=20 /FEA=mRNA /TIER=ConsEnd /STK=0 /UG=Hs.426568 /UG_TITLE=Homo sapiens, clone IMAGE:3949956, mRNA	81.47	P	8.64	703.66	P	346.94	P	525.2	179.45	6.45	2.79	10.51	*
204348_s_at	adenylate kinase 3	NM_013410	205	gb:NM_013410.1 /DB_XREF=gi:8051578 /GEN=AK3 /FEA=FLmRNA /CNT=133 /TID=Hs.274691.0 /TIER=FL+Stack /STK=17 /UG=Hs.274691 /LL=205 /DEF=Homo sapiens adenylate kinase 3 (AK3), nuclear gene encoding mitochondrial protein, mRNA. /PROD=adenylate kinase 3 /FL=gb:NM_013410.1	379.09	P	31.84	1238.85	P	1238.02	P	1238.5	70.15	3.27	2.78	3.88	*
1555106_a_at	hypothetical protein HSPC129	BC035744	51496	gb:BC035744.1 /DB_XREF=gi:23273026 /TID=Hs2.104336.2 /CNT=2 /FEA=FLmRNA /TIER=FL /STK=1 /LL=51496 /UG_GENE=HSPC129 /UG=Hs.104336 /UG_TITLE=hypothetical protein HSPC129 /DEF=Homo sapiens, hypothetical protein HSPC129, clone MGC:46091 IMAGE:5744745, mRNA, complete cds. /FL=gb:BC035744.1	82.21	P	6.28	420.87	P	279.34	P	350.17	72.08	4.26	2.78	5.88	*
204649_at	trophinin associated protein (tastin)	NM_005480	10024	gb:NM_005480.1 /DB_XREF=gi:4885624 /GEN=TROAP /FEA=FLmRNA /CNT=63 /TID=Hs.171955.0 /TIER=FL+Stack /STK=26 /UG=Hs.171955 /LL=10024 /DEF=Homo sapiens trophinin associated protein (tastin) (TROAP), mRNA. /PROD=trophinin associated protein (tastin) /FL=gb:U04810.1 gb:NM_005480.1	88.49	A	29.41	391.97	P	369.45	P	381.44	17.1	4.31	2.77	9.53	*
212023_s_at	antigen identified by monoclonal antibody Ki-67	AU147044	4288	gb:AU147044 /DB_XREF=gi:11008565 /DB_XREF=AU147044 /CLONE=HEMBB1002259 /FEA=mRNA /CNT=288 /TID=Hs.80976.1 /TIER=Stack /STK=38 /UG=Hs.80976 /LL=4288 /UG_GENE=MKI67 /UG_TITLE=antigen identified by monoclonal antibody Ki-67	63.49	A	29.35	298.89	P	560.99	P	430.01	131.29	6.77	2.77	29.35	*
212058_at	U2-associated SR140 protein	AI184562	23350	gb:AI184562 /DB_XREF=gi:3735200 /DB_XREF=qd60b05.x1 /CLONE=IMAGE:1733841 /FEA=mRNA /CNT=234 /TID=Hs.7976.0 /TIER=Stack /STK=34 /UG=Hs.7976 /LL=23350 /UG_GENE=KIAA0332 /UG_TITLE=KIAA0332 protein	771.31	P	44.31	2328.03	P	2392.18	P	2362.54	59.97	3.06	2.77	3.41	*
221922_at	LGN protein	AW195581	29899	gb:AW195581 /DB_XREF=gi:6474731 /DB_XREF=xn84d08.x1 /CLONE=IMAGE:2701167 /FEA=EST /CNT=59 /TID=Hs.93121.1 /TIER=Stack /STK=36 /UG=Hs.93121 /LL=23155 /UG_GENE=KIAA0761 /UG_TITLE=KIAA0761 protein	157.08	P	22.8	518.74	P	638.11	P	578.06	60.5	3.68	2.77	5.04	*
235363_at	Homo sapiens transcribed sequences	BF108778		gb:BF108778 /DB_XREF=gi:10938468 /DB_XREF=7l45h09.x1 /CLONE=IMAGE:3524585 /FEA=EST /CNT=16 /TID=Hs.28360.0 /TIER=ConsEnd /STK=5 /UG=Hs.28360 /UG_TITLE=ESTs	82.64	P	11.8	278.89	P	384.86	P	331.93	53.41	4.02	2.77	5.73	*
208795_s_at	MCM7 minichromosome maintenance deficient 7 (S. cerevisiae)	D55716	4176	gb:D55716.1 /DB_XREF=gi:1255616 /GEN=P1cdc47 /FEA=FLmRNA /CNT=475 /TID=Hs.77152.2 /TIER=FL+Stack /STK=170 /UG=Hs.77152 /LL=4176 /DEF=Human mRNA for P1cdc47, complete cds. /PROD=P1cdc47 /FL=gb:D55716.1	693.87	P	34.74	2555.59	P	2099.48	P	2327.92	232.65	3.35	2.76	4	*
224908_s_at	tubulin-tyrosine ligase	AI888594	150465	gb:AI888594 /DB_XREF=gi:5593758 /DB_XREF=wn33e04.x1 /CLONE=IMAGE:2447262 /FEA=EST /CNT=138 /TID=Hs.6127.0 /TIER=Stack /STK=12 /UG=Hs.6127 /UG_TITLE=Homo sapiens cDNA: FLJ23020 fis, clone LNG00943	207.72	P	15.59	643.75	P	667.21	P	653.05	22.73	3.14	2.76	3.63	*
209209_s_at	pleckstrin homology domain containing, family C (with FERM domain) member 1	AW469573	10979	gb:AW469573 /DB_XREF=gi:7039679 /DB_XREF=hd29e09.x1 /CLONE=IMAGE:2910952 /FEA=FLmRNA /CNT=166 /TID=Hs.75260.0 /TIER=Stack /STK=15 /UG=Hs.75260 /LL=10979 /UG_GENE=MIG2 /UG_TITLE=mitogen inducible 2 /FL=gb:Z24725.1	389.86	P	21.51	1222.61	P	1607.02	P	1410.73	196.2	3.62	2.75	4.54	*
213088_s_at	DnaJ (Hsp40) homolog, subfamily C, member 9	BE551340	23234	gb:BE551340 /DB_XREF=gi:9793032 /DB_XREF=7b63c12.x1 /CLONE=IMAGE:3232918 /FEA=EST /CNT=82 /TID=Hs.44131.2 /TIER=Stack /STK=45 /UG=Hs.44131 /LL=23234 /UG_GENE=KIAA0974 /UG_TITLE=KIAA0974 protein	576.35	P	28.92	1914.85	P	1701.42	P	1808.42	110.84	3.14	2.75	3.57	*
232591_s_at	chromosome 6 open reading frame 67	AK022883	55754	gb:AK022883.1 /DB_XREF=gi:10434535 /FEA=mRNA /CNT=5 /TID=Hs.108530.1 /TIER=ConsEnd /STK=0 /UG=Hs.108530 /LL=55754 /UG_GENE=FLJ10856 /UG_TITLE=hypothetical protein FLJ10856 /DEF=Homo sapiens cDNA FLJ12821 fis, clone NT2RP2002740.	597.66	P	20.78	1746.08	P	1781.78	P	1761.47	41.17	2.95	2.75	3.16	*
200756_x_at	calumenin	U67280	813	gb:U67280.1 /DB_XREF=gi:2809323 /FEA=FLmRNA /CNT=452 /TID=Hs.7753.0 /TIER=FL /STK=0 /UG=Hs.7753 /LL=813 /UG_GENE=CALU /DEF=Homo sapiens calumenin mRNA, complete cds. /PROD=calumenin /FL=gb:AF013759.1 gb:U67280.1 gb:NM_001219.2	433.01	P	30.24	1779.19	P	3592.23	P	2685.16	906.09	6.2	2.74	9.82	*
201532_at	proteasome (prosome, macropain) subunit, alpha type, 3	NM_002788	5684	gb:NM_002788.1 /DB_XREF=gi:4506182 /GEN=PSMA3 /FEA=FLmRNA /CNT=228 /TID=Hs.167106.0 /TIER=FL /STK=0 /UG=Hs.167106 /LL=5684 /DEF=Homo sapiens proteasome (prosome, macropain) subunit, alpha type, 3 (PSMA3), mRNA. /PROD=proteasome (prosome, macropain) subunit, alphatype, 3 /FL=gb:BC005265.1 gb:NM_002788.1	1619.41	P	56.56	4836.47	P	4670.73	P	4758.9	118.33	2.94	2.74	3.16	*
201340_s_at	ectodermal-neural cortex (with BTB-like domain)	AF010314	8507	gb:AF010314.1 /DB_XREF=gi:2415303 /GEN=PIG10 /FEA=FLmRNA /CNT=325 /TID=Hs.104925.0 /TIER=FL+Stack /STK=8 /UG=Hs.104925 /LL=8507 /DEF=Homo sapiens Pig10 (PIG10) mRNA, complete cds. /PROD=Pig10 /FL=gb:AF059611.1 gb:AF010314.1 gb:NM_003633.1 gb:BC000418.1 gb:AF005381.1	70.05	P	16.85	254.21	P	358.58	P	306.74	53.24	4.38	2.73	7.66	*
203744_at	high-mobility group box 3	NM_005342	3149	gb:NM_005342.1 /DB_XREF=gi:4885420 /GEN=HMG4 /FEA=FLmRNA /CNT=74 /TID=Hs.19114.0 /TIER=FL /STK=0 /UG=Hs.19114 /LL=3149 /DEF=Homo sapiens high-mobility group (nonhistone chromosomal) protein 4 (HMG4), mRNA. /PROD=high-mobility group (nonhistone chromosomal)protein 4 /FL=gb:NM_005342.1	581.18	P	24.92	2000.68	P	1710.95	P	1856.42	149.86	3.19	2.73	3.69	*
223484_at	normal mucosa of esophagus specific 1	AF228422	84419	gb:AF228422.1 /DB_XREF=gi:12656020 /GEN=NMES1 /FEA=FLmRNA /CNT=50 /TID=Hs.112242.0 /TIER=FL /STK=0 /UG=Hs.112242 /DEF=Homo sapiens normal mucosa of esophagus specific 1 (NMES1) mRNA, complete cds. /PROD=normal mucosa of esophagus specific 1 /FL=gb:AF228422.1	197.73	P	6.66	765.9	P	599.87	P	683.56	85.25	3.46	2.73	4.2	*
225342_at	adenylate kinase 3	AK026966	205	gb:AK026966.1 /DB_XREF=gi:10439954 /FEA=mRNA /CNT=106 /TID=Hs.10862.0 /TIER=Stack /STK=46 /UG=Hs.10862 /UG_TITLE=Homo sapiens cDNA: FLJ23313 fis, clone HEP11919 /DEF=Homo sapiens cDNA: FLJ23313 fis, clone HEP11919.	286.2	P	22.54	876.82	P	1042.44	P	958.68	89.43	3.35	2.73	4.09	*
200873_s_at	chaperonin containing TCP1, subunit 8 (theta)	NM_006585	10694	gb:NM_006585.1 /DB_XREF=gi:6005726 /GEN=CCT8 /FEA=FLmRNA /CNT=446 /TID=Hs.15071.0 /TIER=FL+Stack /STK=98 /UG=Hs.15071 /LL=10694 /DEF=Homo sapiens chaperonin containing TCP1, subunit 8 (theta) (CCT8), mRNA. /PROD=chaperonin containing TCP1, subunit 8 (theta) /FL=gb:D13627.1 gb:NM_006585.1	2182.43	P	154.92	6551	P	6831.88	P	6687.19	176.63	3.06	2.72	3.49	*
201697_s_at	DNA (cytosine-5-)-methyltransferase 1	NM_001379	1786	gb:NM_001379.1 /DB_XREF=gi:4503350 /GEN=DNMT1 /FEA=FLmRNA /CNT=223 /TID=Hs.77462.0 /TIER=FL /STK=0 /UG=Hs.77462 /LL=1786 /DEF=Homo sapiens DNA (cytosine-5-)-methyltransferase 1 (DNMT1), mRNA. /PROD=DNA (cytosine-5-)-methyltransferase 1 /FL=gb:NM_001379.1	1264.44	P	52.38	3683.04	P	3674.07	P	3679.77	35.9	2.91	2.72	3.13	*
209902_at	ataxia telangiectasia and Rad3 related	U49844	545	gb:U49844.1 /DB_XREF=gi:1235901 /GEN=FRP1 /FEA=FLmRNA /CNT=38 /TID=Hs.77613.0 /TIER=FL /STK=0 /UG=Hs.77613 /LL=545 /DEF=Human FRAP-related protein (FRP1) mRNA, complete cds. /PROD=FRAP-related protein /FL=gb:NM_001184.1 gb:U76308.1 gb:U49844.1	284.34	P	5.03	848.45	P	1076.61	P	961.96	114.48	3.38	2.72	4.06	*
228468_at	hypothetical protein FLJ14813	BF108964	84930	gb:BF108964 /DB_XREF=gi:10938654 /DB_XREF=7l55c05.x1 /CLONE=IMAGE:3525129 /FEA=EST /CNT=18 /TID=Hs.14014.0 /TIER=Stack /STK=11 /UG=Hs.14014 /UG_TITLE=ESTs, Weakly similar to T17287 hypothetical protein DKFZp434N0250.1 (H.sapiens)	102.23	P	12.18	369.14	P	629.49	P	499.01	130.3	4.88	2.72	7.43	*
237563_s_at	Homo sapiens, clone IMAGE:3448785, mRNA	AI286239		gb:AI286239 /DB_XREF=gi:3924472 /DB_XREF=qi02g05.x1 /CLONE=IMAGE:1855352 /FEA=EST /CNT=5 /TID=Hs.181156.0 /TIER=ConsEnd /STK=5 /UG=Hs.181156 /UG_TITLE=ESTs	143.85	A	11.92	436.76	P	468.56	P	452.79	18.71	3.15	2.72	3.69	*
201543_s_at	SAR1a gene homolog 1 (S. cerevisiae)	NM_020150	56681	gb:NM_020150.1 /DB_XREF=gi:9910541 /GEN=SAR1 /FEA=FLmRNA /CNT=232 /TID=Hs.110796.0 /TIER=FL+Stack /STK=34 /UG=Hs.110796 /LL=56909 /DEF=Homo sapiens SAR1 protein (SAR1), mRNA. /PROD=SAR1 protein /FL=gb:AF261717.1 gb:AY008268.1 gb:AL136724.1 gb:NM_020150.1	655.02	P	19.88	2127.02	P	1884.31	P	2008.95	132.44	3.07	2.71	3.44	*
204767_s_at	flap structure-specific endonuclease 1	BC000323	2237	gb:BC000323.1 /DB_XREF=gi:12653112 /FEA=FLmRNA /CNT=91 /TID=Hs.4756.0 /TIER=FL /STK=0 /UG=Hs.4756 /LL=2237 /UG_GENE=FEN1 /DEF=Homo sapiens, flap structure-specific endonuclease 1, clone MGC:8478, mRNA, complete cds. /PROD=flap structure-specific endonuclease 1 /FL=gb:BC000323.1 gb:NM_004111.3	257.93	P	26.06	2420.45	P	1127.35	P	1773.42	649.91	6.88	2.71	11.43	*
209804_at	DNA cross-link repair 1A (PSO2 homolog, S. cerevisiae)	D42045	9937	gb:D42045.1 /DB_XREF=gi:577302 /GEN=KIAA0086 /FEA=FLmRNA /CNT=55 /TID=Hs.1560.0 /TIER=FL+Stack /STK=32 /UG=Hs.1560 /LL=9937 /UG_TITLE=Homolog of yeast DNA-crosslink repair gene SNM1; KIAA0086 gene product /DEF=Human mRNA for KIAA0086 gene, complete cds. /FL=gb:D42045.1	198.33	A	22.98	692.87	P	622.57	A	658.64	40.17	3.32	2.71	4.19	*
243487_at	ALL1 fused gene from 5q31	AV652437	27125	gb:AV652437 /DB_XREF=gi:9873451 /DB_XREF=AV652437 /CLONE=GLCDAD02 /FEA=EST /CNT=6 /TID=Hs.282908.0 /TIER=ConsEnd /STK=3 /UG=Hs.282908 /UG_TITLE=ESTs	101.09	P	12.14	336.3	P	328.2	P	331.35	12.59	3.28	2.71	4.12	*
210875_s_at	transcription factor 8 (represses interleukin 2 expression)	U12170	6935	gb:U12170.1 /DB_XREF=gi:529172 /FEA=FLmRNA /CNT=2 /TID=Hs.232068.0 /TIER=FL /STK=0 /UG=Hs.232068 /LL=6935 /UG_GENE=TCF8 /DEF=Human zinc finger homeodomain protein mRNA, complete cds. /PROD=zinc finger homeodomain protein /FL=gb:U12170.1	260.66	P	10.13	968.4	P	776.89	P	871.98	98.03	3.35	2.7	4.01	*
218473_s_at	hypothetical protein FLJ22329	NM_024656	79709	gb:NM_024656.1 /DB_XREF=gi:13375904 /GEN=FLJ22329 /FEA=FLmRNA /CNT=88 /TID=Hs.61478.0 /TIER=FL+Stack /STK=40 /UG=Hs.61478 /LL=79709 /DEF=Homo sapiens hypothetical protein FLJ22329 (FLJ22329), mRNA. /PROD=hypothetical protein FLJ22329 /FL=gb:NM_024656.1	375.11	P	28.54	1467.64	P	1150.6	P	1308.35	161.67	3.49	2.7	4.38	*
224714_at	MKI67 (FHA domain) interacting nucleolar phosphoprotein	AL542544	84365	gb:AL542544 /DB_XREF=gi:12874692 /DB_XREF=AL542544 /CLONE=CS0DE012YL23 (5 prime) /FEA=EST /CNT=221 /TID=Hs.142838.0 /TIER=Stack /STK=25 /UG=Hs.142838 /UG_TITLE=ESTs, Weakly similar to CST2_HUMAN CLEAVAGE STIMULATION FACTOR, 64 KD SUBUNIT (H.sapiens)	428.49	P	21.38	1346.15	P	1246.98	P	1295.99	61.28	3.02	2.7	3.39	*
225106_s_at	hypothetical protein FLJ10826	AK022130	55239	gb:AK022130.1 /DB_XREF=gi:10433457 /FEA=mRNA /CNT=101 /TID=Hs.24809.1 /TIER=Stack /STK=9 /UG=Hs.24809 /LL=55239 /UG_GENE=FLJ10826 /UG_TITLE=hypothetical protein FLJ10826 /DEF=Homo sapiens cDNA FLJ12068 fis, clone HEMBB1002329.	315.07	P	15.07	1327.88	P	975.4	P	1152.75	179.41	3.66	2.7	4.66	*
230954_at	chromosome 20 open reading frame 112	AL034550	140688	gb:AL034550 /DB_XREF=gi:9187334 /FEA=DNA_2 /CNT=14 /TID=Hs.126373.0 /TIER=Stack /STK=13 /UG=Hs.126373 /UG_TITLE=Human DNA sequence from clone RP5-1184F4 on chromosome 20q11.1-11.23. Contains the 3 end of gene KIAA0978, two genes for novel proteins similar to nucleolar protein 4 (NOL4) (NOLP), and one or two novel genes. Contains ESTs, STSs, GSSs and three CpG islands /DEF=Human DNA sequence from …	76.06	A	8.35	239.37	P	312.2	P	276.21	36.89	3.63	2.7	4.81	*
214443_at	poliovirus receptor	NM_006505	5817	gb:NM_006505.1 /DB_XREF=gi:5729994 /GEN=PVR /FEA=FLmRNA /CNT=27 /TID=Hs.321018.0 /TIER=FL /STK=0 /UG=Hs.321018 /LL=5817 /DEF=Homo sapiens poliovirus receptor (PVR), mRNA. /PROD=poliovirus receptor /FL=gb:NM_006505.1	97.22	P	11.08	302.56	P	361.07	P	333.56	32.3	3.43	2.69	4.42	*
231797_at	sine oculis homeobox homolog 4 (Drosophila)	NM_017420	51804	gb:NM_017420.1 /DB_XREF=gi:8394276 /GEN=SIX4 /FEA=FLmRNA /CNT=5 /TID=Hs.279004.0 /TIER=ConsEnd /STK=0 /UG=Hs.279004 /LL=51804 /DEF=Homo sapiens sine oculis homeobox (Drosophila) homolog 4 (SIX4), mRNA. /PROD=sine oculis homeobox (Drosophila) homolog 4 /FL=gb:NM_017420.1	11.96	A	2.31	67.41	P	44.09	P	55.83	12.95	4.67	2.69	7.68	*
200641_s_at	tyrosine 3-monooxygenase/tryptophan 5-monooxygenase activation protein, zeta polypeptide	U28964	7534	gb:U28964.1 /DB_XREF=gi:899458 /FEA=FLmRNA /CNT=413 /TID=Hs.75103.0 /TIER=FL /STK=1 /UG=Hs.75103 /LL=7534 /UG_GENE=YWHAZ /DEF=Homo sapiens 14-3-3 protein mRNA, complete cds. /PROD=14-3-3 protein /FL=gb:NM_003406.1 gb:U28964.1 gb:BC003623.1 gb:M86400.1	1869.83	P	70.14	5971.74	P	5317.48	P	5647.21	339.01	3.02	2.68	3.38	*
203016_s_at	synovial sarcoma, X breakpoint 2 interacting protein	AK001710	117178	gb:AK001710.1 /DB_XREF=gi:7023139 /FEA=FLmRNA /CNT=165 /TID=Hs.22587.0 /TIER=Stack /STK=13 /UG=Hs.22587 /LL=22892 /UG_GENE=KIAA0923 /UG_TITLE=KIAA0923 protein /DEF=Homo sapiens cDNA FLJ10848 fis, clone NT2RP4001407, highly similar to Homo sapiens mRNA for KIAA0923 protein. /FL=gb:AB023140.1 gb:NM_014021.1	267.09	P	27.99	821.24	P	874.22	P	848.79	29.6	3.18	2.68	3.87	*
213598_at	putative dimethyladenosine transferase	W87688	27292	gb:W87688 /DB_XREF=gi:1401813 /DB_XREF=zh68c03.s1 /CLONE=IMAGE:417220 /FEA=EST /CNT=31 /TID=Hs.125819.2 /TIER=Stack /STK=18 /UG=Hs.125819 /LL=27292 /UG_GENE=HSA9761 /UG_TITLE=putative dimethyladenosine transferase	188.51	P	12.11	567.54	P	555.37	P	561.66	11.24	2.98	2.68	3.35	*
219294_at	chromosome 6 open reading frame 139	NM_018132	55166	gb:NM_018132.1 /DB_XREF=gi:8922503 /GEN=FLJ10545 /FEA=FLmRNA /CNT=44 /TID=Hs.88663.0 /TIER=FL+Stack /STK=10 /UG=Hs.88663 /LL=55166 /DEF=Homo sapiens hypothetical protein FLJ10545 (FLJ10545), mRNA. /PROD=hypothetical protein FLJ10545 /FL=gb:NM_018132.1	134.58	P	5.82	577.11	P	416.77	P	496.96	81.11	3.69	2.68	4.74	*
226882_x_at	WD repeat domain 4	AI861913	10785	gb:AI861913 /DB_XREF=gi:5526020 /DB_XREF=td17g05.x1 /CLONE=IMAGE:2075960 /FEA=mRNA /CNT=42 /TID=Hs.143638.2 /TIER=Stack /STK=9 /UG=Hs.143638 /LL=10785 /UG_GENE=WDR4 /UG_TITLE=WD repeat domain 4	109.99	M	10.37	333.22	P	392.09	P	362.23	29.93	3.29	2.68	4.07	*
201577_at	non-metastatic cells 1, protein (NM23A) expressed in	NM_000269	4830	gb:NM_000269.1 /DB_XREF=gi:4557796 /GEN=NME1 /FEA=FLmRNA /CNT=240 /TID=Hs.118638.0 /TIER=FL+Stack /STK=102 /UG=Hs.118638 /LL=4830 /DEF=Homo sapiens non-metastatic cells 1, protein (NM23A) expressed in (NME1), mRNA. /PROD=non-metastatic cells 1 protein /FL=gb:BC000293.1 gb:NM_000269.1	1446.27	P	45.62	4137.91	P	4060.25	P	4106.39	85.13	2.84	2.67	3.02	*
205024_s_at	RAD51 homolog (RecA homolog, E. coli) (S. cerevisiae)	NM_002875	5888	gb:NM_002875.1 /DB_XREF=gi:4506388 /GEN=RAD51 /FEA=FLmRNA /CNT=52 /TID=Hs.23044.0 /TIER=FL /STK=4 /UG=Hs.23044 /LL=5888 /DEF=Homo sapiens RAD51 (S. cerevisiae) homolog (E coli RecA homolog) (RAD51), mRNA. /PROD=RAD51 (S. cerevisiae) homolog (E coli RecAhomolog) /FL=gb:D13804.1 gb:D14134.1 gb:NM_002875.1	117.75	A	36.54	445.25	P	633.87	P	538.92	94.96	4.58	2.67	9.71	*
217496_s_at	insulin-degrading enzyme	AA918442	3416	gb:AA918442 /DB_XREF=gi:3058332 /DB_XREF=om38b01.s1 /CLONE=IMAGE:1543273 /FEA=EST /CNT=25 /TID=Hs.326641.0 /TIER=ConsEnd /STK=1 /UG=Hs.326641 /UG_TITLE=Homo sapiens insulin-degrading enzyme (IDE), mRNA	275.24	P	24.86	857.81	P	1168.13	P	1012.57	155.66	3.68	2.67	4.86	*
230257_s_at	chromosome 1 open reading frame 19	AI264325	116461	gb:AI264325 /DB_XREF=gi:3872528 /DB_XREF=qi09c01.x1 /CLONE=IMAGE:1855968 /FEA=EST /CNT=16 /TID=Hs.32058.0 /TIER=Stack /STK=16 /UG=Hs.32058 /UG_TITLE=Homo sapiens C1orf19 mRNA, partial cds	490.91	P	28.12	1783.59	P	1459.88	P	1621.33	172.08	3.3	2.67	3.99	*
211450_s_at	mutS homolog 6 (E. coli)	D89646	2956	gb:D89646.1 /DB_XREF=gi:2687868 /GEN=GTBP /FEA=FLmRNA /CNT=1 /TID=Hs.3248.1 /TIER=FL /STK=0 /UG=Hs.3248 /LL=2956 /DEF=Homo sapiens GTBP mRNA for GTBP-ALT, complete cds. /PROD=GTBP-ALT /FL=gb:D89646.1	308.38	P	11.83	966.28	P	1403.2	P	1184.56	218.43	3.84	2.66	5.05	*
217607_x_at	eukaryotic translation initiation factor 4 gamma, 2	AA733172	1982	gb:AA733172 /DB_XREF=gi:2754531 /DB_XREF=zg77h02.s1 /CLONE=IMAGE:399411 /FEA=EST /CNT=3 /TID=Hs.150904.0 /TIER=ConsEnd /STK=3 /UG=Hs.150904 /UG_TITLE=ESTs	258.2	P	14.98	862.73	P	745.01	P	805.01	60.73	3.12	2.66	3.64	*
219161_s_at	chemokine-like factor	NM_016951	51192	gb:NM_016951.2 /DB_XREF=gi:10092593 /GEN=HSPC224 /FEA=FLmRNA /CNT=42 /TID=Hs.15159.0 /TIER=FL+Stack /STK=25 /UG=Hs.15159 /LL=51192 /DEF=Homo sapiens transmembrane proteolipid (HSPC224), mRNA. /PROD=transmembrane proteolipid /FL=gb:NM_016951.2 gb:BC004380.1 gb:AF151058.1 gb:AF057306.1 gb:AF135380.2	730.62	P	33.45	2121.94	P	2551.9	P	2334.81	219.03	3.2	2.66	3.76	*
224896_s_at	tubulin-tyrosine ligase	BE964048	150465	gb:BE964048 /DB_XREF=gi:11767376 /DB_XREF=601657623R1 /CLONE=IMAGE:3875909 /FEA=EST /CNT=138 /TID=Hs.6127.0 /TIER=Stack /STK=54 /UG=Hs.6127 /UG_TITLE=Homo sapiens cDNA: FLJ23020 fis, clone LNG00943	368.39	P	8.06	1324.58	P	1072.98	P	1202.92	132.84	3.27	2.66	3.87	*
203210_s_at	replication factor C (activator 1) 5, 36.5kDa	NM_007370	5985	gb:NM_007370.1 /DB_XREF=gi:6677722 /GEN=RFC5 /FEA=FLmRNA /CNT=127 /TID=Hs.171075.0 /TIER=FL /STK=0 /UG=Hs.171075 /LL=5985 /DEF=Homo sapiens replication factor C (activator 1) 5 (36.5kD) (RFC5), mRNA. /PROD=replication factor C (activator 1) 5 (36.5kD) /FL=gb:BC001866.1 gb:NM_007370.1 gb:L07540.1	170.01	A	12.39	496.77	P	524.77	P	511.88	17.55	3.01	2.65	3.46	*
210233_at	interleukin 1 receptor accessory protein	AF167343	3556	gb:AF167343.1 /DB_XREF=gi:8050486 /GEN=IL1RAP /FEA=FLmRNA /CNT=16 /TID=Hs.173880.1 /TIER=FL /STK=0 /UG=Hs.173880 /LL=3556 /DEF=Homo sapiens soluble interleukin-1 receptor accessory protein (IL1RAP) mRNA, complete cds. /PROD=soluble interleukin-1 receptor accessoryprotein /FL=gb:AF167343.1	50.06	A	10.32	170.86	P	209.8	P	190.44	21.98	3.8	2.65	5.95	*
225943_at	neurolysin (metallopeptidase M3 family)	BF222737	57486	gb:BF222737 /DB_XREF=gi:11129828 /DB_XREF=7q32e10.x1 /CLONE=IMAGE:3699955 /FEA=mRNA /CNT=84 /TID=Hs.22151.1 /TIER=Stack /STK=10 /UG=Hs.22151 /LL=57486 /UG_GENE=KIAA1226 /UG_TITLE=KIAA1226 protein	112.49	P	16.65	371.18	P	542.11	P	456.71	85.48	4.06	2.65	5.98	*
232197_x_at	arylsulfatase B	AW168942	411	gb:AW168942 /DB_XREF=gi:6400467 /DB_XREF=xj15f01.x1 /CLONE=IMAGE:2657305 /FEA=mRNA /CNT=11 /TID=Hs.141183.0 /TIER=ConsEnd /STK=0 /UG=Hs.141183 /UG_TITLE=Homo sapiens cDNA: FLJ23289 fis, clone HEP10028	56.39	P	4.87	167.36	P	195.56	P	181.93	14.97	3.23	2.65	3.94	*
200783_s_at	stathmin 1/oncoprotein 18	NM_005563	3925	gb:NM_005563.2 /DB_XREF=gi:13518023 /GEN=LAP18 /FEA=FLmRNA /CNT=483 /TID=Hs.81915.0 /TIER=FL+Stack /STK=33 /UG=Hs.81915 /LL=3925 /DEF=Homo sapiens leukemia-associated phosphoprotein p18 (stathmin) (LAP18), mRNA. /PROD=leukemia-associated phosphoprotein p18 /FL=gb:NM_005563.2 gb:J04991.1	211.85	P	40.67	707.38	P	870.22	P	787.6	88.97	3.72	2.64	5.62	*
204014_at	dual specificity phosphatase 4	NM_001394	1846	gb:NM_001394.2 /DB_XREF=gi:12707552 /GEN=DUSP4 /FEA=FLmRNA /CNT=105 /TID=Hs.2359.0 /TIER=FL /STK=4 /UG=Hs.2359 /LL=1846 /DEF=Homo sapiens dual specificity phosphatase 4 (DUSP4), mRNA. /PROD=dual specificity phosphatase 4 /FL=gb:NM_001394.2 gb:BC002671.1 gb:U48807.1 gb:U21108.1	46.83	A	9.8	457.08	P	210.88	P	334.68	125.58	7.15	2.64	13.57	*
235354_s_at	BM-011 protein	BG398744	51319	gb:BG398744 /DB_XREF=gi:13292192 /DB_XREF=602440360F1 /CLONE=IMAGE:4551591 /FEA=EST /CNT=10 /TID=Hs.111772.0 /TIER=ConsEnd /STK=0 /UG=Hs.111772 /UG_TITLE=ESTs	24.03	P	3.24	84.08	P	77.02	P	81.83	7.11	3.4	2.64	4.52	*
202094_at	baculoviral IAP repeat-containing 5 (survivin)	AA648913	332	gb:AA648913 /DB_XREF=gi:2575342 /DB_XREF=ns41a09.s1 /CLONE=IMAGE:1186168 /FEA=FLmRNA /CNT=235 /TID=Hs.1578.0 /TIER=Stack /STK=8 /UG=Hs.1578 /LL=332 /UG_GENE=BIRC5 /UG_TITLE=baculoviral IAP repeat-containing 5 (survivin) /FL=gb:AF077350.1 gb:NM_001168.1	82.06	A	23.06	306.66	P	339.38	P	323.11	24.13	3.94	2.63	7.38	*
218969_at	mitochondria-associated protein involved in granulocyte-macrophage colony-stimulating factor signal transduction	NM_016069	51025	gb:NM_016069.1 /DB_XREF=gi:7705633 /GEN=LOC51025 /FEA=FLmRNA /CNT=82 /TID=Hs.16089.0 /TIER=FL+Stack /STK=65 /UG=Hs.16089 /LL=51025 /DEF=Homo sapiens CGI-136 protein (LOC51025), mRNA. /PROD=CGI-136 protein /FL=gb:NM_016069.1 gb:BC005024.1 gb:AF151894.1	323.77	P	15.33	1034.37	P	914.65	P	974.33	62.79	3.01	2.63	3.43	*
219512_at	chromosome 20 open reading frame 172	NM_024918	79980	gb:NM_024918.1 /DB_XREF=gi:13376387 /GEN=FLJ13346 /FEA=FLmRNA /CNT=27 /TID=Hs.266273.0 /TIER=FL /STK=1 /UG=Hs.266273 /LL=79980 /DEF=Homo sapiens hypothetical protein FLJ13346 (FLJ13346), mRNA. /PROD=hypothetical protein FLJ13346 /FL=gb:NM_024918.1	174.84	P	14.42	522.67	P	655.5	P	588.9	68.73	3.37	2.63	4.23	*
222108_at	amphoterin induced gene 2	AC004010	347902	gb:AC004010 /DB_XREF=gi:2781385 /FEA=DNA /CNT=71 /TID=Hs.121520.0 /TIER=ConsEnd /STK=0 /UG=Hs.121520 /UG_TITLE=Human BAC clone GS1-99H8 /DEF=Human BAC clone GS1-99H8	470.71	P	45.02	1602.64	P	1544.63	P	1570.2	164.19	3.34	2.63	4.21	*
222803_at	phosphoribosyl transferase domain containing 1	AI871620	56952	gb:AI871620 /DB_XREF=gi:5545669 /DB_XREF=we28d07.x1 /CLONE=IMAGE:2342413 /FEA=FLmRNA /CNT=47 /TID=Hs.22835.0 /TIER=Stack /STK=18 /UG=Hs.22835 /LL=56952 /UG_GENE=HHGP /UG_TITLE=HHGP protein /FL=gb:NM_020200.1 gb:AF226056.1	407.24	P	37.25	1673.21	P	3522.88	P	2597.9	923.84	6.38	2.63	10.43	*
213461_at	cleavage and polyadenylation specific factor 5, 25 kDa	AI800983	11051	gb:AI800983 /DB_XREF=gi:5366455 /DB_XREF=wg15b02.x1 /CLONE=IMAGE:2365131 /FEA=EST /CNT=39 /TID=Hs.288061.1 /TIER=Stack /STK=8 /UG=Hs.288061 /LL=60 /UG_GENE=ACTB /UG_TITLE=actin, beta	359.48	P	12.83	1001.63	P	1160.5	P	1081.1	79.82	3.01	2.61	3.42	*
214700_x_at	DKFZP434D193 protein	AK000323	26109	gb:AK000323.1 /DB_XREF=gi:7020332 /FEA=mRNA /CNT=36 /TID=Hs.225841.1 /TIER=ConsEnd /STK=0 /UG=Hs.225841 /LL=26109 /UG_GENE=DKFZP434D193 /UG_TITLE=DKFZP434D193 protein /DEF=Homo sapiens cDNA FLJ20316 fis, clone HEP07903, highly similar to U79263 Human clone 23760 mRNA.	293.22	P	17.4	858.79	P	835.93	P	849.65	24.5	2.9	2.61	3.24	*
218055_s_at	hypothetical protein FLJ10904	NM_018268	55255	gb:NM_018268.1 /DB_XREF=gi:8922759 /GEN=FLJ10904 /FEA=FLmRNA /CNT=151 /TID=Hs.16470.0 /TIER=FL+Stack /STK=34 /UG=Hs.16470 /LL=55255 /DEF=Homo sapiens hypothetical protein FLJ10904 (FLJ10904), mRNA. /PROD=hypothetical protein FLJ10904 /FL=gb:NM_018268.1	345.38	P	26.54	1137.5	P	1004.13	P	1073.09	79.34	3.11	2.61	3.71	*
225994_at	cleavage and polyadenylation specific factor 2, 100kDa	AK023583	53981	gb:AK023583.1 /DB_XREF=gi:10435560 /FEA=mRNA /CNT=71 /TID=Hs.224961.0 /TIER=Stack /STK=8 /UG=Hs.224961 /LL=53981 /UG_GENE=CPSF2 /UG_TITLE=cleavage and polyadenylation specific factor 2, 100kD subunit /DEF=Homo sapiens cDNA FLJ13521 fis, clone PLACE1005876, highly similar to CLEAVAGE AND POLYADENYLATION SPECIFICITY FACTOR, 100 KD SUBUNIT.	365.89	P	23.95	1048.6	P	1156.76	P	1100.41	61.29	3.01	2.61	3.47	*
231791_at	Homo sapiens, clone IMAGE:5271023, mRNA	AL047141		gb:AL047141 /DB_XREF=gi:5435175 /DB_XREF=DKFZp586D0818_r1 /CLONE=DKFZp586D0818 /FEA=FLmRNA /CNT=7 /TID=Hs.283514.0 /TIER=ConsEnd /STK=0 /UG=Hs.283514 /LL=56624 /UG_GENE=LOC56624 /UG_TITLE=mitochondrial ceramidase /FL=gb:NM_019893.1 gb:AF250847.1	62.66	P	8.24	278.93	P	199.91	P	239.46	40.95	3.82	2.61	5.41	*
202824_s_at	transcription elongation factor B (SIII), polypeptide 1 (15kDa, elongin C)	NM_005648	6921	gb:NM_005648.1 /DB_XREF=gi:5032160 /GEN=TCEB1 /FEA=FLmRNA /CNT=175 /TID=Hs.184693.0 /TIER=FL+Stack /STK=44 /UG=Hs.184693 /LL=6921 /DEF=Homo sapiens transcription elongation factor B (SIII), polypeptide 1 (15kD, elongin C) (TCEB1), mRNA. /PROD=elongin C /FL=gb:L34587.1 gb:NM_005648.1	1666.81	P	58.2	5893.98	P	4747.81	P	5319.3	580.49	3.19	2.6	3.8	*
203746_s_at	holocytochrome c synthase (cytochrome c heme-lyase)	NM_005333	3052	gb:NM_005333.1 /DB_XREF=gi:4885400 /GEN=HCCS /FEA=FLmRNA /CNT=83 /TID=Hs.211571.0 /TIER=FL+Stack /STK=23 /UG=Hs.211571 /LL=3052 /DEF=Homo sapiens holocytochrome c synthase (cytochrome c heme-lyase) (HCCS), mRNA. /PROD=holocytochrome c synthase (cytochrome cheme-lyase) /FL=gb:U36787.1 gb:NM_005333.1	566.2	P	25.66	1724.8	P	1571.43	P	1647.47	81.44	2.91	2.6	3.25	*
210379_s_at	tousled-like kinase 1	AF162666	9874	gb:AF162666.1 /DB_XREF=gi:6063016 /GEN=TLK1 /FEA=FLmRNA /CNT=8 /TID=Hs.18895.1 /TIER=FL /STK=0 /UG=Hs.18895 /LL=9874 /DEF=Homo sapiens tousled-like kinase 1 (TLK1) mRNA, complete cds. /PROD=tousled-like kinase 1 /FL=gb:AF162666.1	161.68	P	14.57	475.25	P	569.73	P	521.96	48.23	3.23	2.6	4	*
212662_at	poliovirus receptor	BE615277	5817	gb:BE615277 /DB_XREF=gi:9896876 /DB_XREF=601280637F1 /CLONE=IMAGE:3622736 /FEA=mRNA /CNT=101 /TID=Hs.171844.0 /TIER=Stack /STK=33 /UG=Hs.171844 /UG_TITLE=Homo sapiens cDNA: FLJ22296 fis, clone HRC04468	146.55	A	15.29	466.28	P	438.17	P	453.11	18.91	3.09	2.6	3.77	*
218046_s_at	mitochondrial ribosomal protein S16	NM_016065	51021	gb:NM_016065.1 /DB_XREF=gi:7705625 /GEN=LOC51021 /FEA=FLmRNA /CNT=155 /TID=Hs.180312.0 /TIER=FL+Stack /STK=35 /UG=Hs.180312 /LL=51021 /DEF=Homo sapiens CGI-132 protein (LOC51021), mRNA. /PROD=CGI-132 protein /FL=gb:NM_016065.1 gb:AF151890.1	657.65	P	17.54	1801.26	P	1829.46	P	1814.2	45.07	2.76	2.6	2.93	*
219366_at	apoptosis, caspase activation inhibitor	NM_020371	57099	gb:NM_020371.1 /DB_XREF=gi:9966840 /GEN=LOC57099 /FEA=FLmRNA /CNT=36 /TID=Hs.63168.0 /TIER=FL /STK=0 /UG=Hs.63168 /LL=57099 /DEF=Homo sapiens cell death regulator aven (LOC57099), mRNA. /PROD=cell death regulator aven /FL=gb:AF283508.1 gb:NM_020371.1	297.4	P	12.86	826.18	P	842.26	P	833.67	13.21	2.8	2.6	3.03	*
229538_s_at	IQ motif containing GTPase activating protein 3	AW271106	128239	gb:AW271106 /DB_XREF=gi:6658136 /DB_XREF=xr49a07.x1 /CLONE=IMAGE:2763444 /FEA=EST /CNT=54 /TID=Hs.133294.1 /TIER=ConsEnd /STK=0 /UG=Hs.133294 /UG_TITLE=ESTs	48.62	P	12.54	175.87	P	282.78	P	230.05	54	4.73	2.6	8.94	*
205176_s_at	integrin beta 3 binding protein (beta3-endonexin)	NM_014288	23421	gb:NM_014288.1 /DB_XREF=gi:7657205 /GEN=ITGB3BP /FEA=FLmRNA /CNT=43 /TID=Hs.82084.0 /TIER=FL+Stack /STK=17 /UG=Hs.82084 /LL=23421 /DEF=Homo sapiens integrin beta 3 binding protein (beta3-endonexin) (ITGB3BP), mRNA. /PROD=integrin beta 3 binding protein(beta3-endonexin) /FL=gb:NM_014288.1 gb:AF175306.1 gb:BC005301.1	465.89	P	17.93	1280.79	P	1418.82	P	1348.47	73.45	2.89	2.59	3.22	*
208055_s_at	DKFZP564G092 protein	NM_015601	26091	gb:NM_015601.1 /DB_XREF=gi:7661611 /GEN=DKFZP564G092 /FEA=FLmRNA /CNT=2 /TID=Hs.11123.0 /TIER=FL /STK=0 /UG=Hs.11123 /LL=26091 /DEF=Homo sapiens DKFZP564G092 protein (DKFZP564G092), mRNA. /PROD=DKFZP564G092 protein /FL=gb:NM_015601.1	129.7	P	12.32	382.1	P	474.04	P	428.51	46.12	3.3	2.59	4.18	*
209433_s_at	phosphoribosyl pyrophosphate amidotransferase	AI457120	5471	gb:AI457120 /DB_XREF=gi:4309989 /DB_XREF=tl72b10.x1 /CLONE=IMAGE:2152603 /FEA=FLmRNA /CNT=125 /TID=Hs.311.1 /TIER=Stack /STK=8 /UG=Hs.311 /LL=5471 /UG_GENE=PPAT /UG_TITLE=phosphoribosyl pyrophosphate amidotransferase /FL=gb:U00238.1	242.57	P	15.12	902.64	P	1745.97	P	1323.72	421.64	5.46	2.59	8.44	*
222601_at	hypothetical protein FLJ10808	AI457479	55236	gb:AI457479 /DB_XREF=gi:4310348 /DB_XREF=tk08c12.x1 /CLONE=IMAGE:2150422 /FEA=FLmRNA /CNT=107 /TID=Hs.59838.0 /TIER=Stack /STK=8 /UG=Hs.59838 /LL=55236 /UG_GENE=FLJ10808 /UG_TITLE=hypothetical protein FLJ10808 /FL=gb:NM_018227.1 gb:AB014773.1	382.61	P	13.29	1137.24	P	1048.52	P	1093.27	52.47	2.86	2.59	3.15	*
228050_at	hypothetical protein FLJ12787	AA046406	84135	gb:AA046406 /DB_XREF=gi:1526326 /DB_XREF=zk70b10.s1 /CLONE=IMAGE:488155 /FEA=mRNA /CNT=27 /TID=Hs.100134.1 /TIER=Stack /STK=10 /UG=Hs.100134 /LL=55474 /UG_GENE=PRO1942 /UG_TITLE=hypothetical protein PRO1942	91.15	P	8.1	520.84	P	309.25	P	415.01	106.75	4.55	2.59	6.72	*
228628_at	Homo sapiens cDNA FLJ42565 fis, clone BRACE3007472	AI478268	376699	gb:AI478268 /DB_XREF=gi:4371494 /DB_XREF=tm44e12.x1 /CLONE=IMAGE:2161006 /FEA=EST /CNT=19 /TID=Hs.24444.0 /TIER=Stack /STK=8 /UG=Hs.24444 /UG_TITLE=Homo sapiens cDNA: FLJ22165 fis, clone HRC00470	174.92	P	21.92	545.19	P	560.54	P	552.77	21.52	3.16	2.59	4.01	*
214007_s_at	PTK9 protein tyrosine kinase 9	AW665024	5756	gb:AW665024 /DB_XREF=gi:7457569 /DB_XREF=hi86c09.x1 /CLONE=IMAGE:2979184 /FEA=EST /CNT=26 /TID=Hs.82643.1 /TIER=ConsEnd /STK=0 /UG=Hs.82643 /LL=5756 /UG_GENE=PTK9 /UG_TITLE=protein tyrosine kinase 9	273.27	P	21.65	1563.87	P	924.18	P	1243.82	323.24	4.55	2.58	6.68	*
221520_s_at	cell division cycle associated 8	BC001651	55143	gb:BC001651.1 /DB_XREF=gi:12804484 /FEA=FLmRNA /CNT=154 /TID=Hs.48855.1 /TIER=FL+Stack /STK=8 /UG=Hs.48855 /LL=55143 /UG_GENE=FLJ10468 /DEF=Homo sapiens, hypothetical protein FLJ10468, clone MGC:2726, mRNA, complete cds. /PROD=hypothetical protein FLJ10468 /FL=gb:BC000703.1 gb:BC001651.1	235.65	A	62.76	834.93	P	1223.42	P	1027.42	197.62	4.36	2.58	8.21	*
222549_at	claudin 1	AF101051	9076	gb:AF101051.1 /DB_XREF=gi:4323580 /GEN=SEMP1 /FEA=FLmRNA /CNT=202 /TID=Hs.7327.0 /TIER=FL+Stack /STK=55 /UG=Hs.7327 /LL=9076 /DEF=Homo sapiens senescence-associated epithelial membrane protein (SEMP1) mRNA, complete cds. /PROD=senescence-associated epithelial membraneprotein /FL=gb:AF115546.1 gb:AF101051.1 gb:NM_021101.1 gb:AF134160.1	274.05	P	42.19	1021.07	P	984.59	P	1001.83	141.9	3.66	2.58	5.23	*
222752_s_at	hypothetical protein FLJ10874	AK024066	55248	gb:AK024066.1 /DB_XREF=gi:10436346 /FEA=FLmRNA /CNT=63 /TID=Hs.30318.0 /TIER=Stack /STK=28 /UG=Hs.30318 /LL=55248 /UG_GENE=FLJ10874 /UG_TITLE=hypothetical protein FLJ10874 /DEF=Homo sapiens cDNA FLJ14004 fis, clone Y79AA1002351. /FL=gb:NM_018252.1	196.73	P	16.51	648.78	P	565.43	P	607.69	43.9	3.09	2.58	3.72	*
1568955_at	formin binding protein 2	BE877775	23380	gb:BE877775 /DB_XREF=gi:10326551 /DB_XREF=601486342F1 /CLONE=IMAGE:3888707 /TID=Hs2.397546.1 /CNT=36 /FEA=mRNA /TIER=ConsEnd /STK=0 /UG=Hs.397546 /UG_TITLE=Homo sapiens, clone IMAGE:5243590, mRNA	518.54	P	18.51	1457.63	P	1802.86	P	1631.27	172.9	3.15	2.58	3.74	*
209754_s_at	thymopoietin	AF113682	7112	gb:AF113682.1 /DB_XREF=gi:6855608 /FEA=FLmRNA /CNT=69 /TID=Hs.11355.2 /TIER=FL /STK=0 /UG=Hs.11355 /LL=7112 /UG_GENE=TMPO /DEF=Homo sapiens clone FLB3436 PRO0868 mRNA, complete cds. /PROD=PRO0868 /FL=gb:U09087.1 gb:AF113682.1	218.42	P	11.78	932.93	P	656.29	P	794.96	139.29	3.64	2.57	4.77	*
213926_s_at	HIV-1 Rev binding protein	AI742626	3267	gb:AI742626 /DB_XREF=gi:5110914 /DB_XREF=wg44c03.x1 /CLONE=IMAGE:2367940 /FEA=EST /CNT=44 /TID=Hs.171545.1 /TIER=ConsEnd /STK=0 /UG=Hs.171545 /LL=3267 /UG_GENE=HRB /UG_TITLE=HIV-1 Rev binding protein	173.59	P	23.01	548.84	P	541.81	P	545.97	13.94	3.15	2.57	4.03	*
218631_at	vasopressin-induced transcript	NM_021732	60370	gb:NM_021732.1 /DB_XREF=gi:11119427 /GEN=PP5395 /FEA=FLmRNA /CNT=92 /TID=Hs.23918.0 /TIER=FL+Stack /STK=41 /UG=Hs.23918 /LL=60370 /DEF=Homo sapiens hypothetical protein PP5395 (PP5395), mRNA. /PROD=hypothetical protein PP5395 /FL=gb:BC000877.1 gb:AF241786.1 gb:NM_021732.1	511.81	P	25.11	2096.74	P	1517.62	P	1806.61	291.79	3.53	2.57	4.54	*
223701_s_at	ubiquitin specific protease 47	AF059318	55031	gb:AF059318.1 /DB_XREF=gi:12001943 /FEA=FLmRNA /CNT=15 /TID=Hs.300700.2 /TIER=FL /STK=0 /UG=Hs.300700 /LL=55031 /UG_GENE=FLJ20727 /DEF=Homo sapiens My002 protein mRNA, complete cds. /PROD=My002 protein /FL=gb:AF059318.1	139.38	P	10.31	436.45	P	397.29	P	416.95	23.81	2.99	2.57	3.5	*
238539_at	Hermansky-Pudlak syndrome 3	BG163294	84343	gb:BG163294 /DB_XREF=gi:12669922 /DB_XREF=602338607F1 /CLONE=IMAGE:4446888 /FEA=EST /CNT=11 /TID=Hs.257585.0 /TIER=ConsEnd /STK=0 /UG=Hs.257585 /UG_TITLE=ESTs	170.05	P	16.06	500.21	P	639.33	P	569.58	69.88	3.35	2.56	4.3	*
1568957_x_at	formin binding protein 2	BE877775	23380	gb:BE877775 /DB_XREF=gi:10326551 /DB_XREF=601486342F1 /CLONE=IMAGE:3888707 /TID=Hs2.397546.1 /CNT=36 /FEA=mRNA /TIER=ConsEnd /STK=0 /UG=Hs.397546 /UG_TITLE=Homo sapiens, clone IMAGE:5243590, mRNA	459.28	P	9.89	1265.79	P	1522.62	P	1393.83	128.82	3.03	2.56	3.51	*
226448_at	hypothetical gene supported by BC009447	AI130705	375061	gb:AI130705 /DB_XREF=gi:3600721 /DB_XREF=qc12d05.x1 /CLONE=IMAGE:1709385 /FEA=EST /CNT=49 /TID=Hs.38516.1 /TIER=Stack /STK=8 /UG=Hs.38516 /UG_TITLE=ESTs, Weakly similar to A46302 PTB-associated splicing factor, long form (H.sapiens)	351.85	P	15.55	981.6	P	1206.51	P	1093.76	112.96	3.11	2.55	3.7	*
235286_at	chemokine-like factor super family 1	BG533580	113540	gb:BG533580 /DB_XREF=gi:13525120 /DB_XREF=602562211F1 /CLONE=IMAGE:4700138 /FEA=EST /CNT=14 /TID=Hs.133493.0 /TIER=ConsEnd /STK=0 /UG=Hs.133493 /UG_TITLE=ESTs	42.36	P	12.75	261.76	P	157.59	P	210.08	53.04	4.96	2.55	10.59	*
201327_s_at	chaperonin containing TCP1, subunit 6A (zeta 1)	NM_001762	908	gb:NM_001762.1 /DB_XREF=gi:4502642 /GEN=CCT6A /FEA=FLmRNA /CNT=306 /TID=Hs.82916.0 /TIER=FL+Stack /STK=107 /UG=Hs.82916 /LL=908 /DEF=Homo sapiens chaperonin containing TCP1, subunit 6A (zeta 1) (CCT6A), mRNA. /PROD=chaperonin containing TCP1, subunit 6A (zeta 1) /FL=gb:L27706.1 gb:M94083.1 gb:NM_001762.1	1064.4	P	72.35	3731.07	P	3040.4	P	3379.67	366.5	3.18	2.54	3.89	*
202143_s_at	COP9 signalosome subunit 8	NM_006710	10920	gb:NM_006710.1 /DB_XREF=gi:5729778 /GEN=COP9 /FEA=FLmRNA /CNT=219 /TID=Hs.75193.0 /TIER=FL /STK=2 /UG=Hs.75193 /LL=10920 /DEF=Homo sapiens COP9 homolog (COP9), mRNA. /PROD=COP9 homolog /FL=gb:U51205.1 gb:BC003090.1 gb:NM_006710.1	848.97	P	56.35	2677.76	P	4228.7	P	3452.34	775.24	4.07	2.54	5.69	*
223584_s_at	kelch repeat and BTB (POZ) domain containing 2	BF000166	25948	gb:BF000166 /DB_XREF=gi:10700441 /DB_XREF=7h18g03.x1 /CLONE=IMAGE:3316372 /FEA=FLmRNA /CNT=24 /TID=Hs.20237.0 /TIER=Stack /STK=8 /UG=Hs.20237 /LL=25948 /UG_GENE=DKFZP566C134 /UG_TITLE=DKFZP566C134 protein /FL=gb:AF151831.1	180.47	P	15.74	664.18	P	524.09	P	594.38	73	3.29	2.54	4.19	*
236312_at	Homo sapiens transcribed sequence with weak similarity to protein sp:P39191 (H.sapiens) ALU4_HUMAN Alu subfamily SB2 sequence contamination warning entry	AA938184		gb:AA938184 /DB_XREF=gi:3096295 /DB_XREF=oc10d11.s1 /CLONE=IMAGE:1340469 /FEA=EST /CNT=6 /TID=Hs.44380.0 /TIER=ConsEnd /STK=5 /UG=Hs.44380 /UG_TITLE=ESTs	22.29	A	6.14	116.13	P	294.49	P	205.36	89.04	9.21	2.54	20.64	*
204531_s_at	breast cancer 1, early onset	NM_007295	672	gb:NM_007295.1 /DB_XREF=gi:6552300 /GEN=BRCA1 /FEA=FLmRNA /CNT=51 /TID=Hs.194143.4 /TIER=FL /STK=4 /UG=Hs.194143 /LL=672 /DEF=Homo sapiens breast cancer 1, early onset (BRCA1), transcript variant BRCA1b, mRNA. /PROD=breast cancer 1, early onset /FL=gb:NM_007295.1	129.1	P	10.12	510.95	P	379.1	P	445.15	67.18	3.45	2.53	4.48	*
209626_s_at	oxysterol binding protein-like 3	AI202969	26031	gb:AI202969 /DB_XREF=gi:3755575 /DB_XREF=qr32d06.x1 /CLONE=IMAGE:1942571 /FEA=FLmRNA /CNT=83 /TID=Hs.197955.0 /TIER=Stack /STK=8 /UG=Hs.197955 /LL=26031 /UG_GENE=KIAA0704 /UG_TITLE=KIAA0704 protein /FL=gb:AY008372.1	317.61	P	15.98	889.55	P	863.63	P	877.2	21.47	2.76	2.53	3.04	*
212379_at	phosphoribosylglycinamide formyltransferase, phosphoribosylglycinamide synthetase, phosphoribosylaminoimidazole synthetase	BE966876	2618	gb:BE966876 /DB_XREF=gi:11772747 /DB_XREF=601660886R1 /CLONE=IMAGE:3915813 /FEA=FLmRNA /CNT=175 /TID=Hs.82285.1 /TIER=Stack /STK=9 /UG=Hs.82285 /LL=2618 /UG_GENE=GART /UG_TITLE=phosphoribosylglycinamide formyltransferase, phosphoribosylglycinamide synthetase, phosphoribosylaminoimidazole synthetase /FL=gb:NM_000819.1	382.49	P	28.97	1123.93	P	1543.42	P	1333.74	209.69	3.49	2.53	4.55	*
215134_at	phosphatidylinositol 4-kinase type II	H84390	55361	gb:H84390 /DB_XREF=gi:1063061 /DB_XREF=yv85g11.r1 /CLONE=IMAGE:249572 /FEA=mRNA /CNT=8 /TID=Hs.25300.1 /TIER=ConsEnd /STK=0 /UG=Hs.25300 /LL=55361 /UG_GENE=PI4KII /UG_TITLE=phosphatidylinositol 4-kinase type II	100.15	P	5.88	274.93	P	313.18	P	294.19	19.91	2.94	2.53	3.4	*
223451_s_at	chemokine-like factor	AF096895	51192	gb:AF096895.2 /DB_XREF=gi:9989691 /GEN=CKLF1 /FEA=FLmRNA /CNT=39 /TID=Hs.15159.2 /TIER=FL+Stack /STK=21 /UG=Hs.15159 /LL=51192 /DEF=Homo sapiens chemokine-like factor 1 (CKLF1) mRNA, complete cds. /PROD=chemokine-like factor 1 /FL=gb:AF096895.2	1066.88	P	41.44	3062.45	P	4117.09	P	3588.7	527.77	3.36	2.53	4.22	*
225297_at	hypothetical protein BC014003	AV715391	115106	gb:AV715391 /DB_XREF=gi:10796908 /DB_XREF=AV715391 /CLONE=DCBBRE03 /FEA=EST /CNT=111 /TID=Hs.184164.0 /TIER=Stack /STK=48 /UG=Hs.184164 /UG_TITLE=ESTs	679.61	P	40.83	1865.64	P	2090.28	P	1980.21	118.13	2.91	2.53	3.35	*
200807_s_at	heat shock 60kDa protein 1 (chaperonin)	NM_002156	3329	gb:NM_002156.1 /DB_XREF=gi:4504520 /GEN=HSPD1 /FEA=FLmRNA /CNT=475 /TID=Hs.79037.0 /TIER=FL+Stack /STK=104 /UG=Hs.79037 /LL=3329 /DEF=Homo sapiens heat shock 60kD protein 1 (chaperonin) (HSPD1), mRNA. /PROD=heat shock 60kD protein 1 (chaperonin) /FL=gb:NM_002156.1 gb:M34664.1 gb:M22382.1 gb:BC002676.1 gb:BC003030.1	3937.55	P	280.07	10937.8	P	11632.3	P	11265.2	386	2.86	2.52	3.28	*
200853_at	H2A histone family, member Z	NM_002106	3015	gb:NM_002106.1 /DB_XREF=gi:4504254 /GEN=H2AFZ /FEA=FLmRNA /CNT=475 /TID=Hs.119192.0 /TIER=FL+Stack /STK=136 /UG=Hs.119192 /LL=3015 /DEF=Homo sapiens H2A histone family, member Z (H2AFZ), mRNA. /PROD=H2A histone family, member Z /FL=gb:M37583.1 gb:NM_002106.1	3086.97	P	187	8423.7	P	9395.7	P	8906.76	493.92	2.89	2.52	3.31	*
201250_s_at	solute carrier family 2 (facilitated glucose transporter), member 1	NM_006516	6513	gb:NM_006516.1 /DB_XREF=gi:5730050 /GEN=SLC2A1 /FEA=FLmRNA /CNT=479 /TID=Hs.169902.0 /TIER=FL /STK=4 /UG=Hs.169902 /LL=6513 /DEF=Homo sapiens solute carrier family 2 (facilitated glucose transporter), member 1 (SLC2A1), mRNA. /PROD=solute carrier family 2 (facilitated glucosetransporter), member 1 /FL=gb:K03195.1 gb:NM_006516.1	245.85	P	17.99	847.93	P	696.1	P	769.82	81.52	3.13	2.51	3.85	*
208546_x_at	histone 1, H2bh	NM_003524	8345	gb:NM_003524.1 /DB_XREF=gi:4504268 /GEN=H2BFJ /FEA=FLmRNA /CNT=3 /TID=Hs.249216.0 /TIER=FL /STK=0 /UG=Hs.249216 /LL=8345 /DEF=Homo sapiens H2B histone family, member J (H2BFJ), mRNA. /PROD=H2B histone family, member J /FL=gb:NM_003524.1	192.07	P	19.8	551.2	P	644.54	P	599.01	50.73	3.12	2.51	3.91	*
210974_s_at	adaptor-related protein complex 3, delta 1 subunit	AF130042	8943	gb:AF130042.1 /DB_XREF=gi:11493394 /FEA=FLmRNA /CNT=2 /TID=Hs.75056.1 /TIER=FL /STK=0 /UG=Hs.75056 /LL=8943 /UG_GENE=AP3D1 /DEF=Homo sapiens clone FLB0124 PRO0039 mRNA, complete cds. /PROD=PRO0039 /FL=gb:AF130042.1	107.65	A	10.85	314.05	P	327.42	P	320.21	13.88	2.97	2.51	3.61	*
219280_at	chromosome 21 open reading frame 107	NM_018963	54014	gb:NM_018963.1 /DB_XREF=gi:11321643 /GEN=WDR9 /FEA=FLmRNA /CNT=39 /TID=Hs.225674.0 /TIER=FL /STK=1 /UG=Hs.225674 /LL=54014 /DEF=Homo sapiens WD repeat domain 9 (WDR9), mRNA. /PROD=WD repeat domain 9 /FL=gb:NM_018963.1	58.03	P	5.12	201.85	P	165.77	P	184.4	19.62	3.18	2.51	3.98	*
239253_at	Homo sapiens transcribed sequences	AI926924		gb:AI926924 /DB_XREF=gi:5662888 /DB_XREF=wn01b12.x1 /CLONE=IMAGE:2444159 /FEA=EST /CNT=6 /TID=Hs.132080.0 /TIER=ConsEnd /STK=4 /UG=Hs.132080 /UG_TITLE=ESTs	37.4	P	6.43	118.44	P	126.1	P	121.91	5.73	3.26	2.51	4.58	*
202532_s_at	dihydrofolate reductase	BC000192	1719	gb:BC000192.1 /DB_XREF=gi:12652874 /FEA=FLmRNA /CNT=185 /TID=Hs.83765.0 /TIER=FL+Stack /STK=41 /UG=Hs.83765 /LL=1719 /UG_GENE=DHFR /DEF=Homo sapiens, dihydrofolate reductase, clone MGC:857, mRNA, complete cds. /PROD=dihydrofolate reductase /FL=gb:NM_000791.2 gb:BC000192.1 gb:BC003584.1	260.1	P	9.91	825.82	P	1356.12	P	1090.14	265.6	4.19	2.5	5.91	*
35160_at	LIM domain binding 1	AF064491	8861	Cluster Incl. AF064491:Homo sapiens LIM homeobox protein cofactor (CLIM2) mRNA, complete cds /cds=(313,1440) /gb=AF064491 /gi=3372806 /ug=Hs.26002 /len=1965	175.11	P	15.36	781.69	P	532.28	P	656.67	127.62	3.75	2.5	5.16	*
225114_at	alkylglycerone phosphate synthase	AA127674	8540	gb:AA127674 /DB_XREF=gi:1686962 /DB_XREF=zk92b04.s1 /CLONE=IMAGE:490255 /FEA=mRNA /CNT=114 /TID=Hs.331666.0 /TIER=Stack /STK=20 /UG=Hs.331666 /UG_TITLE=Homo sapiens mRNA; cDNA DKFZp762O2215 (from clone DKFZp762O2215)	279.35	P	12.02	766.38	P	756.82	P	760.47	23.64	2.72	2.5	2.97	*
225520_at	formyltetrahydrofolate synthetase domain containing 1	AL133260	25902	gb:AL133260 /DB_XREF=gi:8439041 /FEA=mRNA /CNT=90 /TID=Hs.44155.0 /TIER=Stack /STK=41 /UG=Hs.44155 /LL=25902 /UG_GENE=DKFZP586G1517 /UG_TITLE=DKFZP586G1517 protein /DEF=Human DNA sequence from clone RP1-292B18 on chromosome 6q24.3-25.3. Contains a 60S ribosomal protein L32 (RPL32) pseudogene, the 3 end of the gene for a novel protein similar to NADP+ dependent methylenetetrahydrofolate dehydrogen…	194.19	P	18.99	564.86	P	608.41	P	586.61	39.89	3.02	2.5	3.71	*
233421_s_at	Homo sapiens transcribed sequence with strong similarity to protein ref:NP_060700.1 (H.sapiens) hypothetical protein FLJ10814; nucleoporin 133 [Homo sapiens]	AU146738		gb:AU146738 /DB_XREF=gi:11008259 /DB_XREF=AU146738 /CLONE=HEMBB1001356 /FEA=mRNA /CNT=4 /TID=Hs.296680.0 /TIER=ConsEnd /STK=1 /UG=Hs.296680 /UG_TITLE=Homo sapiens cDNA FLJ11985 fis, clone HEMBB1001356	104.98	A	11.35	300.43	P	352.6	P	326.47	26.35	3.11	2.5	3.92	*
238015_at	Homo sapiens cDNA FLJ14633 fis, clone NT2RP2000938.	BE620598		gb:BE620598 /DB_XREF=gi:9891536 /DB_XREF=601483124T1 /CLONE=IMAGE:3885917 /FEA=EST /CNT=14 /TID=Hs.292913.0 /TIER=ConsEnd /STK=1 /UG=Hs.292913 /UG_TITLE=ESTs	289.3	P	24.41	923.3	P	815.7	P	867.09	61.84	3	2.5	3.61	*
201725_at	chromosome 10 open reading frame 7	NM_006023	8872	gb:NM_006023.1 /DB_XREF=gi:5174422 /GEN=D123 /FEA=FLmRNA /CNT=227 /TID=Hs.82043.0 /TIER=FL+Stack /STK=111 /UG=Hs.82043 /LL=8872 /DEF=Homo sapiens D123 gene product (D123), mRNA. /PROD=D123 gene product /FL=gb:U27112.1 gb:BC001600.1 gb:D14878.1 gb:NM_006023.1	1199.84	P	39.01	3223.06	P	3126.28	P	3176.42	66.94	2.65	2.49	2.82	*
209799_at	protein kinase, AMP-activated, alpha 1 catalytic subunit	AF100763	5562	gb:AF100763.1 /DB_XREF=gi:5410311 /FEA=FLmRNA /CNT=47 /TID=Hs.9247.0 /TIER=FL /STK=0 /UG=Hs.9247 /LL=5562 /UG_GENE=PRKAA1 /DEF=Homo sapiens AMP-activated kinase alpha 1 subunit mRNA, complete cds. /PROD=AMP-activated kinase alpha 1 subunit /FL=gb:NM_006251.1 gb:AB022017.1 gb:AF100763.1	160.15	P	10.19	559.11	P	445.21	P	502.39	57.67	3.14	2.49	3.85	*
218564_at	hypothetical protein FLJ10520	BC002574	55159	gb:BC002574.1 /DB_XREF=gi:12803494 /FEA=FLmRNA /CNT=90 /TID=Hs.209473.0 /TIER=FL /STK=0 /UG=Hs.209473 /LL=55159 /UG_GENE=FLJ10520 /DEF=Homo sapiens, hypothetical protein FLJ10520, clone MGC:954, mRNA, complete cds. /PROD=hypothetical protein FLJ10520 /FL=gb:BC002574.1 gb:NM_018124.1	259.22	P	6.59	769.89	P	680.46	P	726.85	47.11	2.8	2.49	3.13	*
201456_s_at	BUB3 budding uninhibited by benzimidazoles 3 homolog (yeast)	AU160695	9184	gb:AU160695 /DB_XREF=gi:11022216 /DB_XREF=AU160695 /CLONE=Y79AA1002240 /FEA=FLmRNA /CNT=269 /TID=Hs.40323.0 /TIER=Stack /STK=8 /UG=Hs.40323 /LL=9184 /UG_GENE=BUB3 /UG_TITLE=BUB3 (budding uninhibited by benzimidazoles 3, yeast) homolog /FL=gb:AF081496.1 gb:NM_004725.1 gb:AF053304.1 gb:BC005138.1 gb:AF047472.1	648.31	P	30.89	1795.97	P	1715.96	P	1760.3	53.51	2.72	2.48	2.99	*
203328_x_at	insulin-degrading enzyme	NM_004969	3416	gb:NM_004969.1 /DB_XREF=gi:4826769 /GEN=IDE /FEA=FLmRNA /CNT=119 /TID=Hs.1508.0 /TIER=FL+Stack /STK=11 /UG=Hs.1508 /LL=3416 /DEF=Homo sapiens insulin-degrading enzyme (IDE), mRNA. /PROD=insulysin /FL=gb:M21188.1 gb:NM_004969.1	235.94	P	26.1	699.9	P	982.1	P	841.1	141.27	3.56	2.48	4.89	*
211081_s_at	mitogen-activated protein kinase kinase kinase kinase 5 /// mitogen-activated protein kinase kinase kinase kinase 5	Z25426	11183 /// 11183	gb:Z25426.1 /DB_XREF=gi:405730 /FEA=FLmRNA /CNT=1 /TID=HsAffx.901132.383 /TIER=FL /STK=0 /DEF=H.sapiens protein-serinethreonine kinase gene, complete CDS. /PROD=protein-serinethreonine kinase /FL=gb:Z25426.1	65.08	P	5.6	196.59	P	293.26	P	244.72	48.91	3.76	2.48	5.2	*
216304_x_at	YME1-like 1 (S. cerevisiae)	AJ295618	10730	gb:AJ295618 /DB_XREF=gi:9506352 /FEA=DNA /CNT=2 /TID=Hs.206521.1 /TIER=ConsEnd /STK=0 /UG=Hs.206521 /LL=10730 /UG_GENE=YME1L1 /UG_TITLE=YME1 (S.cerevisiae)-like 1 /DEF=Homo sapiens FTSH gene for putative ATPases, exons 1 and 2 and join CDS	1325.16	P	91.59	3723.07	P	3623.95	P	3683.05	80.56	2.78	2.48	3.15	*
224320_s_at	MCM8 minichromosome maintenance deficient 8 (S. cerevisiae)	BC005170	84515	gb:BC005170.1 /DB_XREF=gi:13477382 /FEA=FLmRNA /CNT=1 /TID=Hs.88959.0 /TIER=FL /STK=0 /UG=Hs.88959 /DEF=Homo sapiens, clone MGC:4816, mRNA, complete cds. /PROD=Unknown (protein for MGC:4816) /FL=gb:BC005170.1	127.1	P	7.93	422.25	P	350.27	P	386.2	38.73	3.04	2.48	3.67	*
228597_at	chromosome 21 open reading frame 45	AW151538	54069	gb:AW151538 /DB_XREF=gi:6199436 /DB_XREF=xf65e06.x1 /CLONE=IMAGE:2622946 /FEA=EST /CNT=21 /TID=Hs.83513.0 /TIER=Stack /STK=15 /UG=Hs.83513 /UG_TITLE=ESTs, Weakly similar to ALU1_HUMAN ALU SUBFAMILY J SEQUENCE CONTAMINATION WARNING ENTRY (H.sapiens)	242.64	P	13.3	665.78	P	818.81	P	741.42	77.62	3.06	2.48	3.68	*
200820_at	proteasome (prosome, macropain) 26S subunit, non-ATPase, 8	NM_002812	5714	gb:NM_002812.1 /DB_XREF=gi:4506232 /GEN=PSMD8 /FEA=FLmRNA /CNT=443 /TID=Hs.78466.0 /TIER=FL+Stack /STK=68 /UG=Hs.78466 /LL=5714 /DEF=Homo sapiens proteasome (prosome, macropain) 26S subunit, non-ATPase, 8 (PSMD8), mRNA. /PROD=proteasome (prosome, macropain) 26S subunit,non-ATPase, 8 /FL=gb:BC001164.1 gb:D38047.1 gb:NM_002812.1	1998.17	P	64.46	5173.81	P	5276.05	P	5225.72	66.56	2.62	2.47	2.77	*
204126_s_at	CDC45 cell division cycle 45-like (S. cerevisiae)	NM_003504	8318	gb:NM_003504.1 /DB_XREF=gi:4502712 /GEN=CDC45L /FEA=FLmRNA /CNT=60 /TID=Hs.114311.0 /TIER=FL+Stack /STK=23 /UG=Hs.114311 /LL=8318 /DEF=Homo sapiens CDC45 (cell division cycle 45, S.cerevisiae, homolog)-like (CDC45L), mRNA. /PROD=CDC45 (cell division cycle 45, S.cerevisiae,homolog)-like /FL=gb:AF053074.1 gb:AF062495.1 gb:NM_003504.1 gb:AF081535.1	55.85	A	18.51	352.31	A	1002.67	P	677.51	324.71	12.13	2.47	32.05	*
216049_at	Rho-related BTB domain containing 3	AK023621	22836	gb:AK023621.1 /DB_XREF=gi:10435602 /FEA=mRNA /CNT=3 /TID=Hs.188006.1 /TIER=ConsEnd /STK=1 /UG=Hs.188006 /LL=22836 /UG_GENE=KIAA0878 /UG_TITLE=KIAA0878 protein /DEF=Homo sapiens cDNA FLJ13559 fis, clone PLACE1007852, highly similar to Homo sapiens mRNA for KIAA0878 protein.	34.68	P	5.11	105.32	P	113.04	P	108.44	5.88	3.13	2.47	4.18	*
219387_at	hypothetical protein LOC55580	NM_017571	55580	gb:NM_017571.1 /DB_XREF=gi:8923837 /GEN=LOC55580 /FEA=FLmRNA /CNT=36 /TID=Hs.254122.0 /TIER=FL /STK=0 /UG=Hs.254122 /LL=55580 /DEF=Homo sapiens hypothetical protein (LOC55580), mRNA. /PROD=hypothetical protein /FL=gb:NM_017571.1	22.86	A	5.32	75.37	P	94.32	P	84.31	10.56	3.69	2.47	6.17	*
221705_s_at	hypothetical protein FLJ21168 /// hypothetical protein FLJ21168	BC005934	80143 /// 80143	gb:BC005934.1 /DB_XREF=gi:13543553 /FEA=FLmRNA /CNT=1 /TID=HsAffx.900774.974 /TIER=FL /STK=0 /DEF=Homo sapiens, hypothetical protein FLJ21168, clone MGC:14549, mRNA, complete cds. /PROD=hypothetical protein FLJ21168 /FL=gb:BC005934.1	120.47	P	10.37	460.68	P	346.12	P	404.45	59.35	3.36	2.47	4.38	*
48808_at	dihydrofolate reductase	AI144299	1719	Cluster Incl. AI144299:qb59h06.x1 Homo sapiens cDNA, 3 end /clone=IMAGE-1704443 /clone_end=3' /gb=AI144299 /gi=3666108 /ug=Hs.106843 /len=765	249	P	16.14	751.73	P	1157.13	P	954.29	202.56	3.83	2.47	5.28	*
222616_s_at	ubiquitin specific protease 16	AI806796	10600	gb:AI806796 /DB_XREF=gi:5393362 /DB_XREF=wf15d08.x1 /CLONE=IMAGE:2350671 /FEA=FLmRNA /CNT=88 /TID=Hs.99819.0 /TIER=Stack /STK=8 /UG=Hs.99819 /LL=10600 /UG_GENE=USP16 /UG_TITLE=ubiquitin specific protease 16 /FL=gb:NM_006447.1 gb:AF113219.1 gb:AF126736.1	95.07	P	8.64	307.17	P	519.43	P	413.06	106.24	4.34	2.47	6.42	*
223172_s_at	hypothetical protein HSPC242	AF060924	51537	gb:AF060924.1 /DB_XREF=gi:12001985 /FEA=FLmRNA /CNT=110 /TID=Hs.25199.0 /TIER=FL+Stack /STK=63 /UG=Hs.25199 /LL=51537 /UG_GENE=HSPC242 /DEF=Homo sapiens clone 018d05 My022 protein mRNA, complete cds. /PROD=My022 protein /FL=gb:NM_016498.1 gb:AF151076.1 gb:AF060924.1	194.09	P	24.73	766.53	P	1634.83	P	1200.39	433.82	6.18	2.47	10.47	*
229713_at	Homo sapiens cDNA FLJ13267 fis, clone OVARC1000964.	AW665227		gb:AW665227 /DB_XREF=gi:7457773 /DB_XREF=hi88c10.x1 /CLONE=IMAGE:2979378 /FEA=EST /CNT=15 /TID=Hs.57079.0 /TIER=Stack /STK=11 /UG=Hs.57079 /UG_TITLE=Homo sapiens cDNA FLJ13267 fis, clone OVARC1000964	316.45	P	16.87	966.15	P	848.55	P	908.46	65.16	2.87	2.47	3.32	*
207904_s_at	leucyl/cystinyl aminopeptidase	NM_005575	4012	gb:NM_005575.1 /DB_XREF=gi:5031880 /GEN=LNPEP /FEA=FLmRNA /CNT=5 /TID=Hs.166733.0 /TIER=FL /STK=0 /UG=Hs.166733 /LL=4012 /DEF=Homo sapiens leucylcystinyl aminopeptidase (LNPEP), mRNA. /PROD=leucylcystinyl aminopeptidase /FL=gb:U62768.1 gb:D50810.1 gb:NM_005575.1	64.59	P	8.61	211.23	P	350.45	P	280.46	70.61	4.34	2.46	6.66	*
210396_s_at	Homo sapiens similar to My016 protein (LOC339088), mRNA	AF271775	339088	gb:AF271775.1 /DB_XREF=gi:12006206 /FEA=FLmRNA /CNT=8 /TID=Hs.307093.0 /TIER=FL /STK=0 /UG=Hs.307093 /DEF=Homo sapiens DC49 mRNA, complete cds. /PROD=DC49 /FL=gb:AF271775.1	1024.12	P	24.37	2621.3	P	2861.68	P	2742.25	123.32	2.68	2.46	2.91	*
213983_s_at	KIAA0648 protein	AW991219	23244	gb:AW991219 /DB_XREF=gi:8249392 /DB_XREF=RDEV128 /FEA=EST /CNT=21 /TID=Hs.31921.0 /TIER=Stack /STK=12 /UG=Hs.31921 /LL=23244 /UG_GENE=KIAA0648 /UG_TITLE=KIAA0648 protein	163.67	M	11.98	444.13	P	514.26	P	479.2	36.05	2.93	2.46	3.48	*
219275_at	programmed cell death 5	NM_004708	9141	gb:NM_004708.1 /DB_XREF=gi:4759223 /GEN=PDCD5 /FEA=FLmRNA /CNT=50 /TID=Hs.166468.0 /TIER=FL /STK=0 /UG=Hs.166468 /LL=9141 /DEF=Homo sapiens programmed cell death 5 (PDCD5), mRNA. /PROD=programmed cell death 5 /FL=gb:AF014955.1 gb:NM_004708.1	364.97	P	9.72	942.21	P	940.93	P	941.46	10.02	2.58	2.46	2.71	*
238977_at	MCM6 minichromosome maintenance deficient 6 (MIS5 homolog, S. pombe) (S. cerevisiae)	R54683	4175	gb:R54683 /DB_XREF=gi:819141 /DB_XREF=yj74f11.s1 /CLONE=IMAGE:154509 /FEA=EST /CNT=8 /TID=Hs.162434.0 /TIER=ConsEnd /STK=4 /UG=Hs.162434 /UG_TITLE=ESTs	44.69	A	3.86	147.47	P	123.88	P	135.84	12.64	3.04	2.46	3.75	*
202733_at	procollagen-proline, 2-oxoglutarate 4-dioxygenase (proline 4-hydroxylase), alpha polypeptide II	NM_004199	8974	gb:NM_004199.1 /DB_XREF=gi:4758867 /GEN=P4HA2 /FEA=FLmRNA /CNT=140 /TID=Hs.3622.0 /TIER=FL+Stack /STK=64 /UG=Hs.3622 /LL=8974 /DEF=Homo sapiens procollagen-proline, 2-oxoglutarate 4-dioxygenase (proline 4-hydroxylase), alpha polypeptide II (P4HA2), mRNA. /PROD=procollagen-proline, 2-oxoglutarate4-dioxygenase (proline 4-hydroxylase), alpha polypeptideII /FL=gb:NM_004199.1 gb:U90441.1	642.15	P	49.79	1833.29	P	1806.66	P	1820.03	89.21	2.83	2.45	3.31	*
204466_s_at	synuclein, alpha (non A4 component of amyloid precursor)	BG260394	6622	gb:BG260394 /DB_XREF=gi:12770210 /DB_XREF=602371523F1 /CLONE=IMAGE:4479556 /FEA=FLmRNA /CNT=101 /TID=Hs.76930.1 /TIER=Stack /STK=16 /UG=Hs.76930 /LL=6622 /UG_GENE=SNCA /UG_TITLE=synuclein, alpha (non A4 component of amyloid precursor) /FL=gb:NM_000345.2 gb:L08850.1	409.67	P	13.84	1553.89	P	1143.99	P	1349.03	206.51	3.29	2.45	4.15	*
211851_x_at	breast cancer 1, early onset	AF005068	672	gb:AF005068.1 /DB_XREF=gi:2218153 /GEN=BRCA1 /FEA=FLmRNA /CNT=1 /TID=Hs.194143.12 /TIER=FL /STK=0 /UG=Hs.194143 /LL=672 /DEF=Homo sapiens breast and ovarian cancer susceptibility protein splice variant (BRCA1) mRNA, complete cds. /PROD=breast and ovarian cancer susceptibility proteinsplice variant /FL=gb:AF005068.1	119.02	A	7.95	329.51	P	321.67	P	325.67	7.7	2.74	2.45	3.09	*
227249_at	nudE nuclear distribution gene E homolog 1 (A. nidulans)	AI857685	54820	gb:AI857685 /DB_XREF=gi:5511301 /DB_XREF=wk96d11.x1 /CLONE=IMAGE:2423253 /FEA=EST /CNT=36 /TID=Hs.263925.3 /TIER=Stack /STK=24 /UG=Hs.263925 /LL=54820 /UG_GENE=FLJ20101 /UG_TITLE=LIS1-interacting protein NUDE1, rat homolog	156.68	P	5.59	435.35	P	586.77	P	510.76	76.3	3.26	2.45	4.1	*
205548_s_at	BTG family, member 3	NM_006806	10950	gb:NM_006806.1 /DB_XREF=gi:5802989 /GEN=BTG3 /FEA=FLmRNA /CNT=41 /TID=Hs.77311.0 /TIER=FL /STK=4 /UG=Hs.77311 /LL=10950 /DEF=Homo sapiens BTG family, member 3 (BTG3), mRNA. /PROD=BTG family, member 3 /FL=gb:D64110.1 gb:NM_006806.1	1022.66	P	48.22	3028.41	P	2672.28	P	2851.73	183.26	2.79	2.44	3.17	*
218834_s_at	likely ortholog of rat GRP78-binding protein	NM_017870	54972	gb:NM_017870.1 /DB_XREF=gi:8923509 /GEN=FLJ20539 /FEA=FLmRNA /CNT=61 /TID=Hs.118552.0 /TIER=FL+Stack /STK=16 /UG=Hs.118552 /LL=54972 /DEF=Homo sapiens hypothetical protein FLJ20539 (FLJ20539), mRNA. /PROD=hypothetical protein FLJ20539 /FL=gb:NM_017870.1	130.64	A	15.22	381.73	P	534.48	P	457.98	76.5	3.51	2.44	4.84	*
224199_at	dickkopf homolog 2 (Xenopus laevis)	AB033941	27123	gb:AB033941.1 /DB_XREF=gi:12249110 /FEA=FLmRNA /CNT=1 /TID=Hs.211869.1 /TIER=FL /STK=0 /UG=Hs.211869 /LL=27123 /UG_GENE=DKK2 /DEF=Homo sapiens mRNA for dickkopf-2 variant, complete cds. /PROD=dickkopf-2 variant /FL=gb:AB033941.1	54.81	P	4.45	150.9	A	152.81	A	151.85	1.89	2.77	2.44	3.2	*
236627_at	Homo sapiens transcribed sequences	R38091		gb:R38091 /DB_XREF=gi:795547 /DB_XREF=yc92f01.s1 /CLONE=IMAGE:23319 /FEA=EST /CNT=6 /TID=Hs.12433.0 /TIER=ConsEnd /STK=6 /UG=Hs.12433 /UG_TITLE=ESTs	24.85	A	2.67	69.66	P	78.52	P	74.38	5.33	2.99	2.44	3.74	*
200750_s_at	RAN, member RAS oncogene family	AF054183	5901	gb:AF054183.1 /DB_XREF=gi:4092053 /FEA=FLmRNA /CNT=483 /TID=Hs.10842.0 /TIER=FL+Stack /STK=189 /UG=Hs.10842 /LL=5901 /UG_GENE=RAN /DEF=Homo sapiens GTP binding protein mRNA, complete cds. /PROD=GTP binding protein /FL=gb:NM_006325.2 gb:BC000852.1 gb:AF052578.1 gb:M31469.1 gb:BC004272.1 gb:AF054183.1	1718.37	P	48.34	5330.6	P	4488.56	P	4907.05	434.35	2.86	2.43	3.3	*
201326_at	chaperonin containing TCP1, subunit 6A (zeta 1)	BE737030	908	gb:BE737030 /DB_XREF=gi:10151022 /DB_XREF=601304610F1 /CLONE=IMAGE:3639098 /FEA=FLmRNA /CNT=306 /TID=Hs.82916.0 /TIER=Stack /STK=73 /UG=Hs.82916 /LL=908 /UG_GENE=CCT6A /UG_TITLE=chaperonin containing TCP1, subunit 6A (zeta 1) /FL=gb:L27706.1 gb:M94083.1 gb:NM_001762.1	1007.58	P	42.89	2620.2	P	2987.47	P	2801.97	188.05	2.78	2.43	3.16	*
205770_at	glutathione reductase	NM_000637	2936	gb:NM_000637.1 /DB_XREF=gi:10835188 /GEN=GSR /FEA=FLmRNA /CNT=28 /TID=Hs.121524.0 /TIER=FL /STK=0 /UG=Hs.121524 /LL=2936 /DEF=Homo sapiens glutathione reductase (GSR), mRNA. /PROD=glutathione reductase /FL=gb:AF228704.1 gb:NM_000637.1	273	P	17.33	830.71	P	1333.07	P	1081.62	251.24	3.96	2.43	5.58	*
207528_s_at	solute carrier family 7, (cationic amino acid transporter, y+ system) member 11	NM_014331	23657	gb:NM_014331.1 /DB_XREF=gi:7657682 /GEN=SLC7A11 /FEA=FLmRNA /CNT=5 /TID=Hs.6682.0 /TIER=FL /STK=1 /UG=Hs.6682 /LL=23657 /DEF=Homo sapiens solute carrier family 7, (cationic amino acid transporter, y+ system) member 11 (SLC7A11), mRNA. /PROD=solute carrier family 7, (cationic amino acidtransporter, y+ system) member 11 /FL=gb:AF200708.1 gb:AB026891.1 gb:NM_014331.1	50	A	13.41	342.83	P	184.99	P	263.88	80.04	5.28	2.43	10.67	*
210104_at	mediator of RNA polymerase II transcription, subunit 6 homolog (yeast)	AF074723	10001	gb:AF074723.1 /DB_XREF=gi:3329505 /GEN=MED6 /FEA=FLmRNA /CNT=21 /TID=Hs.167738.1 /TIER=FL /STK=0 /UG=Hs.167738 /LL=10001 /DEF=Homo sapiens RNA polymerase transcriptional regulation mediator (MED6) mRNA, complete cds. /PROD=RNA polymerase transcriptional regulationmediator /FL=gb:AF074723.1 gb:BC004106.1	255.18	P	14.16	852.89	P	689.75	P	772.35	85.35	3.03	2.43	3.67	*
220235_s_at	receptor-interacting factor 1	NM_018372	55791	gb:NM_018372.1 /DB_XREF=gi:8922961 /GEN=FLJ11269 /FEA=FLmRNA /CNT=9 /TID=Hs.25245.0 /TIER=FL /STK=0 /UG=Hs.25245 /LL=55791 /DEF=Homo sapiens hypothetical protein FLJ11269 (FLJ11269), mRNA. /PROD=hypothetical protein FLJ11269 /FL=gb:NM_018372.1	277.52	P	11.29	926.08	P	746.31	P	837.23	95.01	3.02	2.43	3.63	*
225017_at	hypothetical protein FLJ12892	AK022954	64770	gb:AK022954.1 /DB_XREF=gi:10434643 /FEA=mRNA /CNT=128 /TID=Hs.17731.0 /TIER=Stack /STK=30 /UG=Hs.17731 /LL=64770 /UG_GENE=FLJ12892 /UG_TITLE=hypothetical protein FLJ12892 /DEF=Homo sapiens cDNA FLJ12892 fis, clone NT2RP2004152.	491.03	P	32.21	1310.96	P	1512.46	P	1409.67	107	2.87	2.43	3.38	*
1552572_a_at	mirror-image polydactyly 1	NM_138731	145282	gb:NM_138731.1 /DB_XREF=gi:23503324 /GEN=MIPOL1 /TID=Hs2.373533.1 /CNT=6 /FEA=FLmRNA /TIER=FL /STK=3 /LL=145282 /UG=Hs.373533 /DEF=Homo sapiens mirror-image polydactyly gene 1 (MIPOL1), mRNA. /PROD=mirror-image polydactyly gene 1 /FL=gb:AY059470.1 gb:NM_138731.1	29.14	P	3.22	83.54	P	86.61	P	85.21	3.76	2.92	2.43	3.61	*
1554441_a_at	KIAA0261	AF479418	23063	gb:AF479418.1 /DB_XREF=gi:27450619 /TID=Hs2.154978.2 /CNT=15 /FEA=FLmRNA /TIER=FL /STK=1 /LL=23063 /UG_GENE=FOE /UG=Hs.154978 /DEF=Homo sapiens FOE mRNA, complete cds. /PROD=FOE /FL=gb:AF479418.1	468.18	P	21.22	1422.66	P	1232.96	P	1326.86	101.17	2.83	2.43	3.26	*
1564963_x_at	zinc finger protein 92 (HTF12)	M61872	168374	gb:M61872.1 /DB_XREF=gi:184441 /TID=Hs2.381291.1 /CNT=1 /FEA=mRNA /TIER=ConsEnd /STK=0 /LL=7645 /UG_GENE=ZNF92 /UG=Hs.381291 /UG_TITLE=zinc finger protein 92 (HTF12) /DEF=Human Krueppel-related DNA-binding protein (TF12) mRNA, 5 end.	19.59	A	11.31	91.11	A	188.9	P	139.97	48.92	7.15	2.43	143.5	*
203082_at	BMS1-like, ribosome assembly protein (yeast)	NM_014753	9790	gb:NM_014753.1 /DB_XREF=gi:7661979 /GEN=KIAA0187 /FEA=FLmRNA /CNT=117 /TID=Hs.10848.0 /TIER=FL+Stack /STK=60 /UG=Hs.10848 /LL=9790 /DEF=Homo sapiens KIAA0187 gene product (KIAA0187), mRNA. /PROD=KIAA0187 gene product /FL=gb:NM_014753.1 gb:D80009.1	377.32	P	16	1000.86	P	973.37	P	987.46	22.21	2.62	2.42	2.84	*
205361_s_at	prefoldin 4	AI718295	5203	gb:AI718295 /DB_XREF=gi:5035551 /DB_XREF=as51g04.x1 /CLONE=IMAGE:2320758 /FEA=FLmRNA /CNT=35 /TID=Hs.91161.0 /TIER=Stack /STK=8 /UG=Hs.91161 /LL=5203 /UG_GENE=PFDN4 /UG_TITLE=prefoldin 4 /FL=gb:U41816.1 gb:NM_002623.2	963.16	P	55.92	3002.74	P	2543.38	P	2779.05	239.08	2.89	2.42	3.41	*
213097_s_at	zuotin related factor 1	AI338837	27000	gb:AI338837 /DB_XREF=gi:4075764 /DB_XREF=qq28f09.x1 /CLONE=IMAGE:1933865 /FEA=mRNA /CNT=62 /TID=Hs.82254.0 /TIER=Stack /STK=18 /UG=Hs.82254 /LL=27000 /UG_GENE=ZRF1 /UG_TITLE=zuotin related factor 1	242.13	P	29.11	1012.77	P	713.13	P	863.45	153.02	3.57	2.42	5	*
216855_s_at	gb:D13413.1 /DB_XREF=gi:433414 /FEA=mRNA /CNT=1 /TID=Hs.103804.2 /TIER=ConsEnd /STK=0 /UG=Hs.103804 /LL=3192 /UG_GENE=HNRPU /DEF=Human mRNA for tumor-associated 120 kDa nuclear protein p120, partial cds(carboxyl terminus). /PROD=p120	D13413		gb:D13413.1 /DB_XREF=gi:433414 /FEA=mRNA /CNT=1 /TID=Hs.103804.2 /TIER=ConsEnd /STK=0 /UG=Hs.103804 /LL=3192 /UG_GENE=HNRPU /DEF=Human mRNA for tumor-associated 120 kDa nuclear protein p120, partial cds(carboxyl terminus). /PROD=p120	78.59	A	15.06	239.31	A	286.06	P	262.35	24.24	3.34	2.42	4.99	*
1553678_a_at	integrin, beta 1 (fibronectin receptor, beta polypeptide, antigen CD29 includes MDF2, MSK12)	NM_133376	3688	gb:NM_133376.1 /DB_XREF=gi:19743822 /GEN=ITGB1 /TID=Hs2.287797.6 /CNT=33 /FEA=FLmRNA /TIER=FL /STK=0 /LL=3688 /UG=Hs.287797 /DEF=Homo sapiens integrin, beta 1 (fibronectin receptor, beta polypeptide, antigen CD29 includes MDF2, MSK12) (ITGB1), transcript variant 1E, mRNA. /PROD=integrin beta 1 isoform 1A precursor /FL=gb:NM_133376.1	1798.03	P	61.94	4604.81	P	4701.92	P	4640.75	91.22	2.58	2.42	2.76	*
1554572_a_at	suppressor of variegation 3-9 homolog 2 (Drosophila)	BC029360	79723	gb:BC029360.1 /DB_XREF=gi:20810420 /TID=Hs2.85567.2 /CNT=7 /FEA=FLmRNA /TIER=FL /STK=1 /LL=79723 /UG_GENE=SUV39H2 /UG=Hs.85567 /DEF=Homo sapiens, Similar to suppressor of variegation 3-9 (Drosophila) homolog 2; hypothetical protein FLJ23414, clone MGC:32534 IMAGE:4079431, mRNA, complete cds. /PROD=Similar to suppressor of variegation 3-9(Drosophila) homolog 2; hypothetical protein FLJ23414 /FL=gb…	223.6	P	8.53	896.7	P	632.41	P	764.08	134.5	3.42	2.42	4.45	*
1554807_a_at	Spir-1 protein	BC016825	56907	gb:BC016825.1 /DB_XREF=gi:16877101 /TID=Hs2.16758.1 /CNT=4 /FEA=FLmRNA /TIER=FL /STK=1 /LL=56907 /UG_GENE=Spir-1 /UG=Hs.16758 /DEF=Homo sapiens, clone MGC:24557 IMAGE:4108430, mRNA, complete cds. /PROD=Unknown (protein for MGC:24557) /FL=gb:BC016825.1	185.76	P	18.96	518.34	P	553.76	P	533.55	23.27	2.87	2.42	3.49	*
200889_s_at	signal sequence receptor, alpha (translocon-associated protein alpha)	AI016620	6745	gb:AI016620 /DB_XREF=gi:3230956 /DB_XREF=ov30e10.x1 /CLONE=IMAGE:1638858 /FEA=FLmRNA /CNT=308 /TID=Hs.250773.0 /TIER=Stack /STK=12 /UG=Hs.250773 /LL=6745 /UG_GENE=SSR1 /UG_TITLE=signal sequence receptor, alpha (translocon-associated protein alpha) /FL=gb:AF156965.1 gb:NM_003144.2	905.67	P	32.55	2343.45	P	2725.67	P	2533.7	195.48	2.8	2.41	3.2	*
201330_at	arginyl-tRNA synthetase /// arginyl-tRNA synthetase	NM_002887	5917 /// 5917	gb:NM_002887.1 /DB_XREF=gi:4506428 /GEN=RARS /FEA=FLmRNA /CNT=262 /TID=Hs.180832.0 /TIER=FL+Stack /STK=90 /UG=Hs.180832 /LL=5917 /DEF=Homo sapiens arginyl-tRNA synthetase (RARS), mRNA. /PROD=arginyl-tRNA synthetase /FL=gb:BC000528.1 gb:NM_002887.1	785.86	P	30.33	3055.95	P	2194.04	P	2623.47	437.15	3.34	2.41	4.29	*
205416_s_at	Machado-Joseph disease (spinocerebellar ataxia 3, olivopontocerebellar ataxia 3, autosomal dominant, ataxin 3)	NM_004993	4287	gb:NM_004993.2 /DB_XREF=gi:13518018 /GEN=MJD /FEA=FLmRNA /CNT=36 /TID=Hs.66521.0 /TIER=FL /STK=0 /UG=Hs.66521 /LL=4287 /DEF=Homo sapiens Machado-Joseph disease (spinocerebellar ataxia 3, olivopontocerebellar ataxia 3, autosomal dominant, ataxin 3) (MJD), transcript variant 1, mRNA. /PROD=ataxin 3, isoform 1 /FL=gb:U64820.1 gb:NM_004993.2	133.25	P	4.86	371.61	P	339.81	P	357.07	18.55	2.68	2.41	2.97	*
209849_s_at	RAD51 homolog C (S. cerevisiae)	AF029669	5889	gb:AF029669.1 /DB_XREF=gi:2909800 /GEN=RAD51C /FEA=FLmRNA /CNT=37 /TID=Hs.11393.1 /TIER=FL+Stack /STK=15 /UG=Hs.11393 /LL=5889 /DEF=Homo sapiens Rad51C (RAD51C) mRNA, complete cds. /PROD=Rad51C /FL=gb:AF029669.1	260.89	P	18.47	1239.15	P	784.22	P	1012.28	228.89	3.88	2.41	5.46	*
217043_s_at	mitofusin 1	U95822	55669	gb:U95822.1 /DB_XREF=gi:2252803 /GEN=fzo /FEA=mRNA /CNT=1 /TID=Hs.197877.3 /TIER=ConsEnd /STK=0 /UG=Hs.197877 /LL=55669 /DEF=Human putative transmembrane GTPase mRNA, partial cds. /PROD=putative transmembrane GTPase	353.33	P	13.06	1003.52	P	899.97	P	952.82	54.19	2.7	2.41	3.01	*
222645_s_at	potassium channel tetramerisation domain containing 5	AA872593	54442	gb:AA872593 /DB_XREF=gi:2968771 /DB_XREF=ob10f07.s1 /CLONE=IMAGE:1323301 /FEA=FLmRNA /CNT=118 /TID=Hs.61960.0 /TIER=Stack /STK=19 /UG=Hs.61960 /LL=54442 /UG_GENE=FLJ20040 /UG_TITLE=hypothetical protein /FL=gb:NM_018992.1	177.6	P	17.82	489.81	P	608.62	P	548.98	59.71	3.09	2.41	3.95	*
225018_at	Homo sapiens cDNA FLJ46707 fis, clone TRACH3015467	BF512188		gb:BF512188 /DB_XREF=gi:11597367 /DB_XREF=UI-H-BI3-alq-c-10-0-UI.s1 /CLONE=IMAGE:3068178 /FEA=mRNA /CNT=163 /TID=Hs.16758.0 /TIER=Stack /STK=12 /UG=Hs.16758 /LL=56907 /UG_GENE=Spir-1 /UG_TITLE=Spir-1 protein	238.43	P	16.37	646.89	P	732.72	P	682.99	53.23	2.86	2.41	3.4	*
206497_at	hypothetical protein FLJ10803	NM_018224	55744	gb:NM_018224.1 /DB_XREF=gi:8922676 /GEN=FLJ10803 /FEA=FLmRNA /CNT=13 /TID=Hs.8173.0 /TIER=FL /STK=0 /UG=Hs.8173 /LL=55744 /DEF=Homo sapiens hypothetical protein FLJ10803 (FLJ10803), mRNA. /PROD=hypothetical protein FLJ10803 /FL=gb:NM_018224.1	23.99	A	3.23	68.59	P	76.38	P	72.38	4.59	3.02	2.4	3.94	*
206667_s_at	secretory carrier membrane protein 1	AF005037	9522	gb:AF005037.1 /DB_XREF=gi:2232238 /GEN=SCAMP1 /FEA=FLmRNA /CNT=10 /TID=Hs.31218.0 /TIER=FL /STK=0 /UG=Hs.31218 /LL=9522 /DEF=Homo sapiens secretory carrier membrane protein (SCAMP1) mRNA, complete cds. /PROD=secretory carrier membrane protein /FL=gb:AF038966.1 gb:AF005037.1 gb:NM_004866.1	207.25	P	10.51	651.3	P	1118.67	P	884.66	233.67	4.27	2.4	6.19	*
218295_s_at	nucleoporin 50kDa	NM_007172	10762	gb:NM_007172.1 /DB_XREF=gi:6005817 /GEN=NUP50 /FEA=FLmRNA /CNT=122 /TID=Hs.271623.0 /TIER=FL /STK=2 /UG=Hs.271623 /LL=10762 /DEF=Homo sapiens nucleoporin 50kD (NUP50), mRNA. /PROD=nucleoporin 50kD /FL=gb:AF116624.1 gb:AF107840.1 gb:AF267865.1 gb:NM_007172.1	175.52	P	18.67	497.35	P	498.26	P	497.79	13.19	2.84	2.4	3.45	*
1565717_s_at	gb:BE930017 /DB_XREF=gi:10456093 /DB_XREF=CM3-GN0053-180800-293-g10 /TID=Hs2.392171.1 /CNT=4 /FEA=mRNA /TIER=ConsEnd /STK=0 /UG=Hs.392171 /UG_TITLE=Homo sapiens partial mRNA for FUSCHOP chimaeric fusion protein (type 9 transcript variant)	BE930017		gb:BE930017 /DB_XREF=gi:10456093 /DB_XREF=CM3-GN0053-180800-293-g10 /TID=Hs2.392171.1 /CNT=4 /FEA=mRNA /TIER=ConsEnd /STK=0 /UG=Hs.392171 /UG_TITLE=Homo sapiens partial mRNA for FUSCHOP chimaeric fusion protein (type 9 transcript variant)	766.68	P	44.9	2058.54	P	2634.93	P	2347.7	288.71	3.06	2.4	3.78	*
202721_s_at	glutamine-fructose-6-phosphate transaminase 1	BE645771	2673	gb:BE645771 /DB_XREF=gi:9970082 /DB_XREF=7e76b02.x1 /CLONE=IMAGE:3288363 /FEA=FLmRNA /CNT=122 /TID=Hs.1674.0 /TIER=Stack /STK=15 /UG=Hs.1674 /LL=2673 /UG_GENE=GFPT1 /UG_TITLE=glutamine-fructose-6-phosphate transaminase 1 /FL=gb:NM_002056.1 gb:M90516.1	551.07	P	31.66	1675.34	P	2767.52	P	2221.1	545.64	4.03	2.39	5.75	*
222781_s_at	chromosome 9 open reading frame 40	BF590861	55071	gb:BF590861 /DB_XREF=gi:11683185 /DB_XREF=7h49h10.x1 /CLONE=IMAGE:3319363 /FEA=FLmRNA /CNT=62 /TID=Hs.264363.0 /TIER=Stack /STK=12 /UG=Hs.264363 /LL=55071 /UG_GENE=FLJ10110 /UG_TITLE=hypothetical protein FLJ10110 /FL=gb:NM_017998.1	198.44	M	25.57	889.3	P	593.54	P	744.17	152.82	3.75	2.39	5.47	*
226750_at	FLJ10378 protein	AI767732	55132	gb:AI767732 /DB_XREF=gi:5234241 /DB_XREF=wh39b04.x1 /CLONE=IMAGE:2383087 /FEA=EST /CNT=38 /TID=Hs.256290.1 /TIER=Stack /STK=21 /UG=Hs.256290 /LL=6282 /UG_GENE=S100A11 /UG_TITLE=S100 calcium-binding protein A11 (calgizzarin)	336	P	12.04	1118.97	P	886.39	P	1002.12	118.26	2.98	2.39	3.6	*
228171_s_at	DKFZP434I216 protein	AI056683	25894	gb:AI056683 /DB_XREF=gi:3330549 /DB_XREF=oz26g01.x1 /CLONE=IMAGE:1676496 /FEA=EST /CNT=26 /TID=Hs.49725.0 /TIER=Stack /STK=18 /UG=Hs.49725 /LL=25894 /UG_GENE=DKFZP434I216 /UG_TITLE=DKFZP434I216 protein	129.53	M	14.33	356.78	P	393.48	P	374.14	19.62	2.89	2.39	3.59	*
202213_s_at	cullin 4B	AI650819	8450	gb:AI650819 /DB_XREF=gi:4734798 /DB_XREF=wa95a10.x1 /CLONE=IMAGE:2303898 /FEA=FLmRNA /CNT=168 /TID=Hs.155976.0 /TIER=Stack /STK=10 /UG=Hs.155976 /LL=8450 /UG_GENE=CUL4B /UG_TITLE=cullin 4B /FL=gb:AB014595.1 gb:NM_003588.1	377.55	P	16.6	1086.94	P	966.43	P	1027.97	67.07	2.72	2.38	3.09	*
207714_s_at	serine (or cysteine) proteinase inhibitor, clade H (heat shock protein 47), member 1, (collagen binding protein 1) /// serine (or cysteine) proteinase inhibitor, clade H (heat shock protein 47), member 1, (collagen binding protein 1)	NM_004353	871 /// 871	gb:NM_004353.1 /DB_XREF=gi:4757923 /GEN=SERPINH1 /FEA=FLmRNA /CNT=3 /TID=Hs.241579.0 /TIER=FL /STK=0 /UG=Hs.241579 /LL=871 /DEF=Homo sapiens serine (or cysteine) proteinase inhibitor, clade H (heat shock protein 47), member 1 (SERPINH1), mRNA. /PROD=serine (or cysteine) proteinase inhibitor, cladeH (heat shock protein 47), member 1 /FL=gb:NM_004353.1	1215.83	P	65.73	4583.25	P	3335.54	P	3960.38	627.58	3.26	2.38	4.18	*
217859_s_at	solute carrier family 39 (zinc transporter), member 9	NM_018375	55334	gb:NM_018375.1 /DB_XREF=gi:8922967 /GEN=FLJ11274 /FEA=FLmRNA /CNT=208 /TID=Hs.18104.0 /TIER=FL /STK=3 /UG=Hs.18104 /LL=55334 /DEF=Homo sapiens hypothetical protein FLJ11274 (FLJ11274), mRNA. /PROD=hypothetical protein FLJ11274 /FL=gb:NM_018375.1	179.06	P	11.55	486.48	P	639.04	P	561.34	77.83	3.14	2.38	3.96	*
222464_s_at	hypothetical protein FLJ13081	BC004183	79892	gb:BC004183.1 /DB_XREF=gi:13278833 /FEA=FLmRNA /CNT=186 /TID=Hs.180638.0 /TIER=FL+Stack /STK=42 /UG=Hs.180638 /LL=79892 /UG_GENE=FLJ13081 /DEF=Homo sapiens, clone MGC:2809, mRNA, complete cds. /PROD=Unknown (protein for MGC:2809) /FL=gb:NM_024834.1 gb:BC004183.1	691.98	P	15.37	1747.66	P	1719.43	P	1733.72	39.08	2.51	2.38	2.64	*
222843_at	fidgetin-like 1	AK023411	63979	gb:AK023411.1 /DB_XREF=gi:10435338 /FEA=FLmRNA /CNT=45 /TID=Hs.137516.0 /TIER=Stack /STK=14 /UG=Hs.137516 /LL=63979 /UG_GENE=FIGNL1 /UG_TITLE=fidgetin-like 1 /DEF=Homo sapiens cDNA FLJ13349 fis, clone OVARC1002138, moderately similar to SAP1 PROTEIN. /FL=gb:NM_022116.1	206.21	P	20	708.74	P	566.98	P	638.75	75.72	3.1	2.38	3.97	*
232060_at	Homo sapiens cDNA FLJ20769 fis, clone COL06674	AK000776		gb:AK000776.1 /DB_XREF=gi:7021073 /FEA=mRNA /CNT=13 /TID=Hs.128753.0 /TIER=ConsEnd /STK=0 /UG=Hs.128753 /UG_TITLE=Homo sapiens cDNA FLJ20769 fis, clone COL06674 /DEF=Homo sapiens cDNA FLJ20769 fis, clone COL06674.	76.86	P	6.01	280.46	P	578.78	P	429.42	149.14	5.59	2.38	8.98	*
233562_at	hypothetical protein MGC16291	AK024638	84856	gb:AK024638.1 /DB_XREF=gi:10436961 /FEA=mRNA /CNT=2 /TID=Hs.55977.0 /TIER=ConsEnd /STK=0 /UG=Hs.55977 /UG_TITLE=Homo sapiens cDNA: FLJ20985 fis, clone CAE01062 /DEF=Homo sapiens cDNA: FLJ20985 fis, clone CAE01062.	79.65	A	9.77	645.6	P	303.65	A	474.63	171.71	5.96	2.38	10.04	*
242458_at	Ral-A exchange factor RalGPS2	AA721230	55103	gb:AA721230 /DB_XREF=gi:2737365 /DB_XREF=nz72b04.s1 /CLONE=IMAGE:1300975 /FEA=EST /CNT=7 /TID=Hs.102398.0 /TIER=ConsEnd /STK=0 /UG=Hs.102398 /UG_TITLE=ESTs	54.6	P	4.71	161.32	P	149.08	P	155.03	10.39	2.84	2.38	3.42	*
201144_s_at	eukaryotic translation initiation factor 2, subunit 1 alpha, 35kDa	NM_004094	1965	gb:NM_004094.1 /DB_XREF=gi:4758255 /GEN=EIF2S1 /FEA=FLmRNA /CNT=322 /TID=Hs.151777.0 /TIER=FL+Stack /STK=75 /UG=Hs.151777 /LL=1965 /DEF=Homo sapiens eukaryotic translation initiation factor 2, subunit 1 (alpha, 35kD ) (EIF2S1), mRNA. /PROD=eukaryotic translation initiation factor 2,subunit 1 (alpha, 35kD ) /FL=gb:BC002513.1 gb:NM_004094.1 gb:J02645.1	987.3	P	55.69	3824.75	P	2725.96	P	3275.74	553.33	3.32	2.37	4.32	*
203341_at	CCAAT-box-binding transcription factor	NM_005760	10153	gb:NM_005760.1 /DB_XREF=gi:5031624 /GEN=CBF2 /FEA=FLmRNA /CNT=91 /TID=Hs.184760.0 /TIER=FL+Stack /STK=10 /UG=Hs.184760 /LL=10153 /DEF=Homo sapiens CCAAT-box-binding transcription factor (CBF2), mRNA. /PROD=CCAAT-box-binding transcription factor /FL=gb:M37197.1 gb:NM_005760.1	416.2	P	20.94	1078.23	P	1298	P	1187.71	111.5	2.85	2.37	3.38	*
204317_at	G-2 and S-phase expressed 1	BF305380	51512	gb:BF305380 /DB_XREF=gi:11252279 /DB_XREF=601892858F1 /CLONE=IMAGE:4138335 /FEA=FLmRNA /CNT=73 /TID=Hs.122552.0 /TIER=ConsEnd /STK=0 /UG=Hs.122552 /LL=51512 /UG_GENE=GTSE1 /UG_TITLE=G-2 and S-phase expressed 1 /FL=gb:NM_016426.1 gb:AF223408.1	34.02	A	10.9	114.59	P	158.23	P	136.63	22.21	4.02	2.37	8.75	*
206499_s_at	chromosome condensation 1	NM_001269	1104	gb:NM_001269.1 /DB_XREF=gi:4502800 /GEN=CHC1 /FEA=FLmRNA /CNT=15 /TID=Hs.84746.0 /TIER=FL /STK=1 /UG=Hs.84746 /LL=1104 /DEF=Homo sapiens chromosome condensation 1 (CHC1), mRNA. /PROD=chromosome condensation 1 /FL=gb:NM_001269.1	286.7	P	21.7	763.77	P	961.82	P	862.62	99.5	3.01	2.37	3.75	*
207178_s_at	fyn-related kinase	NM_002031	2444	gb:NM_002031.1 /DB_XREF=gi:4503786 /GEN=FRK /FEA=FLmRNA /CNT=8 /TID=Hs.89426.0 /TIER=FL /STK=0 /UG=Hs.89426 /LL=2444 /DEF=Homo sapiens fyn-related kinase (FRK), mRNA. /PROD=fyn-related kinase /FL=gb:U00803.1 gb:NM_002031.1	19.89	A	4.31	67.53	P	119.51	P	93.36	26.21	4.69	2.37	8.39	*
210257_x_at	cullin 4B	AF212995	8450	gb:AF212995.1 /DB_XREF=gi:13259126 /GEN=CUL4B /FEA=FLmRNA /CNT=10 /TID=Hs.155976.1 /TIER=FL /STK=0 /UG=Hs.155976 /LL=8450 /DEF=Homo sapiens cullin CUL4B (CUL4B) mRNA, complete cds. /PROD=cullin CUL4B /FL=gb:AF212995.1	167.01	P	9.15	574.47	P	447.62	P	511.27	67.19	3.06	2.37	3.81	*
212473_s_at	flavoprotein oxidoreductase MICAL2	BE965029	9645	gb:BE965029 /DB_XREF=gi:11768976 /DB_XREF=601658812R1 /CLONE=IMAGE:3886131 /FEA=mRNA /CNT=134 /TID=Hs.198793.0 /TIER=Stack /STK=49 /UG=Hs.198793 /UG_TITLE=Homo sapiens cDNA: FLJ22463 fis, clone HRC10126	537.11	P	18.89	1388.35	P	1370.01	P	1377.93	43.6	2.57	2.37	2.77	*
221020_s_at	mitochondrial folate transporter/carrier /// mitochondrial folate transporter/carrier	NM_030780	81034 /// 81034	gb:NM_030780.1 /DB_XREF=gi:13540550 /GEN=LOC81034 /FEA=FLmRNA /CNT=1 /TID=HsAffx.900054.18 /TIER=FL /STK=0 /DEF=Homo sapiens folate transportercarrier (LOC81034), mRNA. /PROD=folate transportercarrier /FL=gb:NM_030780.1	687.11	P	26.58	1971.47	P	1733.3	P	1852.97	123.19	2.7	2.37	3.05	*
221058_s_at	chemokine-like factor	NM_016326	51192	gb:NM_016326.2 /DB_XREF=gi:10092611 /GEN=LOC51192 /FEA=FLmRNA /CNT=2 /TID=Hs.15159.1 /TIER=FL /STK=0 /UG=Hs.15159 /LL=51192 /DEF=Homo sapiens chemokine-like factor 3, alternatively spliced (LOC51192), mRNA. /PROD=chemokine-like factor 3, alternatively spliced /FL=gb:NM_016326.2 gb:AF135381.2	617.62	P	44.69	1781.95	P	2718.83	P	2250.16	468.02	3.64	2.37	5.03	*
222156_x_at	cell cycle progression 8 protein	AK022459	9236	gb:AK022459.1 /DB_XREF=gi:10433861 /FEA=mRNA /CNT=5 /TID=Hs.82506.1 /TIER=ConsEnd /STK=0 /UG=Hs.82506 /LL=57499 /UG_GENE=KIAA1254 /UG_TITLE=KIAA1254 protein /DEF=Homo sapiens cDNA FLJ12397 fis, clone MAMMA1002769, weakly similar to Homo sapiens cell cycle progression restoration 8 protein (CPR8) mRNA.	491.98	P	17.51	1708.34	P	1305.24	P	1507.2	204.23	3.06	2.37	3.78	*
226608_at	Homo sapiens mRNA; cDNA DKFZp686C2051 (from clone DKFZp686C2051)	AW157311		gb:AW157311 /DB_XREF=gi:6228712 /DB_XREF=au94d02.x1 /CLONE=IMAGE:2783907 /FEA=EST /CNT=67 /TID=Hs.322901.1 /TIER=Stack /STK=10 /UG=Hs.322901 /LL=57050 /UG_GENE=SAS10 /UG_TITLE=disrupter of silencing 10	112.14	P	6.26	291.77	P	342.88	P	316.92	27.17	2.83	2.37	3.33	*
228970_at	archease	BG249305	339487	gb:BG249305 /DB_XREF=gi:12759121 /DB_XREF=602361565F1 /CLONE=IMAGE:4469680 /FEA=EST /CNT=14 /TID=Hs.292812.0 /TIER=Stack /STK=12 /UG=Hs.292812 /UG_TITLE=ESTs, Weakly similar to C43H8.1 (C.elegans)	540.73	P	37.97	1424.72	P	1739.28	P	1580.89	159.6	2.92	2.37	3.56	*
237246_at	Homo sapiens transcribed sequences	AI797163		gb:AI797163 /DB_XREF=gi:5362635 /DB_XREF=we27f09.x1 /CLONE=IMAGE:2342345 /FEA=EST /CNT=7 /TID=Hs.207954.0 /TIER=ConsEnd /STK=7 /UG=Hs.207954 /UG_TITLE=ESTs	25.35	P	3.16	72.54	P	96.82	P	85	13.08	3.35	2.37	4.63	*
242918_at	nuclear autoantigenic sperm protein (histone-binding)	AU144734	4678	gb:AU144734 /DB_XREF=gi:11006255 /DB_XREF=AU144734 /CLONE=HEMBA1002839 /FEA=EST /CNT=7 /TID=Hs.221750.0 /TIER=ConsEnd /STK=3 /UG=Hs.221750 /UG_TITLE=ESTs	50.11	P	9.29	148.27	P	177.11	P	162.31	14.97	3.24	2.37	4.78	*
202906_s_at	Nijmegen breakage syndrome 1 (nibrin)	AF049895	4683	gb:AF049895 /DB_XREF=gi:4126312 /FEA=FLmRNA /CNT=144 /TID=Hs.25812.0 /TIER=Stack /STK=15 /UG=Hs.25812 /LL=4683 /UG_GENE=NBS1 /UG_TITLE=Nijmegen breakage syndrome 1 (nibrin) /DEF=Homo sapiens 8q21.3: Nibrin (NBS1), 2,4-dienoyl-CoA reductase (DECR), and calbindin 1 (CALB1) genes /FL=gb:NM_002485.2 gb:AF051334.1 gb:AF058696.1	257.42	P	13.44	662.72	P	668.73	P	664.87	13.59	2.58	2.36	2.84	*
228571_at	RB-associated KRAB repressor	BE963438	57786	gb:BE963438 /DB_XREF=gi:11766857 /DB_XREF=601657218R1 /CLONE=IMAGE:3866069 /FEA=EST /CNT=21 /TID=Hs.7222.1 /TIER=Stack /STK=15 /UG=Hs.7222 /LL=57786 /UG_GENE=RBAK /UG_TITLE=RB-associated KRAB repressor	414.64	P	35.66	1261.48	P	1097.81	P	1181.19	89.29	2.85	2.36	3.45	*
229819_at	alpha-1-B glycoprotein	AI022193	1	gb:AI022193 /DB_XREF=gi:3239546 /DB_XREF=ow92f09.x1 /CLONE=IMAGE:1654313 /FEA=EST /CNT=13 /TID=Hs.41997.0 /TIER=Stack /STK=9 /UG=Hs.41997 /LL=1 /UG_GENE=A1BG /UG_TITLE=alpha-1-B glycoprotein	207.28	A	7.97	521.25	P	593.48	P	557.89	36.75	2.69	2.36	3.04	*
1554830_a_at	dudulin 2	AF262322	55240	gb:AF262322.1 /DB_XREF=gi:19919069 /TID=Hs2.57655.3 /CNT=3 /FEA=FLmRNA /TIER=FL /STK=1 /LL=55240 /UG_GENE=TSAP6 /UG=Hs.57655 /DEF=Homo sapiens pHYDE II mRNA, complete cds. /PROD=pHYDE II /FL=gb:AF262322.1	49.58	P	8.87	146.27	P	173.48	P	159.72	15.3	3.22	2.36	4.69	*
201897_s_at	CDC28 protein kinase regulatory subunit 1B	NM_001826	1163	gb:NM_001826.1 /DB_XREF=gi:4502856 /GEN=CKS1 /FEA=FLmRNA /CNT=233 /TID=Hs.77550.0 /TIER=FL+Stack /STK=84 /UG=Hs.77550 /LL=1163 /DEF=Homo sapiens CDC28 protein kinase 1 (CKS1), mRNA. /PROD=CDC28 protein kinase 1 /FL=gb:BC001425.1 gb:NM_001826.1 gb:AF274941.1 gb:AF279897.1	912.45	P	49.74	2445.01	P	3295.49	P	2869.09	425.98	3.14	2.35	3.99	*
208905_at	cytochrome c, somatic	BC005299	54205	gb:BC005299.1 /DB_XREF=gi:13529022 /FEA=FLmRNA /CNT=487 /TID=Hs.169248.0 /TIER=FL+Stack /STK=96 /UG=Hs.169248 /LL=54205 /UG_GENE=HCS /DEF=Homo sapiens, cytochrome c, clone MGC:12367, mRNA, complete cds. /PROD=cytochrome c /FL=gb:NM_018947.1 gb:BC005299.1	3866.18	P	227.15	10398.6	P	9868.83	P	10118.4	331.84	2.62	2.35	2.93	*
209052_s_at	Wolf-Hirschhorn syndrome candidate 1	BF111870	7468	gb:BF111870 /DB_XREF=gi:10941560 /DB_XREF=7l36f11.x1 /CLONE=IMAGE:3523724 /FEA=FLmRNA /CNT=235 /TID=Hs.110457.3 /TIER=Stack /STK=26 /UG=Hs.110457 /LL=7468 /UG_GENE=WHSC1 /UG_TITLE=Wolf-Hirschhorn syndrome candidate 1 /FL=gb:AF083389.1	149.22	A	12.93	400.11	P	408.55	P	404.62	12.05	2.71	2.35	3.18	*
210007_s_at	glycerol-3-phosphate dehydrogenase 2 (mitochondrial)	U36310	2820	gb:U36310.1 /DB_XREF=gi:1020314 /FEA=FLmRNA /CNT=29 /TID=Hs.93201.1 /TIER=FL /STK=0 /UG=Hs.93201 /LL=2820 /UG_GENE=GPD2 /DEF=Human glycerol-3-phosphate dehydrogenase mRNA, nuclear gene encoding mitochondrial protein, complete cds. /PROD=glycerol-3-phosphate dehydrogenase /FL=gb:U36310.1	119.95	P	5.34	332.17	P	485.23	P	408.8	76.46	3.41	2.35	4.51	*
211077_s_at	tousled-like kinase 1 /// tousled-like kinase 1	Z25421	9874 /// 9874	gb:Z25421.1 /DB_XREF=gi:405720 /FEA=FLmRNA /CNT=1 /TID=HsAffx.901127.506 /TIER=FL /STK=0 /DEF=H.sapiens protein-serinethreonine kinase gene, complete CDS. /PROD=protein-serinethreonine kinase /FL=gb:Z25421.1	151.39	P	18.93	420.84	P	547.82	P	484.15	63.72	3.2	2.35	4.33	*
212680_x_at	protein phosphatase 1, regulatory (inhibitor) subunit 14B	BE305165	26472	gb:BE305165 /DB_XREF=gi:9177184 /DB_XREF=601186685T1 /CLONE=IMAGE:2959580 /FEA=DNA /CNT=89 /TID=Hs.100623.2 /TIER=Stack /STK=16 /UG=Hs.100623 /LL=50516 /UG_GENE=PLCB3NP /UG_TITLE=phospholipase C, beta 3, neighbor pseudogene	758.69	P	38.12	1986.91	P	1910.2	P	1951.22	49.79	2.57	2.35	2.83	*
216903_s_at	calcium binding atopy-related autoantigen 1	AK022697	10367	gb:AK022697.1 /DB_XREF=gi:10434244 /FEA=mRNA /CNT=1 /TID=Hs.61628.1 /TIER=ConsEnd /STK=0 /UG=Hs.61628 /LL=10367 /UG_GENE=CBARA1 /UG_TITLE=calcium binding atopy-related autoantigen 1 /DEF=Homo sapiens cDNA FLJ12635 fis, clone NT2RM4001865, highly similar to Homo sapiens mRNA for atopy related autoantigen CALC.	594.95	P	22.01	1724.07	P	2716.89	P	2220.07	496.11	3.73	2.35	5.14	*
222872_x_at	hypothetical protein FLJ22833	AU157541	64859	gb:AU157541 /DB_XREF=gi:11019062 /DB_XREF=AU157541 /CLONE=PLACE1008176 /FEA=FLmRNA /CNT=36 /TID=Hs.118183.0 /TIER=Stack /STK=13 /UG=Hs.118183 /LL=64859 /UG_GENE=FLJ22833 /UG_TITLE=hypothetical protein FLJ22833 /FL=gb:NM_022837.1	96.66	P	7.96	353.05	P	266.5	P	309.51	46.29	3.2	2.35	4.17	*
223413_s_at	hypothetical protein FLJ20425	AW958593	55646	gb:AW958593 /DB_XREF=gi:8148277 /DB_XREF=EST370663 /FEA=FLmRNA /CNT=60 /TID=Hs.71040.0 /TIER=Stack /STK=9 /UG=Hs.71040 /LL=55646 /UG_GENE=FLJ20425 /UG_TITLE=hypothetical protein FLJ20425 /FL=gb:NM_017816.1 gb:AL136750.1	142.14	P	9.88	370.67	P	385.25	P	377.82	12.55	2.66	2.35	3.03	*
223585_x_at	kelch repeat and BTB (POZ) domain containing 2	AF151831	25948	gb:AF151831.1 /DB_XREF=gi:4929614 /FEA=FLmRNA /CNT=24 /TID=Hs.20237.0 /TIER=FL /STK=0 /UG=Hs.20237 /LL=25948 /UG_GENE=DKFZP566C134 /DEF=Homo sapiens CGI-73 protein mRNA, complete cds. /PROD=CGI-73 protein /FL=gb:AF151831.1	243.49	P	19.42	944.21	P	675.4	P	809.01	136.7	3.32	2.35	4.41	*
229946_at	Homo sapiens mRNA; cDNA DKFZp686B05128 (from clone DKFZp686B05128)	BF056651	375274	gb:BF056651 /DB_XREF=gi:10810635 /DB_XREF=7k20g10.x1 /CLONE=IMAGE:3476155 /FEA=EST /CNT=17 /TID=Hs.79078.1 /TIER=Stack /STK=8 /UG=Hs.79078 /LL=4085 /UG_GENE=MAD2L1 /UG_TITLE=MAD2 (mitotic arrest deficient, yeast, homolog)-like 1	106.49	P	11.9	431.88	P	303.25	P	367.67	65.3	3.45	2.35	4.79	*
235294_at	hypothetical protein FLJ21168	AV685172	80143	gb:AV685172 /DB_XREF=gi:10287035 /DB_XREF=AV685172 /CLONE=GKCDFB06 /FEA=EST /CNT=13 /TID=Hs.222442.0 /TIER=ConsEnd /STK=0 /UG=Hs.222442 /UG_TITLE=ESTs	182.84	P	21.87	634.1	P	502.56	P	568.12	67.09	3.11	2.35	4.12	*
1559893_at	hypothetical protein FLJ38348	AK095667	253635	gb:AK095667.1 /DB_XREF=gi:21754975 /TID=Hs2.339525.1 /CNT=4 /FEA=mRNA /TIER=ConsEnd /STK=0 /LL=253635 /UG_GENE=FLJ38348 /UG=Hs.339525 /UG_TITLE=hypothetical protein FLJ38348 /DEF=Homo sapiens cDNA FLJ38348 fis, clone FCBBF4000548.	26.7	A	4.38	99.6	P	78.19	M	88.67	11.83	3.32	2.35	4.81	*
202874_s_at	ATPase, H+ transporting, lysosomal 42kDa, V1 subunit C, isoform 1	NM_001695	528	gb:NM_001695.1 /DB_XREF=gi:4502314 /GEN=ATP6C /FEA=FLmRNA /CNT=132 /TID=Hs.86905.0 /TIER=FL /STK=0 /UG=Hs.86905 /LL=528 /DEF=Homo sapiens ATPase, H+ transporting, lysosomal (vacuolar proton pump) 42kD (ATP6C), mRNA. /PROD=ATPase, H+ transporting, lysosomal (vacuolarproton pump) 42kD /FL=gb:NM_001695.1	1051.33	P	46.07	5096.23	P	3115.86	P	4104.74	996.02	3.9	2.34	5.51	*
203588_s_at	transcription factor Dp-2 (E2F dimerization partner 2)	BG034328	7029	gb:BG034328 /DB_XREF=gi:12427528 /DB_XREF=602302213F1 /CLONE=IMAGE:4403787 /FEA=FLmRNA /CNT=98 /TID=Hs.19131.0 /TIER=Stack /STK=14 /UG=Hs.19131 /LL=7029 /UG_GENE=TFDP2 /UG_TITLE=transcription factor Dp-2 (E2F dimerization partner 2) /FL=gb:NM_006286.1 gb:U18422.1	329.48	P	9.27	813.51	P	864.99	P	835.21	31.31	2.53	2.34	2.74	*
205121_at	sarcoglycan, beta (43kDa dystrophin-associated glycoprotein)	NM_000232	6443	gb:NM_000232.1 /DB_XREF=gi:4506912 /GEN=SGCB /FEA=FLmRNA /CNT=48 /TID=Hs.77501.0 /TIER=FL /STK=0 /UG=Hs.77501 /LL=6443 /DEF=Homo sapiens sarcoglycan, beta (43kD dystrophin-associated glycoprotein) (SGCB), mRNA. /PROD=sarcoglycan, beta (43kD dystrophin-associatedglycoprotein) /FL=gb:U31116.1 gb:U29586.1 gb:NM_000232.1	62.17	A	8.71	187.51	P	296.94	P	242.05	55.01	3.89	2.34	5.88	*
209017_s_at	protease, serine, 15	U02389	9361	gb:U02389.1 /DB_XREF=gi:639426 /FEA=FLmRNA /CNT=259 /TID=Hs.278614.0 /TIER=FL+Stack /STK=57 /UG=Hs.278614 /LL=9361 /UG_GENE=PRSS15 /DEF=Human hLON ATP-dependent protease mRNA, nuclear gene encoding mitochondrial protein, complete cds. /PROD=hLON ATP-dependent protease /FL=gb:U02389.1 gb:NM_004793.1 gb:BC000235.1	829.21	P	22.45	2875.11	P	2174.85	P	2525.16	354.11	3.05	2.34	3.77	*
212885_at	M-phase phosphoprotein 10 (U3 small nucleolar ribonucleoprotein)	AL545921	10199	gb:AL545921 /DB_XREF=gi:12878555 /DB_XREF=AL545921 /CLONE=CS0DI023YF24 (3 prime) /FEA=mRNA /CNT=90 /TID=Hs.201676.0 /TIER=Stack /STK=35 /UG=Hs.201676 /LL=10199 /UG_GENE=MPHOSPH10 /UG_TITLE=M-phase phosphoprotein 10 (U3 small nucleolar ribonucleoprotein)	154.37	P	14.19	414.81	P	538.45	P	476.72	61.95	3.09	2.34	3.98	*
216942_s_at	CD58 antigen, (lymphocyte function-associated antigen 3)	D28586	965	gb:D28586.1 /DB_XREF=gi:466540 /FEA=mRNA /CNT=1 /TID=Hs.75626.2 /TIER=ConsEnd /STK=0 /UG=Hs.75626 /LL=965 /UG_GENE=CD58 /DEF=Human mRNA for LFA-3(delta D2), partial cds. /PROD=LFA-3(delta D2)	305.78	P	26.34	935.65	P	1585.64	P	1259.91	325.31	4.12	2.34	6.07	*
217457_s_at	RAP1, GTP-GDP dissociation stimulator 1	X63465	5910	gb:X63465.1 /DB_XREF=gi:32079 /GEN=hGDS /FEA=mRNA /CNT=1 /TID=Hs.7940.1 /TIER=ConsEnd /STK=0 /UG=Hs.7940 /LL=5910 /DEF=H.sapiens hGDS mRNA for smg GDS. /PROD=smg GDS	389.51	P	38.03	1196.29	P	1035.73	P	1116.87	85.97	2.87	2.34	3.54	*
219960_s_at	ubiquitin carboxyl-terminal hydrolase L5	NM_015984	51377	gb:NM_015984.1 /DB_XREF=gi:7706752 /GEN=UCH37 /FEA=FLmRNA /CNT=16 /TID=Hs.171581.0 /TIER=FL /STK=0 /UG=Hs.171581 /LL=51377 /DEF=Homo sapiens ubiquitin C-terminal hydrolase UCH37 (UCH37), mRNA. /PROD=ubiquitin C-terminal hydrolase UCH37 /FL=gb:NM_015984.1 gb:AF147717.1	452.78	P	20.21	1128.26	P	1214.09	P	1173.61	51.66	2.59	2.34	2.87	*
240069_at	Homo sapiens transcribed sequences	AI343600		gb:AI343600 /DB_XREF=gi:4080806 /DB_XREF=qp05g12.x1 /CLONE=IMAGE:1917190 /FEA=EST /CNT=4 /TID=Hs.115519.0 /TIER=ConsEnd /STK=4 /UG=Hs.115519 /UG_TITLE=ESTs	94.7	A	9.7	290.7	P	491.77	P	391.17	100.59	4.13	2.34	6.16	*
209445_x_at	hypothetical protein FLJ10803	AI765280	55744	gb:AI765280 /DB_XREF=gi:5231789 /DB_XREF=wi73a08.x1 /CLONE=IMAGE:2398934 /FEA=FLmRNA /CNT=92 /TID=Hs.8173.1 /TIER=Stack /STK=58 /UG=Hs.8173 /LL=55744 /UG_GENE=FLJ10803 /UG_TITLE=hypothetical protein FLJ10803 /FL=gb:BC001743.1	524.06	P	14.57	1285.54	P	1288.54	P	1286.55	20.26	2.45	2.33	2.59	*
223330_s_at	SGT1, suppressor of G2 allele of SKP1 (S. cerevisiae)	BC000911	10910	gb:BC000911.1 /DB_XREF=gi:12654186 /FEA=FLmRNA /CNT=62 /TID=Hs.5169.1 /TIER=FL /STK=2 /UG=Hs.5169 /LL=10910 /UG_GENE=SGT1 /DEF=Homo sapiens, suppressor of G2 allele of SKP1, S. cerevisiae, homolog of, clone MGC:5348, mRNA, complete cds. /PROD=suppressor of G2 allele of SKP1, S. cerevisiae,homolog of /FL=gb:BC000911.1 gb:NM_006704.1 gb:AF132856.1	292.11	P	10.33	774.06	P	717.76	P	749	33.91	2.56	2.33	2.82	*
201179_s_at	guanine nucleotide binding protein (G protein), alpha inhibiting activity polypeptide 3	J03005	2773	gb:J03005.1 /DB_XREF=gi:183183 /GEN=GNAI1 /FEA=FLmRNA /CNT=345 /TID=Hs.73799.0 /TIER=FL /STK=0 /UG=Hs.73799 /LL=2773 /UG_TITLE=guanine nucleotide binding protein (G protein), alpha inhibiting activity polypeptide 3 /DEF=Human alternative guanine nucleotide-binding regulatory protein (G) alpha-inhibitory-subunit mRNA, complete cds. /FL=gb:J03005.1 gb:M27543.1 gb:J03198.1 gb:J03238.1 gb:NM_006496.1	684.16	P	26.77	2264.44	P	1766.84	P	2015.33	253.35	2.95	2.32	3.6	*
215570_s_at	hypothetical protein LOC284323	AC005614	284323	gb:AC005614 /DB_XREF=gi:3540175 /FEA=DNA /CNT=3 /TID=Hs.287391.0 /TIER=ConsEnd /STK=0 /UG=Hs.287391 /UG_TITLE=Homo sapiens chromosome 19, cosmid F23269 /DEF=Homo sapiens chromosome 19, cosmid F23269	73.21	P	4.72	187.9	P	228.14	P	207.73	20.49	2.84	2.32	3.42	*
221436_s_at	cell division cycle associated 3 /// cell division cycle associated 3	NM_031299	83461 /// 83461	gb:NM_031299.1 /DB_XREF=gi:13876383 /GEN=MGC2577 /FEA=FLmRNA /CNT=1 /TID=HsAffx.900253.1104 /TIER=FL /STK=0 /DEF=Homo sapiens hypothetical protein MGC2577 (MGC2577), mRNA. /PROD=hypothetical protein MGC2577 /FL=gb:NM_031299.1	124.86	A	27.37	427.43	P	377.06	P	403.91	28.13	3.23	2.32	5.12	*
227212_s_at	DKFZP727G051 protein	BE544837	26147	gb:BE544837 /DB_XREF=gi:9773482 /DB_XREF=601078832F1 /CLONE=IMAGE:3464694 /FEA=EST /CNT=31 /TID=Hs.119960.0 /TIER=Stack /STK=20 /UG=Hs.119960 /LL=26147 /UG_GENE=DKFZP727G051 /UG_TITLE=DKFZP727G051 protein	134.12	A	18.78	377.67	P	515.34	P	445.98	69.41	3.33	2.32	4.7	*
229860_x_at	Homo sapiens, clone IMAGE:5200861, mRNA	AI341602	375391	gb:AI341602 /DB_XREF=gi:4078529 /DB_XREF=qx92g05.x1 /CLONE=IMAGE:2010008 /FEA=EST /CNT=21 /TID=Hs.152932.0 /TIER=Stack /STK=11 /UG=Hs.152932 /UG_TITLE=ESTs	1371.28	P	21.45	3337.21	P	3795.71	P	3565.98	229.42	2.6	2.32	2.89	*
235134_at	Homo sapiens cDNA clone IMAGE:3929520, partial cds	BF969544		gb:BF969544 /DB_XREF=gi:12336759 /DB_XREF=602271878F1 /CLONE=IMAGE:4360075 /FEA=EST /CNT=16 /TID=Hs.87803.0 /TIER=ConsEnd /STK=4 /UG=Hs.87803 /UG_TITLE=ESTs, Moderately similar to ALU6_HUMAN ALU SUBFAMILY SP SEQUENCE CONTAMINATION WARNING ENTRY (H.sapiens)	236.13	P	11.16	593.8	P	596.17	P	595.21	11.93	2.52	2.32	2.75	*
1554167_a_at	Golgi complex-associated protein of 16kDa	BC012032	51125	gb:BC012032.1 /DB_XREF=gi:15080581 /TID=Hs2.7953.2 /CNT=11 /FEA=FLmRNA /TIER=FL /STK=3 /LL=51125 /UG_GENE=LOC51125 /UG=Hs.7953 /DEF=Homo sapiens, Similar to hypothetical protein, MNCb-1213, clone MGC:21096 IMAGE:4707385, mRNA, complete cds. /PROD=Similar to hypothetical protein, MNCb-1213 /FL=gb:BC012032.1	657.54	P	22.62	1631.39	P	1852.14	P	1738.07	115.99	2.64	2.32	2.98	*
201297_s_at	chromosome 2 open reading frame 6	AK023321	55233	gb:AK023321.1 /DB_XREF=gi:10435206 /FEA=FLmRNA /CNT=285 /TID=Hs.196437.0 /TIER=Stack /STK=8 /UG=Hs.196437 /LL=55233 /UG_GENE=FLJ10788 /UG_TITLE=hypothetical protein FLJ10788 /DEF=Homo sapiens cDNA FLJ13259 fis, clone OVARC1000876, moderately similar to MOB1 PROTEIN. /FL=gb:AB016839.1 gb:NM_018221.1 gb:BC003398.1	363.14	P	12.5	1019.34	P	899.64	P	957.57	65.38	2.64	2.31	2.98	*
202983_at	SWI/SNF related, matrix associated, actin dependent regulator of chromatin, subfamily a, member 3	AI760760	6596	gb:AI760760 /DB_XREF=gi:5176427 /DB_XREF=wi67b09.x1 /CLONE=IMAGE:2398361 /FEA=FLmRNA /CNT=152 /TID=Hs.3068.0 /TIER=Stack /STK=64 /UG=Hs.3068 /LL=6596 /UG_GENE=SMARCA3 /UG_TITLE=SWISNF related, matrix associated, actin dependent regulator of chromatin, subfamily a, member 3 /FL=gb:NM_003071.1	1081.86	P	71.53	2852.08	P	3724.65	P	3283.07	444.62	3.03	2.31	3.83	*
210191_s_at	putative homeodomain transcription factor 1	BC002447	10745	gb:BC002447.1 /DB_XREF=gi:12803264 /FEA=FLmRNA /CNT=14 /TID=Hs.123637.1 /TIER=FL /STK=0 /UG=Hs.123637 /LL=10745 /UG_GENE=PHTF1 /DEF=Homo sapiens, Similar to putative homeodomain transcription factor, clone MGC:1307, mRNA, complete cds. /PROD=Similar to putative homeodomain transcriptionfactor /FL=gb:BC002447.1	170.53	P	7.8	460.22	P	651.22	P	555.27	96.08	3.26	2.31	4.24	*
211810_s_at	galactosylceramidase (Krabbe disease)	D25284	2581	gb:D25284.1 /DB_XREF=gi:457445 /FEA=FLmRNA /CNT=2 /TID=Hs.273.1 /TIER=FL /STK=1 /UG=Hs.273 /LL=2581 /UG_GENE=GALC /DEF=Human mRNA for alternative spliced product of galactocerebrosidase, complete cds. /PROD=alternative spliced product ofgalactocerebrosidase /FL=gb:D25284.1	186.05	P	10.07	516.47	P	465.49	P	490.89	28.95	2.64	2.31	3.01	*
218092_s_at	HIV-1 Rev binding protein	NM_004504	3267	gb:NM_004504.2 /DB_XREF=gi:7262381 /GEN=HRB /FEA=FLmRNA /CNT=153 /TID=Hs.171545.0 /TIER=FL+Stack /STK=35 /UG=Hs.171545 /LL=3267 /DEF=Homo sapiens HIV-1 Rev binding protein (HRB), mRNA. /PROD=HIV-1 Rev binding protein /FL=gb:NM_004504.2	558.3	P	10.44	1646.49	P	1380.26	P	1514.39	135.14	2.71	2.31	3.12	*
218119_at	translocase of inner mitochondrial membrane 23 homolog (yeast)	NM_006327	10431	gb:NM_006327.1 /DB_XREF=gi:5454121 /GEN=TIM23 /FEA=FLmRNA /CNT=120 /TID=Hs.283684.0 /TIER=FL /STK=0 /UG=Hs.283684 /LL=10431 /DEF=Homo sapiens translocase of inner mitochondrial membrane 23 (yeast) homolog (TIM23), mRNA. /PROD=translocase of inner mitochondrial membrane 23(yeast) homolog /FL=gb:NM_006327.1 gb:AF030162.1	589.34	P	20.15	1538.26	P	2062.65	P	1799.7	262.9	3.05	2.31	3.82	*
205296_at	retinoblastoma-like 1 (p107)	AL365505	5933	gb:AL365505 /DB_XREF=gi:11558572 /FEA=FLmRNA /CNT=36 /TID=Hs.87.0 /TIER=ConsEnd /STK=4 /UG=Hs.87 /LL=5933 /UG_GENE=RBL1 /UG_TITLE=retinoblastoma-like 1 (p107) /DEF=Human DNA sequence from clone RP11-382A12 on chromosome 20 Contains ESTs, STSs, GSSs and CpG islands. Contains the 5 part of the gene for a 72.1 KDa protein (DKFZP564A032, SBBI88) similar to mouse IFN-gamma induced MG11 and the 3 part …	103.22	P	6.23	426.15	P	287.51	P	356.34	70.89	3.45	2.3	4.67	*
215728_s_at	brain acyl-CoA hydrolase	AL031848	11332	gb:AL031848 /DB_XREF=gi:4914512 /FEA=DNA_4 /CNT=3 /TID=Hs.8679.2 /TIER=ConsEnd /STK=0 /UG=Hs.8679 /LL=11332 /UG_GENE=HBACH /UG_TITLE=cytosolic acyl coenzyme A thioester hydrolase /DEF=Human DNA sequence from clone 202O8 on chromosome 1p36.11-36.31. Contains the 5 part of a gene for a novel rat Espin LIKE protein containing Ank repeats, the gene for the ortholog of rodent HES2 (Hairy and Enhacer o…	140.35	A	5.85	509.89	P	1090.16	P	799.92	290	5.7	2.3	9.16	*
218073_s_at	hypothetical protein FLJ10407	NM_018087	55706	gb:NM_018087.1 /DB_XREF=gi:8922408 /GEN=FLJ10407 /FEA=FLmRNA /CNT=178 /TID=Hs.30738.0 /TIER=FL+Stack /STK=15 /UG=Hs.30738 /LL=55706 /DEF=Homo sapiens hypothetical protein FLJ10407 (FLJ10407), mRNA. /PROD=hypothetical protein FLJ10407 /FL=gb:NM_018087.1 gb:BC003082.1	178.75	P	9.38	595.9	P	1164.04	P	879.72	283.97	4.92	2.3	7.62	*
221691_x_at	nucleophosmin (nucleolar phosphoprotein B23, numatrin) /// nucleophosmin (nucleolar phosphoprotein B23, numatrin)	AB042278	4869 /// 4869	gb:AB042278.1 /DB_XREF=gi:13536990 /FEA=FLmRNA /CNT=1 /TID=HsAffx.900265.484 /TIER=FL /STK=0 /DEF=Homo sapiens mRNA for nucleophosminB23.2, complete cds. /PROD=nucleophosminB23.2 /FL=gb:AB042278.1	3925.24	P	273.27	10171.4	P	10181.3	P	10175.1	294.67	2.59	2.3	2.95	*
223273_at	chromosome 14 open reading frame 142	AF277185	84520	gb:AF277185.1 /DB_XREF=gi:12751099 /FEA=FLmRNA /CNT=120 /TID=Hs.20142.0 /TIER=FL /STK=0 /UG=Hs.20142 /DEF=Homo sapiens PNAS-127 mRNA, complete cds. /PROD=PNAS-127 /FL=gb:AF277185.1	577.89	P	32.6	1434.72	P	1538.98	P	1485.81	56.17	2.57	2.3	2.88	*
1554345_a_at	hypothetical protein FLJ20125	BC015325	54826	gb:BC015325.1 /DB_XREF=gi:15929806 /TID=Hs2.24088.2 /CNT=3 /FEA=FLmRNA /TIER=FL /STK=2 /LL=54826 /UG_GENE=FLJ20125 /UG=Hs.24088 /DEF=Homo sapiens, clone MGC:21159 IMAGE:4414731, mRNA, complete cds. /PROD=Unknown (protein for MGC:21159) /FL=gb:BC015325.1	132.49	P	9.74	344.75	P	433.76	P	388.45	45.54	2.93	2.3	3.65	*
203337_x_at	integrin beta 1 binding protein 1	NM_004763	9270	gb:NM_004763.1 /DB_XREF=gi:4758577 /GEN=ICAP-1A /FEA=FLmRNA /CNT=113 /TID=Hs.173274.1 /TIER=FL+Stack /STK=12 /UG=Hs.173274 /LL=9270 /DEF=Homo sapiens integrin cytoplasmic domain-associated protein 1 (ICAP-1A), transcript variant 1, mRNA. /PROD=integrin cytoplasmic domain-associated protein1, isoform 1 /FL=gb:AF012023.1 gb:NM_004763.1	179.85	P	11.81	461.75	P	471.97	P	468.81	22.32	2.61	2.29	2.99	*
208579_x_at	H2B histone family, member S	NM_017445	54145	gb:NM_017445.1 /DB_XREF=gi:11036645 /GEN=H2BFS /FEA=FLmRNA /CNT=3 /TID=Hs.306200.0 /TIER=FL /STK=0 /UG=Hs.306200 /LL=54145 /DEF=Homo sapiens H2B histone family, member S (H2BFS), mRNA. /PROD=H2B histone family, member S /FL=gb:NM_017445.1	758.91	P	78.38	2034.06	P	2735.97	P	2384.99	351.55	3.14	2.29	4.18	*
214993_at	hypothetical protein LOC253982	AF070642	253982	gb:AF070642.1 /DB_XREF=gi:3283915 /FEA=mRNA /CNT=12 /TID=Hs.323815.0 /TIER=ConsEnd /STK=0 /UG=Hs.323815 /UG_TITLE=Homo sapiens clone 24488 mRNA sequence /DEF=Homo sapiens clone 24488 mRNA sequence.	91.19	A	10.54	256.86	P	353.73	P	303.21	51.89	3.33	2.29	4.61	*
222376_at	Homo sapiens transcribed sequence with weak similarity to protein sp:P39192 (H.sapiens) ALU5_HUMAN Alu subfamily SC sequence contamination warning entry	AV704017		gb:AV704017 /DB_XREF=gi:10721338 /DB_XREF=AV704017 /CLONE=ADBAOG04 /FEA=EST /CNT=8 /TID=Hs.15833.0 /TIER=ConsEnd /STK=3 /UG=Hs.15833 /UG_TITLE=ESTs, Moderately similar to ALU7_HUMAN ALU SUBFAMILY SQ SEQUENCE CONTAMINATION WARNING ENTRY (H.sapiens)	112.58	P	10.13	485.61	P	318.95	P	402.32	84.47	3.57	2.29	5.01	*
222993_at	mitochondrial ribosomal protein L37	AF325707	51253	gb:AF325707.1 /DB_XREF=gi:12330684 /GEN=RPML2 /FEA=FLmRNA /CNT=317 /TID=Hs.4209.0 /TIER=FL+Stack /STK=101 /UG=Hs.4209 /LL=51253 /DEF=Homo sapiens ribosomal protein L2 (RPML2) mRNA, complete cds; nuclear gene for mitochondrial product. /PROD=ribosomal protein L2 /FL=gb:NM_016491.1 gb:BC000041.1 gb:AF151069.1 gb:AF325707.1	1006.71	P	49.1	2487.93	P	2846.29	P	2662.43	185.07	2.64	2.29	3.03	*
224149_x_at	sarcolemma associated protein	AF304450	7871	gb:AF304450.1 /DB_XREF=gi:11935052 /FEA=FLmRNA /CNT=2 /TID=Hs.4007.1 /TIER=FL /STK=0 /UG=Hs.4007 /LL=7871 /UG_GENE=SLAP /DEF=Homo sapiens sarcolemmal associated protein 1 mRNA, complete cds, alternatively spliced. /PROD=sarcolemmal associated protein 1 /FL=gb:AF304450.1	232.49	P	21.39	600.26	P	713.43	P	656.22	57.51	2.82	2.29	3.49	*
238435_at	Homo sapiens similar to carbonic anhydrase VB, mitochondrial precursor; carbonic dehydratase (LOC340591), mRNA	AA521288	340591	gb:AA521288 /DB_XREF=gi:2261831 /DB_XREF=aa79e01.s1 /CLONE=IMAGE:827160 /FEA=EST /CNT=12 /TID=Hs.219441.0 /TIER=ConsEnd /STK=1 /UG=Hs.219441 /UG_TITLE=ESTs, Highly similar to CA5B_HUMAN CARBONIC ANHYDRASE VB, MITOCHONDRIAL PRECURSOR (H.sapiens)	31.62	P	3.09	186.96	P	101.43	P	144.26	43.17	4.56	2.29	7.08	*
1554052_at	KIAA1007 protein	BC040523	23019	gb:BC040523.1 /DB_XREF=gi:26251989 /TID=Hs2.279949.2 /CNT=48 /FEA=FLmRNA /TIER=FL /STK=5 /LL=23019 /UG_GENE=KIAA1007 /UG=Hs.279949 /DEF=Homo sapiens, clone MGC:39516 IMAGE:5266600, mRNA, complete cds. /PROD=Unknown (protein for MGC:39516) /FL=gb:BC040523.1	226.81	A	41.58	647.99	P	793.68	P	718.87	75.31	3.17	2.29	4.68	*
203109_at	ubiquitin-conjugating enzyme E2M (UBC12 homolog, yeast)	NM_003969	9040	gb:NM_003969.1 /DB_XREF=gi:4507790 /GEN=UBE2M /FEA=FLmRNA /CNT=110 /TID=Hs.200478.0 /TIER=FL /STK=2 /UG=Hs.200478 /LL=9040 /DEF=Homo sapiens ubiquitin-conjugating enzyme E2M (homologous to yeast UBC12) (UBE2M), mRNA. /PROD=ubiquitin-conjugating enzyme E2M (homologous toyeast UBC12) /FL=gb:NM_003969.1 gb:AB012191.1 gb:AF075599.1	1085.63	P	23.44	2658.31	P	3183.32	P	2920.72	263.1	2.69	2.28	3.1	*
204407_at	transcription termination factor, RNA polymerase II	AF080255	8458	gb:AF080255.1 /DB_XREF=gi:5733121 /FEA=FLmRNA /CNT=57 /TID=Hs.142157.0 /TIER=FL /STK=5 /UG=Hs.142157 /LL=8458 /UG_GENE=TTF2 /DEF=Homo sapiens lodestar protein mRNA, complete cds. /PROD=lodestar protein /FL=gb:NM_003594.1 gb:AF073771.1 gb:AF080255.1	164.46	P	11.77	427.02	P	421.72	P	423.39	12.16	2.57	2.28	2.94	*
205729_at	oncostatin M receptor	NM_003999	9180	gb:NM_003999.1 /DB_XREF=gi:4557039 /GEN=OSMR /FEA=FLmRNA /CNT=34 /TID=Hs.238648.0 /TIER=FL /STK=3 /UG=Hs.238648 /LL=9180 /DEF=Homo sapiens oncostatin M receptor (OSMR), mRNA. /PROD=oncostatin M receptor /FL=gb:NM_003999.1 gb:U60805.1	160.39	P	24.35	784.49	P	483.79	P	633.64	153.36	3.95	2.28	6.15	*
208410_x_at	amelogenin (amelogenesis imperfecta 1, X-linked)	NM_001142	265	gb:NM_001142.2 /DB_XREF=gi:6715562 /GEN=AMELX /FEA=FLmRNA /CNT=5 /TID=Hs.46329.0 /TIER=FL /STK=0 /UG=Hs.46329 /LL=265 /DEF=Homo sapiens amelogenin (X chromosome, amelogenesis imperfecta 1) (AMELX), mRNA. /PROD=amelogenin (X chromosome, amelogenesisimperfecta 1) /FL=gb:M86932.1 gb:NM_001142.2	73.01	P	11.29	203.44	P	269.66	P	236.04	33.72	3.23	2.28	4.64	*
210543_s_at	protein kinase, DNA-activated, catalytic polypeptide	U34994	5591	gb:U34994.3 /DB_XREF=gi:13606055 /GEN=PRKDC /FEA=FLmRNA /CNT=5 /TID=Hs.155637.1 /TIER=FL /STK=0 /UG=Hs.155637 /LL=5591 /DEF=Homo sapiens DNA dependent protein kinase catalytic subunit (PRKDC) mRNA, complete cds; alternatively spliced. /PROD=DNA dependent protein kinase catalytic subunit /FL=gb:U34994.3	522.06	P	22.37	1555.26	P	1295.2	P	1425.15	133.19	2.73	2.28	3.21	*
216574_s_at	gb:J04742 /DB_XREF=gi:179028 /FEA=DNA /CNT=1 /TID=Hs.247945.0 /TIER=ConsEnd /STK=0 /UG=Hs.247945 /UG_TITLE=Human autonomous replicating sequence H1 (ARSH1) /DEF=Human autonomous replicating sequence H1 (ARSH1)	J04742		gb:J04742 /DB_XREF=gi:179028 /FEA=DNA /CNT=1 /TID=Hs.247945.0 /TIER=ConsEnd /STK=0 /UG=Hs.247945 /UG_TITLE=Human autonomous replicating sequence H1 (ARSH1) /DEF=Human autonomous replicating sequence H1 (ARSH1)	124.47	P	8.32	352.04	P	551.69	P	451.27	100.27	3.63	2.28	5.06	*
217136_at	gb:AL022240 /DB_XREF=gi:4826471 /FEA=DNA /CNT=1 /TID=Hs.247881.0 /TIER=ConsEnd /STK=0 /UG=Hs.247881 /UG_TITLE=Human DNA sequence from clone 328E19 on chromosome 1q12-21.2 Contains a cyclophilin-like gene, a novel gene, ESTs, GSSs and STS /DEF=Human DNA sequence from clone 328E19 on chromosome 1q12-21.2 Contains a cyclophilin-like gene, a novel gene, ESTs, GSSs and STS	AL022240		gb:AL022240 /DB_XREF=gi:4826471 /FEA=DNA /CNT=1 /TID=Hs.247881.0 /TIER=ConsEnd /STK=0 /UG=Hs.247881 /UG_TITLE=Human DNA sequence from clone 328E19 on chromosome 1q12-21.2 Contains a cyclophilin-like gene, a novel gene, ESTs, GSSs and STS /DEF=Human DNA sequence from clone 328E19 on chromosome 1q12-21.2 Contains a cyclophilin-like gene, a novel gene, ESTs, GSSs and STS	28.02	A	1.23	68.42	A	72.59	A	70.71	3.16	2.52	2.28	2.8	*
218498_s_at	ERO1-like (S. cerevisiae)	NM_014584	30001	gb:NM_014584.1 /DB_XREF=gi:7657068 /GEN=ERO1L /FEA=FLmRNA /CNT=78 /TID=Hs.25740.0 /TIER=FL /STK=6 /UG=Hs.25740 /LL=30001 /DEF=Homo sapiens ERO1 (S. cerevisiae)-like (ERO1L), mRNA. /PROD=ERO1 (S. cerevisiae)-like /FL=gb:AF081886.1 gb:NM_014584.1	397.49	P	26.77	1096.04	P	1650.58	P	1373.37	276.89	3.46	2.28	4.71	*
223096_at	nucleolar protein NOP5/NOP58	AF161469	51602	gb:AF161469.1 /DB_XREF=gi:6841461 /FEA=FLmRNA /CNT=117 /TID=Hs.119908.0 /TIER=FL+Stack /STK=20 /UG=Hs.119908 /LL=51602 /UG_GENE=NOP5NOP58 /DEF=Homo sapiens HSPC120 mRNA, complete cds. /PROD=HSPC120 /FL=gb:NM_015934.1 gb:AF263608.1 gb:AF123534.1 gb:AF161469.1	819.88	P	60.5	3045.36	P	2187.67	P	2617.14	431.32	3.19	2.28	4.2	*
202195_s_at	CGI-100 protein	NM_016040	50999	gb:NM_016040.1 /DB_XREF=gi:7705583 /GEN=LOC50999 /FEA=FLmRNA /CNT=173 /TID=Hs.296155.0 /TIER=FL /STK=7 /UG=Hs.296155 /LL=50999 /DEF=Homo sapiens CGI-100 protein (LOC50999), mRNA. /PROD=CGI-100 protein /FL=gb:AF151858.1 gb:NM_016040.1	474.81	P	19.66	1294.17	P	1950.67	P	1622.63	327.63	3.42	2.27	4.59	*
204347_at	adenylate kinase 3	AI653169	205	gb:AI653169 /DB_XREF=gi:4737148 /DB_XREF=wb43g08.x1 /CLONE=IMAGE:2308478 /FEA=FLmRNA /CNT=133 /TID=Hs.274691.0 /TIER=Stack /STK=27 /UG=Hs.274691 /LL=205 /UG_GENE=AK3 /UG_TITLE=adenylate kinase 3 /FL=gb:NM_013410.1	216.56	P	22.11	896.25	P	605.22	P	750.24	148.68	3.46	2.27	4.86	*
209096_at	ubiquitin-conjugating enzyme E2 variant 2	U62136	7336	gb:U62136.2 /DB_XREF=gi:4775663 /FEA=FLmRNA /CNT=485 /TID=Hs.79300.0 /TIER=FL+Stack /STK=52 /UG=Hs.79300 /LL=7336 /UG_GENE=UBE2V2 /DEF=Homo sapiens enterocyte differentiation associated factor EDAF-1 mRNA, complete cds. /PROD=enterocyte differentiation associated factorEDAF-1 /FL=gb:NM_003350.2 gb:AF049140.1 gb:U62136.2	1043.94	P	58.52	2589.62	P	2621.79	P	2600.89	53.28	2.49	2.27	2.76	*
209444_at	RAP1, GTP-GDP dissociation stimulator 1	BC001851	5910	gb:BC001851.1 /DB_XREF=gi:12804812 /FEA=FLmRNA /CNT=104 /TID=Hs.7940.0 /TIER=FL+Stack /STK=38 /UG=Hs.7940 /LL=5910 /UG_GENE=RAP1GDS1 /DEF=Homo sapiens, Similar to RAP1, GTP-GDP dissociation stimulator 1, clone MGC:4525, mRNA, complete cds. /PROD=Similar to RAP1, GTP-GDP dissociation stimulator1 /FL=gb:AF215923.1 gb:BC001851.1 gb:NM_021159.1 gb:BC001816.1 gb:AF237413.1	484.64	P	11.08	1485.2	P	1207.64	P	1345.16	148.17	2.78	2.27	3.29	*
218239_s_at	GTP binding protein 4	NM_012341	23560	gb:NM_012341.1 /DB_XREF=gi:6912531 /GEN=NGB /FEA=FLmRNA /CNT=129 /TID=Hs.215766.0 /TIER=FL+Stack /STK=41 /UG=Hs.215766 /LL=23560 /DEF=Homo sapiens GTP-binding protein (NGB), mRNA. /PROD=GTP-binding protein /FL=gb:NM_012341.1 gb:AF325353.1 gb:AF120334.1	1088.97	P	44.65	3534.35	P	2756.63	P	3144.52	393.96	2.89	2.27	3.53	*
218392_x_at	sideroflexin 1	NM_022754	94081	gb:NM_022754.1 /DB_XREF=gi:12232420 /GEN=FLJ12876 /FEA=FLmRNA /CNT=82 /TID=Hs.16131.0 /TIER=FL+Stack /STK=12 /UG=Hs.16131 /LL=64767 /DEF=Homo sapiens hypothetical protein FLJ12876 (FLJ12876), mRNA. /PROD=hypothetical protein FLJ12876 /FL=gb:NM_022754.1	220.92	P	11.58	554.71	P	544.76	P	549.87	11.66	2.49	2.27	2.74	*
222720_x_at	chromosome 1 open reading frame 27	W72877	54953	gb:W72877 /DB_XREF=gi:1383090 /DB_XREF=zd62d11.s1 /CLONE=IMAGE:345237 /FEA=FLmRNA /CNT=78 /TID=Hs.69388.0 /TIER=Stack /STK=21 /UG=Hs.69388 /LL=54953 /UG_GENE=FLJ20505 /UG_TITLE=hypothetical protein FLJ20505 /FL=gb:NM_017847.1 gb:BC003397.1	118.66	A	4.23	298.9	P	386.51	P	342.7	43.81	2.89	2.27	3.53	*
1553972_a_at	cystathionine-beta-synthase	BC007257	875	gb:BC007257.1 /DB_XREF=gi:13938262 /TID=Hs2.84152.2 /CNT=70 /FEA=FLmRNA /TIER=FL+Stack /STK=33 /LL=875 /UG_GENE=CBS /UG=Hs.84152 /DEF=Homo sapiens, cystathionine-beta-synthase, clone MGC:15515 IMAGE:3028099, mRNA, complete cds. /PROD=cystathionine-beta-synthase /FL=gb:BC007257.1	1224.21	P	30.14	3575.61	P	2987.14	P	3281.14	300.82	2.68	2.27	3.1	*
1557701_s_at	polymerase (DNA directed), eta	AW665155	5429	gb:AW665155 /DB_XREF=gi:7457700 /DB_XREF=hi87e11.x1 /CLONE=IMAGE:2979308 /TID=Hs2.407274.1 /CNT=4 /FEA=mRNA /TIER=ConsEnd /STK=1 /UG=Hs.407274 /UG_TITLE=Homo sapiens DNA polymerase eta mRNA, partial sequence	55.53	P	9.67	162.02	P	166.85	P	164.09	7.13	2.95	2.27	4.17	*
205362_s_at	prefoldin 4	NM_002623	5203	gb:NM_002623.2 /DB_XREF=gi:12408676 /GEN=PFDN4 /FEA=FLmRNA /CNT=35 /TID=Hs.91161.0 /TIER=FL /STK=0 /UG=Hs.91161 /LL=5203 /DEF=Homo sapiens prefoldin 4 (PFDN4), mRNA. /PROD=prefoldin 4 /FL=gb:U41816.1 gb:NM_002623.2	352.58	P	29.31	1213.01	P	918.92	P	1067.43	150.43	3.03	2.26	3.91	*
209181_s_at	Rab geranylgeranyltransferase, beta subunit	U49245	5876	gb:U49245.1 /DB_XREF=gi:1216503 /FEA=FLmRNA /CNT=174 /TID=Hs.78948.0 /TIER=FL+Stack /STK=72 /UG=Hs.78948 /LL=5876 /UG_GENE=RABGGTB /DEF=Human geranylgeranyl transferase type II beta-subunit mRNA, complete cds. /PROD=geranylgeranyl transferase type II beta-subunit /FL=gb:U49245.1 gb:NM_004582.1	1269.2	P	57	4052.65	P	3182.75	P	3617.38	440.44	2.85	2.26	3.48	*
219402_s_at	hypothetical protein MGC3067	NM_024295	79139	gb:NM_024295.1 /DB_XREF=gi:13236515 /GEN=MGC3067 /FEA=FLmRNA /CNT=42 /TID=Hs.323114.0 /TIER=FL /STK=0 /UG=Hs.323114 /LL=79139 /DEF=Homo sapiens hypothetical protein MGC3067 (MGC3067), mRNA. /PROD=hypothetical protein MGC3067 /FL=gb:BC002457.1 gb:NM_024295.1	859.36	P	22.19	2077.35	P	2018.06	P	2052.21	44.14	2.39	2.26	2.52	*
220768_s_at	casein kinase 1, gamma 3	NM_004384	1456	gb:NM_004384.1 /DB_XREF=gi:4758079 /GEN=CSNK1G3 /FEA=FLmRNA /CNT=3 /TID=Hs.129206.0 /TIER=FL /STK=1 /UG=Hs.129206 /LL=1456 /DEF=Homo sapiens casein kinase 1, gamma 3 (CSNK1G3), mRNA. /PROD=casein kinase 1, gamma 3 /FL=gb:NM_004384.1 gb:AF049089.1	416.48	P	22.52	1015.24	P	1115.18	P	1063.56	53.06	2.55	2.26	2.89	*
222600_s_at	hypothetical protein FLJ10808	AB014773	55236	gb:AB014773.1 /DB_XREF=gi:11990421 /GEN=mop-4 /FEA=FLmRNA /CNT=107 /TID=Hs.59838.0 /TIER=FL+Stack /STK=10 /UG=Hs.59838 /LL=55236 /DEF=Homo sapiens mRNA for MOP-4, complete cds. /PROD=MOP-4 /FL=gb:NM_018227.1 gb:AB014773.1	357.38	P	39.75	930.7	P	1133.82	P	1031.23	103.16	2.89	2.26	3.71	*
226936_at	Homo sapiens cDNA clone IMAGE:4448513, partial cds	BG492359		gb:BG492359 /DB_XREF=gi:13453871 /DB_XREF=602536279F1 /CLONE=IMAGE:4655418 /FEA=EST /CNT=41 /TID=Hs.35962.0 /TIER=Stack /STK=32 /UG=Hs.35962 /UG_TITLE=ESTs	129.78	P	32.65	401.69	P	605.28	P	502.74	103.45	3.87	2.26	7.09	*
232296_s_at	mitochondrial elongation factor G1	AK000780	85476	gb:AK000780.1 /DB_XREF=gi:7021078 /FEA=mRNA /CNT=8 /TID=Hs.274543.0 /TIER=ConsEnd /STK=0 /UG=Hs.274543 /UG_TITLE=Homo sapiens cDNA FLJ20773 fis, clone COL06050, highly similar to EFGM_RAT ELONGATION FACTOR G /DEF=Homo sapiens cDNA FLJ20773 fis, clone COL06050, highly similar to EFGM_RAT ELONGATION FACTOR G.	335.04	P	8.29	795.6	P	873.81	P	833.1	42.57	2.49	2.26	2.72	*
203405_at	Down syndrome critical region gene 2	NM_003720	8624	gb:NM_003720.1 /DB_XREF=gi:4505022 /GEN=DSCR2 /FEA=FLmRNA /CNT=100 /TID=Hs.5198.0 /TIER=FL+Stack /STK=59 /UG=Hs.5198 /LL=8624 /DEF=Homo sapiens Down syndrome critical region gene 2 (DSCR2), mRNA. /PROD=Down syndrome critical region protein 2 /FL=gb:BC003619.1 gb:NM_003720.1	1023.31	P	36.7	3873.03	P	2699.78	P	3287.04	590.25	3.21	2.25	4.19	*
203525_s_at	adenomatosis polyposis coli	AI375486	324	gb:AI375486 /DB_XREF=gi:4175476 /DB_XREF=tc30f12.x1 /CLONE=IMAGE:2066159 /FEA=FLmRNA /CNT=154 /TID=Hs.75081.0 /TIER=Stack /STK=15 /UG=Hs.75081 /LL=324 /UG_GENE=APC /UG_TITLE=adenomatosis polyposis coli /FL=gb:M74088.1 gb:M73548.1 gb:NM_000038.1	313.54	P	8.36	773.99	P	740.46	P	759.39	27.37	2.42	2.25	2.61	*
205895_s_at	nucleolar and coiled-body phosphoprotein 1	NM_004741	9221	gb:NM_004741.1 /DB_XREF=gi:4758859 /GEN=P130 /FEA=FLmRNA /CNT=24 /TID=Hs.75337.0 /TIER=FL /STK=0 /UG=Hs.75337 /LL=9221 /DEF=Homo sapiens nucleolar phosphoprotein p130 (P130), mRNA. /PROD=nucleolar phosphoprotein p130 /FL=gb:BC001883.1 gb:NM_004741.1	424.06	P	30.5	1151.92	P	1721.12	P	1436.2	284.88	3.39	2.25	4.62	*
208836_at	ATPase, Na+/K+ transporting, beta 3 polypeptide	U51478	483	gb:U51478.1 /DB_XREF=gi:1522634 /FEA=FLmRNA /CNT=293 /TID=Hs.76941.0 /TIER=FL+Stack /STK=117 /UG=Hs.76941 /LL=483 /UG_GENE=ATP1B3 /DEF=Human sodiumpotassium-transporting ATPase beta-3 subunit mRNA, complete cds. /PROD=sodiumpotassium-transporting ATPase beta-3subunit /FL=gb:NM_001679.1 gb:U51478.1	2091.64	P	119.08	5119.03	P	5481.68	P	5277.82	213.32	2.52	2.25	2.84	*
209345_s_at	phosphatidylinositol 4-kinase type II	AL561930	55361	gb:AL561930 /DB_XREF=gi:12909848 /DB_XREF=AL561930 /CLONE=CS0DB002YM13 (3 prime) /FEA=FLmRNA /CNT=124 /TID=Hs.25300.0 /TIER=Stack /STK=49 /UG=Hs.25300 /LL=55361 /UG_GENE=PI4KII /UG_TITLE=phosphatidylinositol 4-kinase type II /FL=gb:BC003167.1	437.34	P	16.88	1057.39	P	1232.15	P	1144.05	88.58	2.62	2.25	3	*
213220_at	Homo sapiens mRNA; cDNA DKFZp564C156 (from clone DKFZp564C156)	AV706096		gb:AV706096 /DB_XREF=gi:10723384 /DB_XREF=AV706096 /CLONE=ADBAWH11 /FEA=mRNA /CNT=80 /TID=Hs.326248.2 /TIER=Stack /STK=21 /UG=Hs.326248 /UG_TITLE=Homo sapiens cDNA: FLJ22071 fis, clone HEP11691	647.2	P	27.47	1619.38	P	1544.79	P	1588.22	53.58	2.45	2.25	2.69	*
214931_s_at	SFRS protein kinase 2	AC005070	6733	gb:AC005070 /DB_XREF=gi:3406049 /FEA=DNA_2 /CNT=10 /TID=Hs.78353.2 /TIER=ConsEnd /STK=0 /UG=Hs.78353 /LL=6733 /UG_GENE=SRPK2 /UG_TITLE=SFRS protein kinase 2 /DEF=Homo sapiens BAC clone CTB-152G17 from 7q22-q31.1	133	P	15.93	355.22	P	463.94	P	408.51	55.71	3.07	2.25	4.14	*
218479_s_at	exportin 4	NM_022459	64328	gb:NM_022459.1 /DB_XREF=gi:11967998 /GEN=FLJ13046 /FEA=FLmRNA /CNT=106 /TID=Hs.117102.0 /TIER=FL /STK=3 /UG=Hs.117102 /LL=64328 /DEF=Homo sapiens hypothetical protein FLJ13046 similar to exportin 4 (FLJ13046), mRNA. /PROD=hypothetical protein FLJ13046 similar toexportin 4 /FL=gb:NM_022459.1	54.91	A	6.36	214.32	P	150.71	P	182.59	32.97	3.33	2.25	4.65	*
227322_s_at	BRCA2 and CDKN1A interacting protein	BE464077	56647	gb:BE464077 /DB_XREF=gi:9509852 /DB_XREF=hy20b01.x1 /CLONE=IMAGE:3197833 /FEA=EST /CNT=31 /TID=Hs.171835.2 /TIER=Stack /STK=27 /UG=Hs.171835 /LL=55760 /UG_GENE=FLJ10889 /UG_TITLE=hypothetical protein FLJ10889	707.38	P	26.58	1798.05	P	1677.58	P	1744.03	70.6	2.47	2.25	2.7	*
234954_at	gb:AL035604 /DB_XREF=gi:5002622 /FEA=DNA_1 /CNT=1 /TID=Hs.247894.0 /TIER=ConsEnd /STK=0 /UG=Hs.247894 /UG_TITLE=Human DNA sequence from clone 38C16 on chromosome 6q22.33-24.1. Contains GAPD (glyceraldehyde 3-phosphate dehydrogenease, GAPDH) and HMG1 (high mobility group protein 1) pseudogenes, ESTs, STSs and GSSs /DEF=Human DNA sequence from clone 38C16 on chromosome 6q22.33-24.1. Contains GAPD (…	AL035604		gb:AL035604 /DB_XREF=gi:5002622 /FEA=DNA_1 /CNT=1 /TID=Hs.247894.0 /TIER=ConsEnd /STK=0 /UG=Hs.247894 /UG_TITLE=Human DNA sequence from clone 38C16 on chromosome 6q22.33-24.1. Contains GAPD (glyceraldehyde 3-phosphate dehydrogenease, GAPDH) and HMG1 (high mobility group protein 1) pseudogenes, ESTs, STSs and GSSs /DEF=Human DNA sequence from clone 38C16 on chromosome 6q22.33-24.1. Contains GAPD (…	262.75	A	22.95	672.95	P	843.2	P	757.28	86.03	2.88	2.25	3.63	*
1554260_a_at	KIAA0826 protein	BC021803	23045	gb:BC021803.1 /DB_XREF=gi:18256839 /TID=Hs2.169600.1 /CNT=17 /FEA=FLmRNA /TIER=FL /STK=2 /LL=23045 /UG_GENE=KIAA0826 /UG=Hs.169600 /DEF=Homo sapiens, clone MGC:25069 IMAGE:4498553, mRNA, complete cds. /PROD=Unknown (protein for MGC:25069) /FL=gb:BC021803.1	122.18	P	7.13	299.54	P	310.5	P	305.78	9.94	2.5	2.25	2.8	*
1559307_s_at	retinoblastoma-like 1 (p107)	BG387892	5933	gb:BG387892 /DB_XREF=gi:13281338 /DB_XREF=602412912F1 /CLONE=IMAGE:4521266 /TID=Hs2.406930.1 /CNT=5 /FEA=mRNA /TIER=ConsEnd /STK=0 /UG=Hs.406930 /UG_TITLE=Homo sapiens, clone IMAGE:3908672, mRNA, partial cds	36.57	A	9.52	111.97	P	141.93	P	127.56	17.51	3.49	2.25	6.3	*
201012_at	annexin A1	NM_000700	301	gb:NM_000700.1 /DB_XREF=gi:4502100 /GEN=ANXA1 /FEA=FLmRNA /CNT=457 /TID=Hs.78225.0 /TIER=FL+Stack /STK=162 /UG=Hs.78225 /LL=301 /DEF=Homo sapiens annexin A1 (ANXA1), mRNA. /PROD=annexin I /FL=gb:BC001275.1 gb:NM_000700.1	2375.11	P	141.01	5826.59	P	6813.15	P	6307.61	508.21	2.66	2.24	3.12	*
202534_x_at	dihydrofolate reductase	NM_000791	1719	gb:NM_000791.2 /DB_XREF=gi:7262376 /GEN=DHFR /FEA=FLmRNA /CNT=185 /TID=Hs.83765.0 /TIER=FL+Stack /STK=16 /UG=Hs.83765 /LL=1719 /DEF=Homo sapiens dihydrofolate reductase (DHFR), mRNA. /PROD=dihydrofolate reductase /FL=gb:NM_000791.2 gb:BC000192.1 gb:BC003584.1	447.19	P	24.06	1214.56	P	1833.12	P	1522.05	310.61	3.4	2.24	4.62	*
209744_x_at	itchy homolog E3 ubiquitin protein ligase (mouse)	AB056663	83737	gb:AB056663.2 /DB_XREF=gi:13442821 /GEN=Itch /FEA=FLmRNA /CNT=62 /TID=Hs.98074.0 /TIER=FL /STK=0 /UG=Hs.98074 /LL=11058 /DEF=Homo sapiens mRNA for ubiquitin protein ligase Itch, complete cds. /PROD=ubiquitin protein ligase Itch /FL=gb:AB056663.2	171.7	P	28.8	589.97	P	470.99	P	530.34	61.24	3.09	2.24	4.45	*
210691_s_at	Siah-interacting protein	AF275803	27101	gb:AF275803.1 /DB_XREF=gi:10834769 /FEA=FLmRNA /CNT=3 /TID=Hs.27258.1 /TIER=FL /STK=0 /UG=Hs.27258 /LL=27101 /UG_GENE=CACYBP /DEF=Homo sapiens PNAS-107 mRNA, complete cds. /PROD=PNAS-107 /FL=gb:AF275803.1	559.49	P	36.75	2494.83	P	1567.67	P	2031.26	466.82	3.63	2.24	5.11	*
212816_s_at	cystathionine-beta-synthase	BE613178	875	gb:BE613178 /DB_XREF=gi:9894775 /DB_XREF=601452166T1 /CLONE=IMAGE:3855712 /FEA=mRNA /CNT=102 /TID=Hs.84152.2 /TIER=Stack /STK=9 /UG=Hs.84152 /LL=875 /UG_GENE=CBS /UG_TITLE=cystathionine-beta-synthase	654.23	P	14.46	2009.22	P	1605.22	P	1807.61	204.81	2.76	2.24	3.29	*
223329_x_at	SGT1, suppressor of G2 allele of SKP1 (S. cerevisiae)	NM_006704	10910	gb:NM_006704.1 /DB_XREF=gi:5730040 /GEN=SGT1 /FEA=FLmRNA /CNT=62 /TID=Hs.5169.1 /TIER=FL+Stack /STK=13 /UG=Hs.5169 /LL=10910 /DEF=Homo sapiens suppressor of G2 allele of SKP1, S. cerevisiae, homolog of (SGT1), mRNA. /PROD=suppressor of G2 allele of SKP1, S. cerevisiae,homolog of /FL=gb:BC000911.1 gb:NM_006704.1 gb:AF132856.1	766.51	P	38.63	2911.62	P	2025.03	P	2467.94	447	3.22	2.24	4.24	*
226218_at	interleukin 7 receptor	BE217880	3575	gb:BE217880 /DB_XREF=gi:8905198 /DB_XREF=hv31a11.x1 /CLONE=IMAGE:3175004 /FEA=EST /CNT=52 /TID=Hs.237868.1 /TIER=Stack /STK=24 /UG=Hs.237868 /LL=3575 /UG_GENE=IL7R /UG_TITLE=interleukin 7 receptor	173.52	P	6.31	483.33	P	417.09	P	450.4	34.28	2.6	2.24	2.97	*
226287_at	NY-REN-41 antigen	AI458313	91057	gb:AI458313 /DB_XREF=gi:4310892 /DB_XREF=tk07d06.x1 /CLONE=IMAGE:2150315 /FEA=mRNA /CNT=78 /TID=Hs.256150.0 /TIER=Stack /STK=18 /UG=Hs.256150 /LL=81023 /UG_GENE=LOC81023 /UG_TITLE=hypothetical protein AF301222	181.28	P	24.64	497.27	P	512.18	P	503.05	19.74	2.77	2.24	3.6	*
1552481_s_at	mannosidase, alpha, class 1A, member 2	NM_006699	10905	gb:NM_006699.1 /DB_XREF=gi:5729912 /GEN=MAN1A2 /TID=Hs2.367638.1 /CNT=37 /FEA=FLmRNA /TIER=FL /STK=3 /LL=10905 /UG=Hs.367638 /DEF=Homo sapiens mannosidase, alpha, class 1A, member 2 (MAN1A2), mRNA. /PROD=mannosidase, alpha, class 1A, member 2 /FL=gb:NM_006699.1 gb:AF027156.1	79.03	P	9.19	212.57	P	299.67	P	256.16	43.63	3.24	2.24	4.49	*
203017_s_at	synovial sarcoma, X breakpoint 2 interacting protein	R52678	117178	gb:R52678 /DB_XREF=gi:814580 /DB_XREF=yg99c07.s1 /CLONE=IMAGE:41738 /FEA=FLmRNA /CNT=165 /TID=Hs.22587.0 /TIER=Stack /STK=20 /UG=Hs.22587 /LL=22892 /UG_GENE=KIAA0923 /UG_TITLE=KIAA0923 protein /FL=gb:AB023140.1 gb:NM_014021.1	288.74	P	19.65	771.54	P	704.56	P	739.06	39.02	2.56	2.23	2.96	*
213951_s_at	gb:BE964655 /DB_XREF=gi:11768198 /DB_XREF=601658585R1 /CLONE=IMAGE:3885812 /FEA=EST /CNT=17 /TID=Hs.78185.3 /TIER=Stack /STK=14 /UG=Hs.78185 /LL=29955 /UG_GENE=MLX /UG_TITLE=MAX-like bHLHZIP protein	BE964655		gb:BE964655 /DB_XREF=gi:11768198 /DB_XREF=601658585R1 /CLONE=IMAGE:3885812 /FEA=EST /CNT=17 /TID=Hs.78185.3 /TIER=Stack /STK=14 /UG=Hs.78185 /LL=29955 /UG_GENE=MLX /UG_TITLE=MAX-like bHLHZIP protein	140.95	P	13.85	360.61	P	377.73	P	369.92	13.37	2.62	2.23	3.16	*
215997_s_at	cullin 4B	AV694732	8450	gb:AV694732 /DB_XREF=gi:10296595 /DB_XREF=AV694732 /CLONE=GKCGZH06 /FEA=DNA_1 /CNT=3 /TID=Hs.155976.2 /TIER=ConsEnd /STK=0 /UG=Hs.155976 /LL=8450 /UG_GENE=CUL4B /UG_TITLE=cullin 4B	107.93	P	12.45	369.36	P	284.06	P	326.73	44.62	3.03	2.23	4.05	*
217301_x_at	retinoblastoma binding protein 4	X71810	5928	gb:X71810.1 /DB_XREF=gi:297905 /GEN=9306 /FEA=mRNA /CNT=1 /TID=Hs.16003.3 /TIER=ConsEnd /STK=0 /UG=Hs.16003 /LL=5928 /DEF=H.sapiens IEF 9306 mRNA. /PROD=IEF SSP 9306	1795.83	P	79.08	4256.76	P	4493.12	P	4374.26	134.2	2.44	2.23	2.66	*
217835_x_at	chromosome 20 open reading frame 24	NM_018840	55969	gb:NM_018840.1 /DB_XREF=gi:10047115 /GEN=LOC55969 /FEA=FLmRNA /CNT=249 /TID=Hs.184062.0 /TIER=FL+Stack /STK=94 /UG=Hs.184062 /LL=55969 /DEF=Homo sapiens putative Rab5-interacting protein (LOC55969), mRNA. /PROD=putative Rab5-interacting protein /FL=gb:NM_018840.1 gb:AF112213.1 gb:AF274936.1	3171.85	P	149.41	7801.5	P	9773.1	P	8780.99	990.76	2.77	2.23	3.34	*
218882_s_at	WD repeat domain 3	NM_006784	10885	gb:NM_006784.1 /DB_XREF=gi:5803220 /GEN=WDR3 /FEA=FLmRNA /CNT=69 /TID=Hs.33085.0 /TIER=FL /STK=1 /UG=Hs.33085 /LL=10885 /DEF=Homo sapiens WD repeat domain 3 (WDR3), mRNA. /PROD=WD repeat-containing protein 3 /FL=gb:NM_006784.1 gb:AF083217.1	373.02	P	24.05	1118.48	P	920.02	P	1019.54	101.27	2.73	2.23	3.3	*
223880_x_at	chromosome 20 open reading frame 24	BC004446	55969	gb:BC004446.1 /DB_XREF=gi:13325254 /FEA=FLmRNA /CNT=5 /TID=Hs.184062.2 /TIER=FL /STK=0 /UG=Hs.184062 /LL=55969 /UG_GENE=LOC55969 /DEF=Homo sapiens, Similar to putative Rab5-interacting protein, clone MGC:4099, mRNA, complete cds. /PROD=Similar to putative Rab5-interacting protein /FL=gb:BC004446.1	2989.56	P	192.85	7391.94	P	9110.21	P	8244.19	866.35	2.76	2.23	3.35	*
224521_s_at	hypothetical protein MGC13183 /// hypothetical protein MGC13183	BC006444	84318 /// 84318	gb:BC006444.1 /DB_XREF=gi:13623646 /FEA=FLmRNA /CNT=1 /TID=HsAffx.901085.360 /TIER=FL /STK=0 /DEF=Homo sapiens, Similar to RIKEN cDNA 2700091N06 gene, clone MGC:13183, mRNA, complete cds. /PROD=Similar to RIKEN cDNA 2700091N06 gene /FL=gb:BC006444.1	97.11	P	11.44	252.58	P	296.15	P	273.47	23.18	2.82	2.23	3.62	*
230508_at	dickkopf homolog 3 (Xenopus laevis)	AL569601	27122	gb:AL569601 /DB_XREF=gi:12925101 /DB_XREF=AL569601 /CLONE=CS0DE011YL13 (3 prime) /FEA=EST /CNT=14 /TID=Hs.85591.0 /TIER=Stack /STK=10 /UG=Hs.85591 /UG_TITLE=ESTs	79.08	P	12.48	217.1	P	246.14	P	230.85	18.17	2.92	2.23	4.03	*
1552978_a_at	secretory carrier membrane protein 1	NM_052822	9522	gb:NM_052822.1 /DB_XREF=gi:16445413 /GEN=SCAMP1 /TID=Hs2.31218.2 /CNT=3 /FEA=FLmRNA /TIER=FL /STK=2 /LL=9522 /UG=Hs.31218 /DEF=Homo sapiens secretory carrier membrane protein 1 (SCAMP1), transcript variant 2, mRNA. /PROD=secretory carrier membrane protein 1 isoform 2 /FL=gb:NM_052822.1 gb:BC009787.1	376.28	P	30.63	995.36	P	1428.29	P	1211.89	216.78	3.22	2.23	4.33	*
1555326_a_at	a disintegrin and metalloproteinase domain 9 (meltrin gamma)	AF495383	8754	gb:AF495383.1 /DB_XREF=gi:21359695 /GEN=ADAM9 /TID=Hs2.2442.2 /CNT=1 /FEA=FLmRNA /TIER=FL /STK=1 /LL=8754 /UG=Hs.2442 /DEF=Homo sapiens disintegrinmetalloproteinase domain 9 short protein precursor (ADAM9) mRNA, complete cds; alternatively spliced. /PROD=disintegrinmetalloproteinase domain 9 shortprotein precursor /FL=gb:AF495383.1	412.51	P	24.46	1188.22	P	1992.66	P	1589.74	402.34	3.85	2.23	5.55	*
200755_s_at	calumenin	BF939365	813	gb:BF939365 /DB_XREF=gi:12356685 /DB_XREF=nad87h04.x1 /CLONE=IMAGE:3410551 /FEA=FLmRNA /CNT=452 /TID=Hs.7753.0 /TIER=Stack /STK=19 /UG=Hs.7753 /LL=813 /UG_GENE=CALU /UG_TITLE=calumenin /FL=gb:AF013759.1 gb:U67280.1 gb:NM_001219.2	1161.97	P	56.63	3349.55	P	5690.67	P	4518.54	1170.46	3.89	2.22	5.61	*
202873_at	ATPase, H+ transporting, lysosomal 42kDa, V1 subunit C, isoform 1	BF034973	528	gb:BF034973 /DB_XREF=gi:10742685 /DB_XREF=601459039F1 /CLONE=IMAGE:3862832 /FEA=FLmRNA /CNT=132 /TID=Hs.86905.0 /TIER=ConsEnd /STK=0 /UG=Hs.86905 /LL=528 /UG_GENE=ATP6C /UG_TITLE=ATPase, H+ transporting, lysosomal (vacuolar proton pump) 42kD /FL=gb:NM_001695.1	158.21	P	14.32	533.45	P	406.36	P	471.05	65.82	2.98	2.22	3.87	*
232095_at	formin binding protein 2	BG109134	23380	gb:BG109134 /DB_XREF=gi:12602640 /DB_XREF=602281329F1 /CLONE=IMAGE:4368871 /FEA=mRNA /CNT=12 /TID=Hs.24444.1 /TIER=ConsEnd /STK=0 /UG=Hs.24444 /UG_TITLE=Homo sapiens cDNA: FLJ22165 fis, clone HRC00470	122.64	P	12.99	515.03	P	341.05	P	427.11	89.65	3.48	2.22	4.96	*
1552573_s_at	mirror-image polydactyly 1	NM_138731	145282	gb:NM_138731.1 /DB_XREF=gi:23503324 /GEN=MIPOL1 /TID=Hs2.373533.1 /CNT=6 /FEA=FLmRNA /TIER=FL /STK=3 /LL=145282 /UG=Hs.373533 /DEF=Homo sapiens mirror-image polydactyly gene 1 (MIPOL1), mRNA. /PROD=mirror-image polydactyly gene 1 /FL=gb:AY059470.1 gb:NM_138731.1	26.57	A	2.17	69.07	P	92.53	P	80.55	12.24	3.03	2.22	3.96	*
1555561_a_at	UDP-glucose ceramide glucosyltransferase-like 2	BC032302	55757	gb:BC032302.1 /DB_XREF=gi:21619565 /TID=Hs2.22983.2 /CNT=1 /FEA=FLmRNA /TIER=FL /STK=1 /LL=55757 /UG_GENE=UGCGL2 /UG=Hs.22983 /DEF=Homo sapiens, similar to UDP-glucose ceramide glucosyltransferase-like 2, clone MGC:40268 IMAGE:5169731, mRNA, complete cds. /PROD=similar to UDP-glucose ceramideglucosyltransferase-like 2 /FL=gb:BC032302.1	109.49	P	7.34	390.31	P	284.92	P	337.23	54.61	3.08	2.22	4.01	*
200661_at	protective protein for beta-galactosidase (galactosialidosis)	NM_000308	5476	gb:NM_000308.1 /DB_XREF=gi:4505988 /GEN=PPGB /FEA=FLmRNA /CNT=452 /TID=Hs.118126.0 /TIER=FL+Stack /STK=186 /UG=Hs.118126 /LL=5476 /DEF=Homo sapiens protective protein for beta-galactosidase (galactosialidosis) (PPGB), mRNA. /PROD=protective protein for beta-galactosidase /FL=gb:NM_000308.1 gb:BC000597.1 gb:M22960.1	1424.78	P	58.79	5784.28	P	3807.87	P	4796.95	995.42	3.37	2.21	4.56	*
208808_s_at	high-mobility group box 2	BC000903	3148	gb:BC000903.1 /DB_XREF=gi:12654170 /FEA=FLmRNA /CNT=274 /TID=Hs.80684.0 /TIER=FL+Stack /STK=67 /UG=Hs.80684 /LL=3148 /UG_GENE=HMG2 /DEF=Homo sapiens, high-mobility group (nonhistone chromosomal) protein 2, clone MGC:5234, mRNA, complete cds. /PROD=high-mobility group (nonhistone chromosomal)protein 2 /FL=gb:BC001063.1 gb:BC000903.1	1933.1	P	76.88	4601.85	P	4623.5	P	4610.84	122.54	2.39	2.21	2.58	*
209778_at	thyroid hormone receptor interactor 11	AF007217	9321	gb:AF007217.1 /DB_XREF=gi:2253416 /GEN=Trip230 /FEA=FLmRNA /CNT=57 /TID=Hs.85092.1 /TIER=FL /STK=0 /UG=Hs.85092 /LL=9321 /DEF=Homo sapiens Trip230 mRNA, complete cds. /PROD=Trip230 /FL=gb:AF007217.1 gb:NM_004239.1	104.64	P	6.02	265.65	P	360.41	P	312.76	47.61	2.99	2.21	3.82	*
213410_at	erythroid differentiation-related factor 1	AL050102	26098	gb:AL050102.1 /DB_XREF=gi:4884131 /GEN=DKFZp586F1019 /FEA=mRNA /CNT=67 /TID=Hs.227209.0 /TIER=Stack /STK=44 /UG=Hs.227209 /LL=26098 /DEF=Homo sapiens mRNA; cDNA DKFZp586F1019 (from clone DKFZp586F1019); partial cds. /PROD=hypothetical protein	502.77	P	13.75	1158.37	P	1220.06	P	1189.65	35.89	2.37	2.21	2.53	*
217972_at	hypothetical protein FLJ20420	NM_017812	54927	gb:NM_017812.1 /DB_XREF=gi:8923389 /GEN=FLJ20420 /FEA=FLmRNA /CNT=187 /TID=Hs.6693.0 /TIER=FL /STK=0 /UG=Hs.6693 /LL=54927 /DEF=Homo sapiens hypothetical protein FLJ20420 (FLJ20420), mRNA. /PROD=hypothetical protein FLJ20420 /FL=gb:NM_017812.1	1532.3	P	72.55	4280.43	P	3655.52	P	3970.94	318.42	2.59	2.21	3.01	*
218534_s_at	fetal hypothetical protein	NM_018046	55109	gb:NM_018046.1 /DB_XREF=gi:8922325 /GEN=FLJ10283 /FEA=FLmRNA /CNT=85 /TID=Hs.284216.0 /TIER=FL+Stack /STK=8 /UG=Hs.284216 /LL=55109 /DEF=Homo sapiens hypothetical protein FLJ10283 (FLJ10283), mRNA. /PROD=hypothetical protein FLJ10283 /FL=gb:NM_018046.1	375.62	P	20.91	913.31	P	913.54	P	913.39	17.63	2.43	2.21	2.69	*
223032_x_at	px19-like protein	AF153607	27166	gb:AF153607.1 /DB_XREF=gi:5231138 /FEA=FLmRNA /CNT=196 /TID=Hs.279529.2 /TIER=FL+Stack /STK=71 /UG=Hs.279529 /LL=27166 /UG_GENE=PX19 /DEF=Homo sapiens px19 mRNA, complete cds. /PROD=px19 /FL=gb:BC000007.1 gb:AF111112.1 gb:AF153607.1	1825.21	P	60.11	4241.01	P	4308.76	P	4269.43	66.6	2.34	2.21	2.49	*
230706_s_at	hypothetical protein MGC2408	AI084921	84291	gb:AI084921 /DB_XREF=gi:3423344 /DB_XREF=qf17h01.x1 /CLONE=IMAGE:1750321 /FEA=EST /CNT=11 /TID=Hs.31861.1 /TIER=Stack /STK=9 /UG=Hs.31861 /UG_TITLE=ESTs	50.22	A	21.39	420.77	P	201.93	P	311.92	112.78	6.21	2.21	22.19	*
234980_at	hypothetical protein FLJ31842	AI004375	148534	gb:AI004375 /DB_XREF=gi:3213885 /DB_XREF=ot56a01.s1 /CLONE=IMAGE:1620744 /FEA=EST /CNT=41 /TID=Hs.84522.0 /TIER=ConsEnd /STK=1 /UG=Hs.84522 /UG_TITLE=ESTs	618.4	P	13.29	1419.66	P	1530.31	P	1475.32	59.3	2.39	2.21	2.57	*
234990_at	Homo sapiens, clone IMAGE:5288883, mRNA	BE777970		gb:BE777970 /DB_XREF=gi:10199168 /DB_XREF=601463458F1 /CLONE=IMAGE:3866822 /FEA=EST /CNT=33 /TID=Hs.135287.0 /TIER=ConsEnd /STK=0 /UG=Hs.135287 /UG_TITLE=ESTs	94.25	P	11.66	243.59	P	286.39	P	264.83	23.11	2.81	2.21	3.66	*
202145_at	lymphocyte antigen 6 complex, locus E	NM_002346	4061	gb:NM_002346.1 /DB_XREF=gi:4505048 /GEN=LY6E /FEA=FLmRNA /CNT=213 /TID=Hs.77667.0 /TIER=FL+Stack /STK=138 /UG=Hs.77667 /LL=4061 /DEF=Homo sapiens lymphocyte antigen 6 complex, locus E (LY6E), mRNA. /PROD=lymphocyte antigen 6 complex, locus E /FL=gb:U42376.1 gb:NM_002346.1 gb:U56145.1	596.91	P	14.49	1425.77	P	1367.8	P	1403.16	44.41	2.35	2.2	2.51	*
202783_at	nicotinamide nucleotide transhydrogenase	U40490	23530	gb:U40490.1 /DB_XREF=gi:1110519 /FEA=FLmRNA /CNT=157 /TID=Hs.18136.0 /TIER=FL+Stack /STK=19 /UG=Hs.18136 /LL=23530 /UG_GENE=NNT /DEF=Human nicotinamide nucleotide transhydrogenase mRNA, nuclear gene encoding mitochondrial protein, complete cds. /PROD=nicotinamide nucleotide transhydrogenase /FL=gb:NM_012343.1 gb:U40490.1	970.2	P	38.85	2243.64	P	2385.17	P	2315.28	71.74	2.39	2.2	2.6	*
213292_s_at	sorting nexin 13	AA908770	23161	gb:AA908770 /DB_XREF=gi:3048175 /DB_XREF=ol06a11.s1 /CLONE=IMAGE:1522652 /FEA=mRNA /CNT=45 /TID=Hs.283881.0 /TIER=Stack /STK=12 /UG=Hs.283881 /LL=23161 /UG_GENE=KIAA0713 /UG_TITLE=KIAA0713 protein	257.32	P	8.68	766.07	P	623.44	P	695.51	75.9	2.7	2.2	3.22	*
216952_s_at	gb:M94363 /DB_XREF=gi:186920 /FEA=DNA /CNT=1 /TID=Hs.76084.1 /TIER=ConsEnd /STK=0 /UG=Hs.76084 /LL=3999 /UG_GENE=LMNB2 /UG_TITLE=lamin B2 /DEF=Human lamin B2 (LAMB2) gene and ppv1 gene sequence	M94363		gb:M94363 /DB_XREF=gi:186920 /FEA=DNA /CNT=1 /TID=Hs.76084.1 /TIER=ConsEnd /STK=0 /UG=Hs.76084 /LL=3999 /UG_GENE=LMNB2 /UG_TITLE=lamin B2 /DEF=Human lamin B2 (LAMB2) gene and ppv1 gene sequence	344.73	P	8.86	1213.54	P	873.82	P	1043.44	171.8	3.03	2.2	3.86	*
218602_s_at	hypothetical protein FLJ20060	NM_017645	54801	gb:NM_017645.1 /DB_XREF=gi:8923062 /GEN=FLJ20060 /FEA=FLmRNA /CNT=77 /TID=Hs.54617.0 /TIER=FL /STK=6 /UG=Hs.54617 /LL=54801 /DEF=Homo sapiens hypothetical protein FLJ20060 (FLJ20060), mRNA. /PROD=hypothetical protein FLJ20060 /FL=gb:NM_017645.1	151.36	P	6.84	819.65	P	453.56	P	636.54	183.87	4.21	2.2	6.26	*
1554217_a_at	hypothetical protein FLJ20097	BC017888	55610	gb:BC017888.1 /DB_XREF=gi:17389742 /TID=Hs2.12244.2 /CNT=4 /FEA=FLmRNA /TIER=FL /STK=3 /LL=55610 /UG_GENE=FLJ20097 /UG=Hs.12244 /DEF=Homo sapiens, Similar to RIKEN cDNA 8430415E05 gene, clone MGC:22772 IMAGE:4697321, mRNA, complete cds. /PROD=Similar to RIKEN cDNA 8430415E05 gene /FL=gb:BC017888.1	32.75	P	4.14	175.89	P	99.65	P	137.92	39.01	4.21	2.2	6.6	*
1568596_a_at	trophinin associated protein (tastin)	AI199355	10024	gb:AI199355 /DB_XREF=gi:3751961 /DB_XREF=qi47e12.x1 /CLONE=IMAGE:1859662 /TID=Hs2.171955.2 /CNT=16 /FEA=mRNA /TIER=Stack /STK=11 /LL=10024 /UG_GENE=TROAP /UG=Hs.171955 /UG_TITLE=trophinin associated protein (tastin)	124.56	A	31.32	504.95	P	371.25	P	436.35	70.99	3.5	2.2	6.26	*
202144_s_at	adenylosuccinate lyase	NM_000026	158	gb:NM_000026.1 /DB_XREF=gi:4557268 /GEN=ADSL /FEA=FLmRNA /CNT=176 /TID=Hs.75527.0 /TIER=FL /STK=4 /UG=Hs.75527 /LL=158 /DEF=Homo sapiens adenylosuccinate lyase (ADSL), mRNA. /PROD=adenylosuccinate lyase /FL=gb:AF067853.1 gb:NM_000026.1	1178.74	P	26.87	2779.93	P	2684.4	P	2732.35	70.52	2.32	2.19	2.45	*
213012_at	neural precursor cell expressed, developmentally down-regulated 4	D42055	4734	gb:D42055.1 /DB_XREF=gi:577312 /GEN=KIAA0093 /FEA=mRNA /CNT=93 /TID=Hs.1565.0 /TIER=Stack /STK=29 /UG=Hs.1565 /LL=4734 /UG_TITLE=neural precursor cell expressed, developmentally down-regulated 4 /DEF=Human mRNA for KIAA0093 gene, partial cds.	155.33	P	12.4	587.56	P	408.49	P	498.01	92.15	3.21	2.19	4.34	*
220750_s_at	leucine proline-enriched proteoglycan (leprecan) 1	NM_022356	64175	gb:NM_022356.1 /DB_XREF=gi:11641270 /GEN=GROS1 /FEA=FLmRNA /CNT=3 /TID=Hs.10114.0 /TIER=FL /STK=0 /UG=Hs.10114 /LL=64175 /DEF=Homo sapiens growth suppressor 1 (GROS1), mRNA. /PROD=growth suppressor 1 /FL=gb:AF097431.1 gb:NM_022356.1	294.98	P	32.41	812.25	P	1253.31	P	1030.88	222.09	3.49	2.19	5.03	*
221423_s_at	golgi membrane protein SB140 /// golgi membrane protein SB140	NM_030799	81555 /// 81555	gb:NM_030799.1 /DB_XREF=gi:13540583 /GEN=AF140225 /FEA=FLmRNA /CNT=1 /TID=HsAffx.900070.1077 /TIER=FL /STK=0 /DEF=Homo sapiens hypothetical protein AF140225 (AF140225), mRNA. /PROD=hypothetical protein AF140225 /FL=gb:NM_030799.1	641.21	P	37.41	1696.53	P	1523.57	P	1612.43	94.59	2.51	2.19	2.88	*
223735_at	ADP-ribosylation factor-like 6	AL136815	84100	gb:AL136815.1 /DB_XREF=gi:12053140 /GEN=DKFZp434L1123 /FEA=FLmRNA /CNT=13 /TID=Hs.182133.0 /TIER=FL /STK=0 /UG=Hs.182133 /DEF=Homo sapiens mRNA; cDNA DKFZp434L1123 (from clone DKFZp434L1123); complete cds. /PROD=hypothetical protein /FL=gb:AL136815.1	110.12	P	7.2	265.61	P	300.8	P	282.66	20.04	2.57	2.19	3.01	*
233496_s_at	cofilin 2 (muscle)	AV726166	1073	gb:AV726166 /DB_XREF=gi:10832283 /DB_XREF=AV726166 /CLONE=HTCAHE03 /FEA=DNA /CNT=3 /TID=Hs.180141.1 /TIER=ConsEnd /STK=0 /UG=Hs.180141 /LL=1073 /UG_GENE=CFL2 /UG_TITLE=cofilin 2 (muscle)	586.99	P	18.35	1349.78	P	1460.67	P	1404.31	58.43	2.39	2.19	2.6	*
1553677_a_at	putative MAPK activating protein	NM_152902	261726	gb:NM_152902.1 /DB_XREF=gi:23097249 /TID=Hs2.137576.1 /CNT=34 /FEA=FLmRNA /TIER=FL /STK=0 /LL=261726 /UG_GENE=MGC3794 /UG=Hs.137576 /UG_TITLE=similar to CG9578 gene product /DEF=Homo sapiens similar to CG9578 gene product (MGC3794), mRNA. /FL=gb:NM_152902.1	516.28	P	41.43	1346.02	P	1263.2	P	1301.29	52.73	2.52	2.19	2.94	*
1558254_s_at	SFRS protein kinase 2	BU155802	6733	gb:BU155802 /DB_XREF=gi:22669334 /DB_XREF=AGENCOURT_7977478 /CLONE=IMAGE:6164380 /TID=Hs2.380021.1 /CNT=11 /FEA=mRNA /TIER=ConsEnd /STK=0 /UG=Hs.380021 /UG_TITLE=Homo sapiens cDNA FLJ35658 fis, clone SPLEN2013923.	295.3	P	7.62	679.45	P	755.07	P	717.07	40	2.43	2.19	2.68	*
210178_x_at	FUS interacting protein (serine-arginine rich) 1	AF047448	10772	gb:AF047448.1 /DB_XREF=gi:2961148 /FEA=FLmRNA /CNT=15 /TID=Hs.288038.1 /TIER=FL /STK=0 /UG=Hs.288038 /LL=10772 /UG_GENE=TASR1 /DEF=Homo sapiens TLS-associated protein TASR mRNA, complete cds. /PROD=TLS-associated protein TASR /FL=gb:BC001107.1 gb:AF047448.1	731.27	P	29.93	1679.4	P	1780.26	P	1730.65	53.57	2.37	2.18	2.58	*
212896_at	KIAA0052 protein	D29641	23517	gb:D29641.2 /DB_XREF=gi:6633994 /GEN=KIAA0052 /FEA=mRNA /CNT=75 /TID=Hs.278608.0 /TIER=Stack /STK=19 /UG=Hs.278608 /LL=23517 /DEF=Homo sapiens mRNA for KIAA0052 protein, partial cds. /PROD=KIAA0052 protein	1082.78	P	65.74	2636.37	P	2569.87	P	2606.33	44.73	2.41	2.18	2.68	*
223038_s_at	TERA protein	BG479856	58516	gb:BG479856 /DB_XREF=gi:13412135 /DB_XREF=602527390F1 /CLONE=IMAGE:4650958 /FEA=FLmRNA /CNT=284 /TID=Hs.180780.1 /TIER=Stack /STK=36 /UG=Hs.180780 /LL=58516 /UG_GENE=TERA /UG_TITLE=TERA protein /FL=gb:AF212220.1	213.04	P	17.59	534.3	P	536.5	P	535.35	20.06	2.51	2.18	2.94	*
225626_at	phosphoprotein associated with glycosphingolipid-enriched microdomains	AK000680	55824	gb:AK000680.1 /DB_XREF=gi:7020924 /FEA=FLmRNA /CNT=91 /TID=Hs.266175.0 /TIER=Stack /STK=15 /UG=Hs.266175 /LL=55824 /UG_GENE=PAG /UG_TITLE=phosphoprotein associated with GEMs /DEF=Homo sapiens cDNA FLJ20673 fis, clone KAIA4464. /FL=gb:AF240634.1 gb:NM_018440.1	307.76	P	8.31	734.19	P	921.88	P	828.16	94.2	2.69	2.18	3.21	*
225736_at	F-box only protein 22	BE966247	26263	gb:BE966247 /DB_XREF=gi:11771459 /DB_XREF=601660183R1 /CLONE=IMAGE:3905684 /FEA=mRNA /CNT=69 /TID=Hs.289074.1 /TIER=Stack /STK=22 /UG=Hs.289074 /LL=26263 /UG_GENE=FBXO22 /UG_TITLE=F-box only protein 22	362.55	P	9.77	829.65	P	859.11	P	843.32	24.47	2.33	2.18	2.48	*
228737_at	chromosome 20 open reading frame 100	AA211909	84969	gb:AA211909 /DB_XREF=gi:1810563 /DB_XREF=zq85a03.s1 /CLONE=IMAGE:648364 /FEA=EST /CNT=24 /TID=Hs.26608.0 /TIER=Stack /STK=19 /UG=Hs.26608 /UG_TITLE=ESTs	157.58	P	10.59	881.77	P	481.43	P	682.99	204.69	4.33	2.18	6.59	*
1553536_at	muscleblind-like 2 (Drosophila)	NM_018615	10150	gb:NM_018615.2 /DB_XREF=gi:20591480 /TID=Hs2.372571.1 /CNT=1 /FEA=FLmRNA /TIER=FL /STK=1 /LL=55479 /UG_GENE=PRO2032 /UG=Hs.372571 /UG_TITLE=hypothetical protein PRO2032 /DEF=Homo sapiens hypothetical protein PRO2032 (PRO2032), mRNA. /FL=gb:NM_018615.2	53.66	A	6.97	149.22	P	141.05	M	146.39	9.27	2.73	2.18	3.54	*
201521_s_at	nuclear cap binding protein subunit 2, 20kDa	NM_007362	22916	gb:NM_007362.1 /DB_XREF=gi:6679063 /GEN=NCBP2 /FEA=FLmRNA /CNT=209 /TID=Hs.240770.0 /TIER=FL /STK=4 /UG=Hs.240770 /LL=22916 /DEF=Homo sapiens nuclear cap binding protein subunit 2, 20kD (NCBP2), mRNA. /PROD=nuclear cap binding protein subunit 2, 20kD /FL=gb:BC001255.1 gb:NM_007362.1 gb:D59253.1	313.31	P	16.92	829.2	P	744.54	P	787.16	54.04	2.51	2.17	2.9	*
203176_s_at	transcription factor A, mitochondrial	BE552470	7019	gb:BE552470 /DB_XREF=gi:9794162 /DB_XREF=hw27d09.x1 /CLONE=IMAGE:3184145 /FEA=FLmRNA /CNT=135 /TID=Hs.75133.0 /TIER=Stack /STK=8 /UG=Hs.75133 /LL=6930 /UG_GENE=TCF6L1 /UG_TITLE=transcription factor 6-like 1 (mitochondrial transcription factor 1-like) /FL=gb:NM_003201.1 gb:M62810.1	234.73	P	12.01	635.41	P	551.64	P	594.27	44.85	2.53	2.17	2.93	*
205321_at	eukaryotic translation initiation factor 2, subunit 3 gamma, 52kDa	NM_001415	1968	gb:NM_001415.1 /DB_XREF=gi:4503506 /GEN=EIF2S3 /FEA=FLmRNA /CNT=39 /TID=Hs.211539.0 /TIER=FL /STK=0 /UG=Hs.211539 /LL=1968 /DEF=Homo sapiens eukaryotic translation initiation factor 2, subunit 3 (gamma, 52kD) (EIF2S3), mRNA. /PROD=eukaryotic translation initiation factor 2,subunit 3 (gamma, 52kD) /FL=gb:L19161.1 gb:NM_001415.1	723.31	P	28.72	1758.59	P	2309.72	P	2033.56	275.84	2.81	2.17	3.48	*
206562_s_at	casein kinase 1, alpha 1	NM_001892	1452	gb:NM_001892.1 /DB_XREF=gi:4503088 /GEN=CSNK1A1 /FEA=FLmRNA /CNT=12 /TID=Hs.283738.0 /TIER=FL /STK=0 /UG=Hs.283738 /LL=1452 /DEF=Homo sapiens casein kinase 1, alpha 1 (CSNK1A1), mRNA. /PROD=casein kinase 1, alpha 1 /FL=gb:NM_001892.1 gb:L37042.1	992.79	P	47.97	2385.89	P	2313.6	P	2352.41	56.02	2.37	2.17	2.6	*
214720_x_at	septin 10	BF981643	151011	gb:BF981643 /DB_XREF=gi:12384455 /DB_XREF=602305961F1 /CLONE=IMAGE:4397295 /FEA=mRNA /CNT=29 /TID=Hs.79844.3 /TIER=ConsEnd /STK=0 /UG=Hs.79844 /LL=25869 /UG_GENE=DKFZP564M1416 /UG_TITLE=DKFZP564M1416 protein	301.59	P	24	725.78	P	797.64	P	760.97	37.99	2.52	2.17	2.96	*
222883_at	hypothetical protein FLJ12439	NM_023077	65260	gb:NM_023077.1 /DB_XREF=gi:12751490 /GEN=FLJ12439 /FEA=FLmRNA /CNT=30 /TID=Hs.164371.0 /TIER=ConsEnd /STK=0 /UG=Hs.164371 /LL=65260 /DEF=Homo sapiens hypothetical protein FLJ12439 (FLJ12439), mRNA. /PROD=hypothetical protein FLJ12439 /FL=gb:NM_023077.1	198.22	P	14.69	997	P	573.25	P	785.07	213.58	3.96	2.17	5.87	*
226209_at	NADH dehydrogenase (ubiquinone) flavoprotein 3, 10kDa	AI129346	4731	gb:AI129346 /DB_XREF=gi:3597860 /DB_XREF=qc48d08.x1 /CLONE=IMAGE:1712847 /FEA=EST /CNT=45 /TID=Hs.59745.1 /TIER=Stack /STK=12 /UG=Hs.59745 /LL=4731 /UG_GENE=NDUFV3 /UG_TITLE=NADH dehydrogenase (ubiquinone) flavoprotein 3 (10kD)	141.89	P	9.22	395.89	P	338.6	P	366.72	30.05	2.58	2.17	3.06	*
242260_at	matrin 3	BG283790	9782	gb:BG283790 /DB_XREF=gi:13034085 /DB_XREF=602408096F1 /CLONE=IMAGE:4520327 /FEA=EST /CNT=7 /TID=Hs.214238.0 /TIER=ConsEnd /STK=0 /UG=Hs.214238 /UG_TITLE=ESTs	60.65	P	12.52	169.08	P	201.68	P	185.52	18.45	3.06	2.17	4.75	*
201595_s_at	likely ortholog of mouse immediate early response, erythropoietin 4	NM_018471	55854	gb:NM_018471.1 /DB_XREF=gi:8923807 /GEN=HT010 /FEA=FLmRNA /CNT=199 /TID=Hs.6375.0 /TIER=FL+Stack /STK=56 /UG=Hs.6375 /LL=55854 /DEF=Homo sapiens uncharacterized hypothalamus protein HT010 (HT010), mRNA. /PROD=uncharacterized hypothalamus protein HT010 /FL=gb:AF220184.1 gb:NM_018471.1	971.13	P	53.51	2282.65	P	2596.45	P	2429.54	167.85	2.5	2.16	2.89	*
202064_s_at	sel-1 suppressor of lin-12-like (C. elegans)	AF052059	6400	gb:AF052059.1 /DB_XREF=gi:6851088 /GEN=SEL1L /FEA=FLmRNA /CNT=181 /TID=Hs.181300.0 /TIER=FL /STK=0 /UG=Hs.181300 /LL=6400 /DEF=Homo sapiens SEL1L (SEL1L) mRNA, complete cds. /PROD=SEL1L /FL=gb:AB020335.1 gb:U11037.1 gb:NM_005065.1 gb:AF052059.1	228.12	P	34.24	823.94	P	604.22	P	714.44	112.13	3.13	2.16	4.51	*
205227_at	interleukin 1 receptor accessory protein	NM_002182	3556	gb:NM_002182.1 /DB_XREF=gi:4504660 /GEN=IL1RAP /FEA=FLmRNA /CNT=48 /TID=Hs.173880.0 /TIER=FL+Stack /STK=8 /UG=Hs.173880 /LL=3556 /DEF=Homo sapiens interleukin 1 receptor accessory protein (IL1RAP), mRNA. /PROD=interleukin 1 receptor accessory protein /FL=gb:NM_002182.1 gb:AF029213.1 gb:AB006537.1	238.67	P	18.73	820.93	P	601.21	P	711.68	112.11	2.98	2.16	3.9	*
211744_s_at	CD58 antigen, (lymphocyte function-associated antigen 3) /// CD58 antigen, (lymphocyte function-associated antigen 3)	BC005930	965 /// 965	gb:BC005930.1 /DB_XREF=gi:13543544 /FEA=FLmRNA /CNT=1 /TID=HsAffx.900771.975 /TIER=FL /STK=0 /DEF=Homo sapiens, Similar to CD58 antigen, (lymphocyte function-associated antigen 3), clone MGC:14538, mRNA, complete cds. /PROD=Similar to CD58 antigen, (lymphocytefunction-associated antigen 3) /FL=gb:BC005930.1	310.56	P	32.41	865.71	P	1422.42	P	1142.79	279.27	3.68	2.16	5.43	*
217785_s_at	SNARE protein Ykt6	NM_006555	10652	gb:NM_006555.1 /DB_XREF=gi:5730119 /GEN=YKT6 /FEA=FLmRNA /CNT=318 /TID=Hs.296244.0 /TIER=FL /STK=0 /UG=Hs.296244 /LL=10652 /DEF=Homo sapiens SNARE protein (YKT6), mRNA. /PROD=SNARE protein /FL=gb:U95735.1 gb:NM_006555.1	209.45	P	8.59	1174.48	P	629.61	P	902.53	273.55	4.31	2.16	6.5	*
218080_x_at	Fas (TNFRSF6) associated factor 1	NM_007051	11124	gb:NM_007051.1 /DB_XREF=gi:5901947 /GEN=FAF1 /FEA=FLmRNA /CNT=162 /TID=Hs.25821.0 /TIER=FL+Stack /STK=34 /UG=Hs.25821 /LL=11124 /DEF=Homo sapiens Fas (TNFRSF6) associated factor 1 (FAF1), mRNA. /PROD=Fas (TNFRSF6) associated factor 1 /FL=gb:NM_007051.1 gb:BC004970.1 gb:AF132938.1 gb:AF106798.1	942.26	P	17.15	2249.81	P	2109.39	P	2178.84	81.77	2.31	2.16	2.47	*
218952_at	proprotein convertase subtilisin/kexin type 1 inhibitor	NM_013271	27344	gb:NM_013271.1 /DB_XREF=gi:7019518 /GEN=SAAS /FEA=FLmRNA /CNT=111 /TID=Hs.256311.0 /TIER=FL+Stack /STK=75 /UG=Hs.256311 /LL=27344 /DEF=Homo sapiens granin-like neuroendocrine peptide precursor (SAAS), mRNA. /PROD=granin-like neuroendocrine peptide precursor /FL=gb:NM_013271.1 gb:BC002851.1 gb:AF181562.1	169.18	A	24.67	449.1	P	569.41	P	504.54	64.99	2.98	2.16	4.16	*
219637_at	hypothetical protein FLJ12584	NM_025139	80210	gb:NM_025139.1 /DB_XREF=gi:13376722 /GEN=FLJ12584 /FEA=FLmRNA /CNT=30 /TID=Hs.288897.0 /TIER=FL /STK=3 /UG=Hs.288897 /LL=80210 /DEF=Homo sapiens hypothetical protein FLJ12584 (FLJ12584), mRNA. /PROD=hypothetical protein FLJ12584 /FL=gb:NM_025139.1 gb:BC004514.1	113.59	P	5.6	269.04	P	271.58	P	270.53	9.66	2.38	2.16	2.64	*
222714_s_at	lactamase, beta 2	BC000878	51110	gb:BC000878.1 /DB_XREF=gi:12654126 /FEA=FLmRNA /CNT=88 /TID=Hs.118554.0 /TIER=FL /STK=0 /UG=Hs.118554 /LL=51110 /UG_GENE=LOC51110 /DEF=Homo sapiens, CGI-83 protein, clone MGC:4879, mRNA, complete cds. /PROD=CGI-83 protein /FL=gb:NM_016027.1 gb:BC000878.1 gb:AF151841.1	272.12	P	13.53	1074.78	P	712.88	P	893.87	183.5	3.28	2.16	4.45	*
226282_at	Homo sapiens cDNA FLJ32401 fis, clone SKMUS2000339.	AW129783		gb:AW129783 /DB_XREF=gi:6117727 /DB_XREF=xe23h06.x1 /CLONE=IMAGE:2607995 /FEA=EST /CNT=59 /TID=Hs.235857.0 /TIER=Stack /STK=28 /UG=Hs.235857 /UG_TITLE=ESTs	1681.5	P	61.23	4364.22	P	3859.33	P	4110.11	264.5	2.44	2.16	2.75	*
231871_at	intimal thickness-related receptor	AU160685	160897	gb:AU160685 /DB_XREF=gi:11022206 /DB_XREF=AU160685 /CLONE=Y79AA1002220 /FEA=mRNA /CNT=26 /TID=Hs.159422.0 /TIER=ConsEnd /STK=2 /UG=Hs.159422 /UG_TITLE=Homo sapiens cDNA FLJ13997 fis, clone Y79AA1002220	273.45	P	24.81	726.27	P	666.03	P	697.23	35.13	2.55	2.16	3.05	*
238465_at	hypothetical protein MGC33648	AI265933	133383	gb:AI265933 /DB_XREF=gi:3884091 /DB_XREF=qq90e10.x1 /CLONE=IMAGE:1938666 /FEA=EST /CNT=12 /TID=Hs.85950.0 /TIER=ConsEnd /STK=1 /UG=Hs.85950 /UG_TITLE=ESTs	251.49	P	11.69	843.14	P	622.17	P	732.39	112.09	2.91	2.16	3.7	*
218512_at	WD repeat domain 12	NM_018256	55759	gb:NM_018256.1 /DB_XREF=gi:8922736 /GEN=FLJ10881 /FEA=FLmRNA /CNT=88 /TID=Hs.73291.0 /TIER=FL+Stack /STK=31 /UG=Hs.73291 /LL=55759 /DEF=Homo sapiens hypothetical protein FLJ10881 (FLJ10881), mRNA. /PROD=hypothetical protein FLJ10881 /FL=gb:NM_018256.1 gb:AF242546.1	505.37	P	33.11	1436.71	P	2501.46	P	1969.02	531.67	3.9	2.15	5.73	*
236535_at	SMC6 structural maintenance of chromosomes 6-like 1 (yeast)	AW069285	79677	gb:AW069285 /DB_XREF=gi:6024283 /DB_XREF=cr43f07.x1 /CLONE=HBMSC_cr43f07 /FEA=EST /CNT=6 /TID=Hs.159452.0 /TIER=ConsEnd /STK=5 /UG=Hs.159452 /UG_TITLE=ESTs	72.72	A	5.62	172.76	P	196.68	P	185.02	12.35	2.54	2.15	3.02	*
205173_x_at	CD58 antigen, (lymphocyte function-associated antigen 3)	NM_001779	965	gb:NM_001779.1 /DB_XREF=gi:4502676 /GEN=CD58 /FEA=FLmRNA /CNT=40 /TID=Hs.75626.0 /TIER=FL+Stack /STK=13 /UG=Hs.75626 /LL=965 /DEF=Homo sapiens CD58 antigen, (lymphocyte function-associated antigen 3) (CD58), mRNA. /PROD=CD58 antigen, (lymphocyte function-associatedantigen 3) /FL=gb:NM_001779.1	519.06	P	32.57	1342.18	P	1952.04	P	1639.49	312.22	3.16	2.14	4.24	*
208107_s_at	exonuclease NEF-sp /// exonuclease NEF-sp	NM_030941	81691 /// 81691	gb:NM_030941.1 /DB_XREF=gi:13569912 /GEN=LOC81691 /FEA=FLmRNA /CNT=1 /TID=HsAffx.900131.187 /TIER=FL /STK=0 /DEF=Homo sapiens exonuclease NEF-sp (LOC81691), mRNA. /PROD=exonuclease NEF-sp /FL=gb:NM_030941.1	86.43	A	6.5	219.77	P	205.51	P	212.67	9.61	2.46	2.14	2.86	*
209276_s_at	glutaredoxin (thioltransferase)	AF162769	2745	gb:AF162769.1 /DB_XREF=gi:5442445 /FEA=FLmRNA /CNT=170 /TID=Hs.28988.1 /TIER=FL /STK=0 /UG=Hs.28988 /LL=2745 /UG_GENE=GLRX /DEF=Homo sapiens thioltransferase mRNA, complete cds. /PROD=thioltransferase /FL=gb:D21238.1 gb:AF162769.1 gb:BC005304.1	332.84	P	41.07	1196.13	P	2663.54	P	1928.34	734.57	5.79	2.14	9.95	*
214487_s_at	RAP2B, member of RAS oncogene family	NM_002886	5912	gb:NM_002886.1 /DB_XREF=gi:4506416 /GEN=RAP2B /FEA=FLmRNA /CNT=7 /TID=Hs.239527.0 /TIER=FL /STK=0 /UG=Hs.239527 /LL=5912 /DEF=Homo sapiens RAP2B, member of RAS oncogene family (RAP2B), mRNA. /PROD=RAP2B, member of RAS oncogene family /FL=gb:NM_002886.1	124.85	P	10.11	296.04	P	330.62	P	313.05	17.94	2.51	2.14	2.97	*
217097_s_at	gb:AC004990 /DB_XREF=gi:3924668 /FEA=DNA_1 /CNT=1 /TID=Hs.128653.1 /TIER=ConsEnd /STK=0 /UG=Hs.128653 /LL=57157 /UG_GENE=DKFZP564F013 /UG_TITLE=hypothetical protein DKFZp564F013 /DEF=Homo sapiens PAC clone RP5-1185I7 from 7q11.23-q21	AC004990		gb:AC004990 /DB_XREF=gi:3924668 /FEA=DNA_1 /CNT=1 /TID=Hs.128653.1 /TIER=ConsEnd /STK=0 /UG=Hs.128653 /LL=57157 /UG_GENE=DKFZP564F013 /UG_TITLE=hypothetical protein DKFZp564F013 /DEF=Homo sapiens PAC clone RP5-1185I7 from 7q11.23-q21	78.48	P	6.77	295.05	P	687.25	P	491.05	196.01	6.26	2.14	10.63	*
221586_s_at	E2F transcription factor 5, p130-binding	U15642	1875	gb:U15642.1 /DB_XREF=gi:758415 /FEA=FLmRNA /CNT=51 /TID=Hs.2331.0 /TIER=FL /STK=0 /UG=Hs.2331 /LL=1875 /UG_GENE=E2F5 /DEF=Human transcription factor E2F-5 mRNA, complete cds. /PROD=E2F-5 /FL=gb:U15642.1 gb:NM_001951.2 gb:U31556.1	297.75	P	9.35	671.68	P	726.35	P	696.62	30.87	2.34	2.14	2.56	*
236227_at	hypothetical protein MGC33214	BF106392	153396	gb:BF106392 /DB_XREF=gi:10888918 /DB_XREF=601823226F1 /CLONE=IMAGE:4043070 /FEA=EST /CNT=10 /TID=Hs.136525.0 /TIER=ConsEnd /STK=0 /UG=Hs.136525 /UG_TITLE=ESTs, Weakly similar to unnamed protein product (H.sapiens)	216	P	8.19	491.47	P	501.59	P	497.2	11	2.3	2.14	2.48	*
1554679_a_at	lysosomal associated protein transmembrane 4 beta	AF317417	55353	gb:AF317417.1 /DB_XREF=gi:14582684 /GEN=LAPTM4beta /TID=Hs2.296398.2 /CNT=5 /FEA=FLmRNA /TIER=FL /STK=1 /LL=55353 /UG=Hs.296398 /DEF=Homo sapiens lysosomal-associated transmembrane protein 4 beta (LAPTM4beta) mRNA, complete cds. /PROD=lysosomal-associated transmembrane protein 4beta /FL=gb:AF317417.1	1413.08	P	93.24	3882.16	P	3325.97	P	3605.25	288.21	2.55	2.14	3.02	*
1557348_at	Homo sapiens cDNA FLJ14210 fis, clone NT2RP3003403.	AI915861		gb:AI915861 /DB_XREF=gi:5635716 /DB_XREF=wg95b03.x1 /CLONE=IMAGE:2378957 /TID=Hs2.363526.1 /CNT=8 /FEA=mRNA /TIER=ConsEnd /STK=1 /UG=Hs.363526 /UG_TITLE=Homo sapiens cDNA FLJ14210 fis, clone NT2RP3003403.	37.36	A	7.97	122.51	P	104.55	P	113.16	10.64	3.03	2.14	4.77	*
1568971_at	chromosome 14 open reading frame 135	BE564868	64430	gb:BE564868 /DB_XREF=gi:9808588 /DB_XREF=601343556F1 /CLONE=IMAGE:3685861 /TID=Hs2.404110.1 /CNT=20 /FEA=mRNA /TIER=ConsEnd /STK=0 /UG=Hs.404110 /UG_TITLE=Homo sapiens, clone IMAGE:3685861, mRNA	48.91	P	6.42	375.64	P	172.86	A	274.13	102.02	5.61	2.14	9.62	*
201912_s_at	G1 to S phase transition 1	NM_002094	2935	gb:NM_002094.1 /DB_XREF=gi:4504166 /GEN=GSPT1 /FEA=FLmRNA /CNT=171 /TID=Hs.2707.0 /TIER=FL+Stack /STK=44 /UG=Hs.2707 /LL=2935 /DEF=Homo sapiens G1 to S phase transition 1 (GSPT1), mRNA. /PROD=G1 to S phase transition 1 /FL=gb:NM_002094.1	735.33	P	23.98	1646.61	P	1828.66	P	1738.07	93.72	2.36	2.13	2.62	*
202591_s_at	single-stranded DNA binding protein 1	NM_003143	6742	gb:NM_003143.1 /DB_XREF=gi:4507230 /GEN=SSBP /FEA=FLmRNA /CNT=287 /TID=Hs.923.0 /TIER=FL+Stack /STK=115 /UG=Hs.923 /LL=6742 /DEF=Homo sapiens single-stranded DNA-binding protein (SSBP), mRNA. /PROD=single-stranded DNA-binding protein /FL=gb:NM_003143.1 gb:M94556.1	1510.37	P	34.69	3430.62	P	4014.88	P	3721.3	298.47	2.46	2.13	2.81	*
211971_s_at	leucine-rich PPR-motif containing	AI653608	10128	gb:AI653608 /DB_XREF=gi:4737587 /DB_XREF=tz21a06.x1 /CLONE=IMAGE:2289202 /FEA=mRNA /CNT=302 /TID=Hs.182490.0 /TIER=Stack /STK=36 /UG=Hs.182490 /LL=10128 /UG_GENE=CLONE-23970 /UG_TITLE=leucine-rich protein mRNA	1574.1	P	40.7	3678.01	P	3497.02	P	3589.1	113.22	2.28	2.13	2.44	*
212720_at	poly(A) polymerase alpha	AI670847	10914	gb:AI670847 /DB_XREF=gi:4850578 /DB_XREF=wa04h10.x1 /CLONE=IMAGE:2297155 /FEA=EST /CNT=95 /TID=Hs.5324.2 /TIER=Stack /STK=10 /UG=Hs.5324 /LL=27249 /UG_GENE=CL25022 /UG_TITLE=hypothetical protein	353.04	P	28.15	1494.65	P	944.16	P	1219.51	277.59	3.45	2.13	4.9	*
214877_at	CDK5 regulatory subunit associated protein 1-like 1	BE794663	54901	gb:BE794663 /DB_XREF=gi:10215861 /DB_XREF=601590459F1 /CLONE=IMAGE:3944463 /FEA=mRNA /CNT=11 /TID=Hs.306668.0 /TIER=ConsEnd /STK=0 /UG=Hs.306668 /UG_TITLE=Homo sapiens cDNA FLJ14089 fis, clone MAMMA1000257	303.31	P	5.87	690.76	P	816.52	P	753.26	64.71	2.48	2.13	2.85	*
221156_x_at	cell cycle progression 8 protein	NM_004748	9236	gb:NM_004748.1 /DB_XREF=gi:4758047 /GEN=CPR8 /FEA=FLmRNA /CNT=2 /TID=Hs.283753.0 /TIER=FL /STK=0 /UG=Hs.283753 /LL=9236 /DEF=Homo sapiens cell cycle progression 8 protein (CPR8), mRNA. /PROD=cell cycle progression 8 protein /FL=gb:AF011794.1 gb:NM_004748.1	570.83	P	38.4	2008.27	P	1424.12	P	1717.25	295.16	3.01	2.13	3.97	*
222774_s_at	neuropilin (NRP) and tolloid (TLL)-like 2	AI335263	81831	gb:AI335263 /DB_XREF=gi:4072190 /DB_XREF=tb29g02.x1 /CLONE=IMAGE:2055794 /FEA=FLmRNA /CNT=90 /TID=Hs.6823.0 /TIER=Stack /STK=22 /UG=Hs.6823 /LL=55141 /UG_GENE=FLJ10430 /UG_TITLE=hypothetical protein FLJ10430 /FL=gb:NM_018092.1	232.18	P	8.32	793.54	P	1723.35	P	1258.31	464.38	5.42	2.13	8.75	*
225737_s_at	F-box only protein 22	BE966247	26263	gb:BE966247 /DB_XREF=gi:11771459 /DB_XREF=601660183R1 /CLONE=IMAGE:3905684 /FEA=mRNA /CNT=69 /TID=Hs.289074.1 /TIER=Stack /STK=22 /UG=Hs.289074 /LL=26263 /UG_GENE=FBXO22 /UG_TITLE=F-box only protein 22	197.76	P	12.78	460.55	P	514.45	P	486.52	29.72	2.46	2.13	2.85	*
226881_at	GrpE-like 2, mitochondrial (E. coli)	BF185904	134266	gb:BF185904 /DB_XREF=gi:11064414 /DB_XREF=601817330F1 /CLONE=IMAGE:4040959 /FEA=EST /CNT=43 /TID=Hs.17121.0 /TIER=Stack /STK=33 /UG=Hs.17121 /UG_TITLE=ESTs	408.09	P	16.36	1233.83	P	967.72	P	1100.71	137.43	2.7	2.13	3.29	*
1552264_a_at	mitogen-activated protein kinase 1	NM_138957	5594	gb:NM_138957.1 /DB_XREF=gi:20986530 /GEN=MAPK1 /TID=Hs2.324473.2 /CNT=74 /FEA=FLmRNA /TIER=FL+Stack /STK=16 /LL=5594 /UG=Hs.324473 /DEF=Homo sapiens mitogen-activated protein kinase 1 (MAPK1), transcript variant 2, mRNA. /PROD=mitogen-activated protein kinase 1 /FL=gb:NM_138957.1 gb:BC017832.1	401.76	P	41.22	973.59	P	1141.68	P	1057.42	84.74	2.63	2.13	3.29	*
207332_s_at	transferrin receptor (p90, CD71)	NM_003234	7037	gb:NM_003234.1 /DB_XREF=gi:4507456 /GEN=TFRC /FEA=FLmRNA /CNT=5 /TID=Hs.77356.0 /TIER=FL /STK=0 /UG=Hs.77356 /LL=7037 /DEF=Homo sapiens transferrin receptor (p90, CD71) (TFRC), mRNA. /PROD=transferrin receptor (p90, CD71) /FL=gb:NM_003234.1	1135.38	P	137.64	7472.41	P	3683.83	P	5579.14	1903.35	4.91	2.12	8.11	*
208118_x_at	LAT1-3TM protein /// LAT1-3TM protein /// LAT1-3TM protein	NM_031211	81893 /// 81893 /// 81893	gb:NM_031211.1 /DB_XREF=gi:13654279 /GEN=LAT1-3TM /FEA=FLmRNA /CNT=1 /TID=HsAffx.900172.115 /TIER=FL /STK=0 /DEF=Homo sapiens LAT1-3TM protein (LAT1-3TM), mRNA. /PROD=LAT1-3TM protein /FL=gb:NM_031211.1	578.24	P	26.63	1355.97	P	1694.34	P	1524.35	171.08	2.64	2.12	3.18	*
209344_at	tropomyosin 4	BC002827	7171	gb:BC002827.1 /DB_XREF=gi:12803958 /FEA=FLmRNA /CNT=84 /TID=Hs.250641.0 /TIER=FL /STK=0 /UG=Hs.250641 /LL=7171 /UG_GENE=TPM4 /DEF=Homo sapiens, tropomyosin 4, clone MGC:3641, mRNA, complete cds. /PROD=tropomyosin 4 /FL=gb:NM_003290.1 gb:BC002827.1	198.66	P	14.75	515.04	P	467.95	P	490.12	27.22	2.47	2.12	2.89	*
210779_x_at	survival of motor neuron protein interacting protein 1	AB037701	8487	gb:AB037701.1 /DB_XREF=gi:9650992 /GEN=SIP1-beta /FEA=FLmRNA /CNT=2 /TID=Hs.102456.1 /TIER=FL /STK=0 /UG=Hs.102456 /LL=8487 /DEF=Homo sapiens SIP1-beta mRNA for SMN interacting protein1-beta, complete cds. /PROD=SMN interacting protein1-beta /FL=gb:AB037701.1	208.08	P	20.38	498.14	P	574.75	P	536.2	39.08	2.58	2.12	3.17	*
224200_s_at	RAD18 homolog (S. cerevisiae)	AB035274	56852	gb:AB035274.1 /DB_XREF=gi:8980616 /GEN=hRAD18 /FEA=FLmRNA /CNT=1 /TID=Hs.21320.1 /TIER=FL /STK=0 /UG=Hs.21320 /LL=56852 /DEF=Homo sapiens mRNA for postreplication repair protein hRAD18p, complete cds. /PROD=postreplication repair protein hRAD18p /FL=gb:AB035274.1	55	P	16.58	191	P	168.3	P	179.61	15.11	3.27	2.12	6.54	*
1558076_at	hypothetical protein DKFZp564C0469	BF380051	345499	gb:BF380051 /DB_XREF=gi:11369176 /DB_XREF=MR0-UT0047-170900-202-d03 /TID=Hs2.258085.1 /CNT=21 /FEA=mRNA /TIER=ConsEnd /STK=0 /UG=Hs.258085 /UG_TITLE=Homo sapiens, clone IMAGE:4393015, mRNA	26.53	A	6.11	76.56	P	106.63	P	90.75	16.41	3.42	2.12	5.86	*
200008_s_at	GDP dissociation inhibitor 2	D13988	2665	gb:D13988.1 /DB_XREF=gi:285974 /FEA=FLmRNA /CNT=485 /TID=Hs.56845.0 /TIER=FL /STK=1 /UG=Hs.56845 /LL=2665 /UG_GENE=GDI2 /DEF=Human rab GDI mRNA, complete cds. /PROD=human rab GDI /FL=gb:D13988.1 gb:NM_001494.2 gb:BC005145.1	2133.61	P	113.26	4879.31	P	5056.83	P	4951.78	120.39	2.32	2.11	2.56	*
201298_s_at	chromosome 2 open reading frame 6	BC003398	55233	gb:BC003398.1 /DB_XREF=gi:13097287 /FEA=FLmRNA /CNT=285 /TID=Hs.196437.0 /TIER=FL+Stack /STK=30 /UG=Hs.196437 /LL=55233 /UG_GENE=FLJ10788 /DEF=Homo sapiens, hypothetical protein FLJ10788, clone MGC:4929, mRNA, complete cds. /PROD=hypothetical protein FLJ10788 /FL=gb:AB016839.1 gb:NM_018221.1 gb:BC003398.1	998.05	P	40.52	2666.76	P	2263.71	P	2466.43	204.87	2.47	2.11	2.86	*
201458_s_at	BUB3 budding uninhibited by benzimidazoles 3 homolog (yeast)	NM_004725	9184	gb:NM_004725.1 /DB_XREF=gi:4757879 /GEN=BUB3 /FEA=FLmRNA /CNT=269 /TID=Hs.40323.0 /TIER=FL+Stack /STK=38 /UG=Hs.40323 /LL=9184 /DEF=Homo sapiens BUB3 (budding uninhibited by benzimidazoles 3, yeast) homolog (BUB3), mRNA. /PROD=BUB3 (budding uninhibited by benzimidazoles 3,yeast) homolog /FL=gb:AF081496.1 gb:NM_004725.1 gb:AF053304.1 gb:BC005138.1 gb:AF047472.1	1213.93	P	45.24	2878.3	P	2701.83	P	2786.21	99.92	2.3	2.11	2.5	*
201873_s_at	ATP-binding cassette, sub-family E (OABP), member 1	NM_002940	6059	gb:NM_002940.1 /DB_XREF=gi:4506558 /GEN=ABCE1 /FEA=FLmRNA /CNT=215 /TID=Hs.12013.0 /TIER=FL /STK=0 /UG=Hs.12013 /LL=6059 /DEF=Homo sapiens ATP-binding cassette, sub-family E (OABP), member 1 (ABCE1), mRNA. /PROD=ATP-binding cassette, sub-family E, member 1 /FL=gb:NM_002940.1	728.54	P	15.13	1720.34	P	1607.52	P	1665.94	70.57	2.29	2.11	2.47	*
203022_at	ribonuclease H2, large subunit	NM_006397	10535	gb:NM_006397.1 /DB_XREF=gi:5454009 /GEN=RNASEHI /FEA=FLmRNA /CNT=158 /TID=Hs.25292.0 /TIER=FL+Stack /STK=31 /UG=Hs.25292 /LL=10535 /DEF=Homo sapiens ribonuclease HI, large subunit (RNASEHI), mRNA. /PROD=ribonuclease HI, large subunit /FL=gb:NM_006397.1	272.34	P	10.77	863.7	P	1752.57	P	1307.33	444.72	4.8	2.11	7.53	*
211949_s_at	nucleolar and coiled-body phosphoprotein 1	AI355279	9221	gb:AI355279 /DB_XREF=gi:4095432 /DB_XREF=qt79f12.x1 /CLONE=IMAGE:1961519 /FEA=mRNA /CNT=426 /TID=Hs.75337.1 /TIER=Stack /STK=11 /UG=Hs.75337 /LL=9221 /UG_GENE=P130 /UG_TITLE=nucleolar phosphoprotein p130	169.55	P	8.36	427.89	P	635.65	P	531.23	104.43	3.13	2.11	4.2	*
214151_s_at	cell cycle progression 8 protein	AU144243	9236	gb:AU144243 /DB_XREF=gi:11005764 /DB_XREF=AU144243 /CLONE=HEMBA1001328 /FEA=EST /CNT=13 /TID=Hs.247118.1 /TIER=Stack /STK=8 /UG=Hs.247118 /LL=9488 /UG_GENE=PIGB /UG_TITLE=phosphatidylinositol glycan, class B	568.57	P	21.36	1569.33	P	1303.02	P	1436.19	135.82	2.53	2.11	2.96	*
224309_s_at	gb:AF068289.1 /DB_XREF=gi:7643785 /FEA=FLmRNA /CNT=1 /TID=Hs.5169.0 /TIER=FL /STK=0 /UG=Hs.5169 /LL=10910 /UG_GENE=SGT1 /DEF=Homo sapiens HDCMD34P mRNA, complete cds. /PROD=HDCMD34P /FL=gb:AF068289.1	AF068289		gb:AF068289.1 /DB_XREF=gi:7643785 /FEA=FLmRNA /CNT=1 /TID=Hs.5169.0 /TIER=FL /STK=0 /UG=Hs.5169 /LL=10910 /UG_GENE=SGT1 /DEF=Homo sapiens HDCMD34P mRNA, complete cds. /PROD=HDCMD34P /FL=gb:AF068289.1	596.06	P	39.01	2307.27	P	1526.47	P	1916.44	392.98	3.22	2.11	4.4	*
225646_at	cathepsin C	AI246687	1075	gb:AI246687 /DB_XREF=gi:3842084 /DB_XREF=qi27e10.x1 /CLONE=IMAGE:1857738 /FEA=EST /CNT=72 /TID=Hs.10029.1 /TIER=Stack /STK=47 /UG=Hs.10029 /LL=1075 /UG_GENE=CTSC /UG_TITLE=cathepsin C	192.04	P	16.8	533.63	P	917.15	P	725.44	191.54	3.78	2.11	5.61	*
234040_at	helicase, lymphoid-specific	AU150825	3070	gb:AU150825 /DB_XREF=gi:11012346 /DB_XREF=AU150825 /CLONE=NT2RP2003691 /FEA=mRNA /CNT=3 /TID=Hs.287543.0 /TIER=ConsEnd /STK=1 /UG=Hs.287543 /UG_TITLE=Homo sapiens cDNA FLJ12866 fis, clone NT2RP2003691	15.78	A	4.09	69.87	P	46.57	P	58.07	12.29	3.68	2.11	6.88	*
203451_at	LIM domain binding 1	NM_003893	8861	gb:NM_003893.1 /DB_XREF=gi:4504968 /GEN=LDB1 /FEA=FLmRNA /CNT=106 /TID=Hs.26002.0 /TIER=FL+Stack /STK=47 /UG=Hs.26002 /LL=8861 /DEF=Homo sapiens LIM domain binding 1 (LDB1), mRNA. /PROD=LIM domain binding 1 /FL=gb:NM_003893.1 gb:AF068652.1 gb:BC000482.1 gb:AB016485.1 gb:AF064491.1	155	A	16.53	502.9	P	382.83	P	441.97	62.27	2.85	2.1	3.79	*
208297_s_at	ecotropic viral integration site 5	NM_005665	7813	gb:NM_005665.1 /DB_XREF=gi:5031932 /GEN=EVI5 /FEA=FLmRNA /CNT=2 /TID=Hs.179747.0 /TIER=FL /STK=0 /UG=Hs.179747 /LL=7813 /DEF=Homo sapiens ecotropic viral integration site 5 (EVI5), mRNA. /PROD=ecotropic viral integration site 5 /FL=gb:AF042345.1 gb:NM_005665.1	85.22	P	13.7	225.77	P	263.34	P	241.12	24.95	2.83	2.1	3.99	*
209085_x_at	replication factor C (activator 1) 1, 145kDa	L14922	5981	gb:L14922.1 /DB_XREF=gi:307337 /FEA=FLmRNA /CNT=177 /TID=Hs.166563.0 /TIER=FL /STK=3 /UG=Hs.166563 /LL=5981 /UG_GENE=RFC1 /DEF=Homo sapiens DNA-binding protein (PO-GA) mRNA, complete cds. /PROD=DNA-binding protein /FL=gb:AF040250.1 gb:L14922.1	454.45	P	27.01	1060.2	P	1321.87	P	1189.91	131.99	2.62	2.1	3.19	*
209397_at	malic enzyme 2, NAD(+)-dependent, mitochondrial	BC000147	4200	gb:BC000147.1 /DB_XREF=gi:12652790 /FEA=FLmRNA /CNT=108 /TID=Hs.75342.0 /TIER=FL+Stack /STK=22 /UG=Hs.75342 /LL=4200 /UG_GENE=ME2 /DEF=Homo sapiens, Similar to malic enzyme 2, NAD(+)-dependent, mitochondrial, clone MGC:5187, mRNA, complete cds. /PROD=Similar to malic enzyme 2, NAD(+)-dependent,mitochondrial /FL=gb:BC000147.1	689.89	P	24.5	1616.67	P	2124.94	P	1871.79	253.71	2.71	2.1	3.35	*
210250_x_at	adenylosuccinate lyase	AF067854	158	gb:AF067854.1 /DB_XREF=gi:3211983 /GEN=ADSL /FEA=FLmRNA /CNT=14 /TID=Hs.75527.2 /TIER=FL /STK=0 /UG=Hs.75527 /LL=158 /DEF=Homo sapiens adenylosuccinate lyase (ADSL) mRNA, alternatively spliced, complete cds. /PROD=adenylosuccinate lyase /FL=gb:AF067854.1	989.55	P	32.95	2888.71	P	2289.41	P	2589.89	301.76	2.62	2.1	3.15	*
215380_s_at	chromosome 7 open reading frame 24	AK021779	79017	gb:AK021779.1 /DB_XREF=gi:10433033 /FEA=mRNA /CNT=4 /TID=Hs.288649.2 /TIER=ConsEnd /STK=0 /UG=Hs.288649 /LL=79017 /UG_GENE=MGC3077 /UG_TITLE=hypothetical protein MGC3077 /DEF=Homo sapiens cDNA FLJ11717 fis, clone HEMBA1005241.	1309.05	P	69.16	4020.38	P	3095.85	P	3559.88	473.29	2.72	2.1	3.38	*
215966_x_at	glycerol kinase	AA292874	2710	gb:AA292874 /DB_XREF=gi:1941855 /DB_XREF=zt66a07.r1 /CLONE=IMAGE:727284 /FEA=mRNA /CNT=2 /TID=Hs.1466.3 /TIER=ConsEnd /STK=0 /UG=Hs.1466 /LL=2710 /UG_GENE=GK /UG_TITLE=glycerol kinase	55.03	A	4.74	129.35	P	147.73	A	139.42	10.67	2.53	2.1	3.07	*
216684_s_at	synovial sarcoma translocation, chromosome 18	AF257501	6760	gb:AF257501.1 /DB_XREF=gi:11127696 /GEN=SSXTSSX4v fusion /FEA=mRNA /CNT=1 /TID=Hs.153221.1 /TIER=ConsEnd /STK=0 /UG=Hs.153221 /LL=6760 /DEF=Homo sapiens SYTSSX4v fusion protein (SSXTSSX4v fusion) mRNA, partial cds. /PROD=SYTSSX4v fusion protein	131.77	P	12.81	315.08	P	350.23	P	331.79	19.46	2.52	2.1	3.07	*
223958_s_at	chromosome 14 open reading frame 168	BC005343	83544	gb:BC005343.1 /DB_XREF=gi:13529142 /FEA=FLmRNA /CNT=4 /TID=Hs.7086.0 /TIER=FL /STK=0 /UG=Hs.7086 /DEF=Homo sapiens, Similar to RIKEN cDNA 1700010H15 gene, clone MGC:12435, mRNA, complete cds. /PROD=Similar to RIKEN cDNA 1700010H15 gene /FL=gb:BC005343.1	196.23	P	13.51	550.66	P	457.14	P	503.48	48.26	2.57	2.1	3.1	*
228584_at	sarcoglycan, beta (43kDa dystrophin-associated glycoprotein)	AI089025	6443	gb:AI089025 /DB_XREF=gi:3428084 /DB_XREF=oy61g02.s1 /CLONE=IMAGE:1670354 /FEA=EST /CNT=38 /TID=Hs.77501.1 /TIER=Stack /STK=12 /UG=Hs.77501 /LL=6443 /UG_GENE=SGCB /UG_TITLE=sarcoglycan, beta (43kD dystrophin-associated glycoprotein)	322.64	P	14.49	799.67	P	1162.93	P	980.84	181.87	3.04	2.1	4.01	*
201115_at	polymerase (DNA directed), delta 2, regulatory subunit 50kDa	NM_006230	5425	gb:NM_006230.1 /DB_XREF=gi:5453923 /GEN=POLD2 /FEA=FLmRNA /CNT=359 /TID=Hs.74598.0 /TIER=FL+Stack /STK=116 /UG=Hs.74598 /LL=5425 /DEF=Homo sapiens polymerase (DNA directed), delta 2, regulatory subunit (50kD) (POLD2), mRNA. /PROD=polymerase (DNA directed), delta 2, regulatorysubunit (50kD) /FL=gb:U21090.1 gb:BC000459.1 gb:NM_006230.1	912.87	P	29.36	2078.89	P	2002.01	P	2040.93	56.67	2.24	2.09	2.4	*
203207_s_at	likely ortholog of chicken chondrocyte protein with a poly-proline region	BF214329	9650	gb:BF214329 /DB_XREF=gi:11107915 /DB_XREF=601848574F1 /CLONE=IMAGE:4079202 /FEA=FLmRNA /CNT=102 /TID=Hs.170198.0 /TIER=Stack /STK=11 /UG=Hs.170198 /LL=9650 /UG_GENE=KIAA0009 /UG_TITLE=KIAA0009 gene product /FL=gb:D13634.1 gb:NM_014637.1	272.82	P	17.38	626.55	P	655.47	P	639.2	20.21	2.34	2.09	2.65	*
205194_at	phosphoserine phosphatase	NM_004577	5723	gb:NM_004577.1 /DB_XREF=gi:4758971 /GEN=PSPH /FEA=FLmRNA /CNT=37 /TID=Hs.56407.0 /TIER=FL /STK=0 /UG=Hs.56407 /LL=5723 /DEF=Homo sapiens phosphoserine phosphatase (PSPH), mRNA. /PROD=phosphoserine phosphatase /FL=gb:NM_004577.1	402.43	P	28.46	1786.49	P	1081.63	P	1434.27	356.29	3.56	2.09	5.14	*
206668_s_at	secretory carrier membrane protein 1	NM_004866	9522	gb:NM_004866.1 /DB_XREF=gi:4759063 /GEN=SCAMP1 /FEA=FLmRNA /CNT=10 /TID=Hs.31218.0 /TIER=FL /STK=0 /UG=Hs.31218 /LL=9522 /DEF=Homo sapiens secretory carrier membrane protein 1 (SCAMP1), mRNA. /PROD=secretory carrier membrane protein 1 /FL=gb:AF038966.1 gb:AF005037.1 gb:NM_004866.1	276.6	P	22.17	689.93	P	992.54	P	840.64	152.14	3.04	2.09	4.09	*
209803_s_at	pleckstrin homology-like domain, family A, member 2	AF001294	7262	gb:AF001294.1 /DB_XREF=gi:2150049 /GEN=IPL /FEA=FLmRNA /CNT=75 /TID=Hs.154036.0 /TIER=FL+Stack /STK=12 /UG=Hs.154036 /LL=7262 /DEF=Homo sapiens IPL (IPL) mRNA, complete cds. /PROD=IPL /FL=gb:BC005034.1 gb:NM_003311.1 gb:AF001294.1 gb:AF019953.1 gb:AF035444.1	1659.62	P	98.58	4080.07	P	5839.66	P	4964.37	882.6	2.99	2.09	3.95	*
213816_s_at	met proto-oncogene (hepatocyte growth factor receptor)	AA005141	4233	gb:AA005141 /DB_XREF=gi:1448644 /DB_XREF=zh95e08.s1 /CLONE=IMAGE:429062 /FEA=mRNA /CNT=36 /TID=Hs.285754.1 /TIER=Stack /STK=8 /UG=Hs.285754 /LL=4233 /UG_GENE=MET /UG_TITLE=met proto-oncogene (hepatocyte growth factor receptor)	38.33	A	9.22	126.83	P	252.89	P	189.69	63.76	4.95	2.09	9.64	*
217960_s_at	translocase of outer mitochondrial membrane 22 homolog (yeast)	NM_020243	56993	gb:NM_020243.1 /DB_XREF=gi:9910381 /GEN=LOC56993 /FEA=FLmRNA /CNT=190 /TID=Hs.285005.0 /TIER=FL /STK=0 /UG=Hs.285005 /LL=56993 /DEF=Homo sapiens mitochondrial import receptor Tom22 (LOC56993), mRNA. /PROD=mitochondrial import receptor Tom22 /FL=gb:NM_020243.1 gb:AB040119.1 gb:AB041906.1	642.04	P	30.66	1451.62	P	1446.99	P	1449.6	17.58	2.26	2.09	2.46	*
221782_at	ER-resident protein ERdj5	BG168666	54431	gb:BG168666 /DB_XREF=gi:12675369 /DB_XREF=602319904F1 /CLONE=IMAGE:4415256 /FEA=mRNA /CNT=129 /TID=Hs.1098.0 /TIER=Stack /STK=15 /UG=Hs.1098 /LL=54431 /UG_GENE=DKFZP434J1813 /UG_TITLE=DKFZp434J1813 protein	390.83	P	23.54	967.5	P	1403.32	P	1185.17	217.91	3.03	2.09	4.03	*
223461_at	TBC1 domain family, member 7	AF151073	51256	gb:AF151073.1 /DB_XREF=gi:7106867 /FEA=FLmRNA /CNT=59 /TID=Hs.8645.0 /TIER=FL+Stack /STK=36 /UG=Hs.8645 /LL=51256 /UG_GENE=LOC51256 /DEF=Homo sapiens HSPC239 mRNA, complete cds. /PROD=HSPC239 /FL=gb:NM_016495.1 gb:AF151073.1	207.37	P	10.9	896.49	P	550.25	P	723.2	174.71	3.49	2.09	4.94	*
225392_at	mitochondrial elongation factor G2	BF967912	84340	gb:BF967912 /DB_XREF=gi:12335127 /DB_XREF=602287767T1 /CLONE=IMAGE:4374929 /FEA=EST /CNT=90 /TID=Hs.51043.1 /TIER=Stack /STK=40 /UG=Hs.51043 /LL=3074 /UG_GENE=HEXB /UG_TITLE=hexosaminidase B (beta polypeptide)	663.28	P	21.13	1971.48	P	1540.12	P	1757.93	219.61	2.65	2.09	3.22	*
227270_at	gb:BF593037 /DB_XREF=gi:11685361 /DB_XREF=naa30h03.x1 /CLONE=IMAGE:3258077 /FEA=EST /CNT=31 /TID=Hs.309657.0 /TIER=Stack /STK=9 /UG=Hs.309657 /UG_TITLE=ESTs, Weakly similar to AF205600 1 transposase-like protein (H.sapiens)	BF593037		gb:BF593037 /DB_XREF=gi:11685361 /DB_XREF=naa30h03.x1 /CLONE=IMAGE:3258077 /FEA=EST /CNT=31 /TID=Hs.309657.0 /TIER=Stack /STK=9 /UG=Hs.309657 /UG_TITLE=ESTs, Weakly similar to AF205600 1 transposase-like protein (H.sapiens)	207.98	P	15.13	482.09	P	568.31	P	526.6	45.81	2.53	2.09	3.05	*
241937_s_at	Homo sapiens transcribed sequence with weak similarity to protein ref:NP_060312.1 (H.sapiens) hypothetical protein FLJ20489 [Homo sapiens]	AA577678		gb:AA577678 /DB_XREF=gi:2355862 /DB_XREF=nn22f08.s1 /CLONE=IMAGE:1084647 /FEA=EST /CNT=5 /TID=Hs.167203.0 /TIER=ConsEnd /STK=0 /UG=Hs.167203 /UG_TITLE=ESTs, Weakly similar to ALU1_HUMAN ALU SUBFAMILY J SEQUENCE CONTAMINATION WARNING ENTRY (H.sapiens)	547.11	P	7.83	1471.6	P	1229.43	P	1350.65	123.69	2.47	2.09	2.85	*
203086_at	kinesin heavy chain member 2	BE872563	3796	gb:BE872563 /DB_XREF=gi:10321339 /DB_XREF=601451167F1 /CLONE=IMAGE:3854969 /FEA=FLmRNA /CNT=124 /TID=Hs.113319.0 /TIER=Stack /STK=22 /UG=Hs.113319 /LL=3796 /UG_GENE=KIF2 /UG_TITLE=kinesin heavy chain member 2 /FL=gb:NM_004520.1	168.34	P	15.98	398.18	P	441.41	P	418.01	23.96	2.48	2.08	3.01	*
203105_s_at	dynamin 1-like	NM_012062	10059	gb:NM_012062.1 /DB_XREF=gi:6996004 /GEN=DNM1L /FEA=FLmRNA /CNT=124 /TID=Hs.180628.0 /TIER=FL+Stack /STK=29 /UG=Hs.180628 /LL=10059 /DEF=Homo sapiens dynamin 1-like (DNM1L), transcript variant 1, mRNA. /PROD=dynamin 1-like protein, isoform 1 /FL=gb:NM_012062.1 gb:AF000430.1 gb:AB006965.1	355.99	P	27.46	1309.04	P	890.71	P	1100.09	210.47	3.09	2.08	4.2	*
203594_at	RNA terminal phosphate cyclase domain 1	NM_003729	8634	gb:NM_003729.1 /DB_XREF=gi:4506588 /GEN=RPC /FEA=FLmRNA /CNT=99 /TID=Hs.27076.0 /TIER=FL+Stack /STK=33 /UG=Hs.27076 /LL=8634 /DEF=Homo sapiens RNA 3-terminal phosphate cyclase (RPC), mRNA. /PROD=RNA 3-terminal phosphate cyclase /FL=gb:NM_003729.1	696.51	P	25.19	1943.97	P	1582.37	P	1763.55	185.44	2.53	2.08	3.01	*
208758_at	5-aminoimidazole-4-carboxamide ribonucleotide formyltransferase/IMP cyclohydrolase	D89976	471	gb:D89976.1 /DB_XREF=gi:2317691 /FEA=FLmRNA /CNT=341 /TID=Hs.90280.0 /TIER=FL+Stack /STK=120 /UG=Hs.90280 /LL=471 /UG_GENE=ATIC /DEF=Homo sapiens mRNA for 5-aminoimidazole-4-carboxamide ribonucleotide transformylase, complete cds. /PROD=5-aminoimidazole-4-carboxamide ribonucleotidetransformylase /FL=gb:D82348.1 gb:U37436.1 gb:D89976.1 gb:NM_004044.1	943.52	P	66.65	2910.02	P	2235.07	P	2573.05	343.52	2.73	2.08	3.45	*
213372_at	progestin and adipoQ receptor family member III	AW173157	152559	gb:AW173157 /DB_XREF=gi:6439105 /DB_XREF=xj84a12.x1 /CLONE=IMAGE:2663902 /FEA=mRNA /CNT=47 /TID=Hs.26860.0 /TIER=Stack /STK=17 /UG=Hs.26860 /UG_TITLE=Homo sapiens mRNA; cDNA DKFZp586G1922 (from clone DKFZp586G1922)	560.97	P	17.53	1361.05	P	1229.52	P	1295.09	68.12	2.31	2.08	2.55	*
216349_at	gb:AL136527 /DB_XREF=gi:7406538 /FEA=DNA_1 /CNT=1 /TID=Hs.283831.0 /TIER=ConsEnd /STK=0 /UG=Hs.283831 /UG_TITLE=Human DNA sequence from clone RP11-215B13 on chromosome 13 Contains the AKAP11 (A kinase (PRKA) anchor protein 11) gene, part of a gene similar to FH (fumarate hydratase), ESTs, STSs, GSSs and a CpG Island /DEF=Human DNA sequence from clone RP11-215B13 on chromosome 13 Contains the AKAP…	AL136527		gb:AL136527 /DB_XREF=gi:7406538 /FEA=DNA_1 /CNT=1 /TID=Hs.283831.0 /TIER=ConsEnd /STK=0 /UG=Hs.283831 /UG_TITLE=Human DNA sequence from clone RP11-215B13 on chromosome 13 Contains the AKAP11 (A kinase (PRKA) anchor protein 11) gene, part of a gene similar to FH (fumarate hydratase), ESTs, STSs, GSSs and a CpG Island /DEF=Human DNA sequence from clone RP11-215B13 on chromosome 13 Contains the AKAP…	69.32	A	5.86	167.29	P	224.56	P	195.73	28.8	2.82	2.08	3.68	*
217601_at	KIAA0169	AL523184	23511	gb:AL523184 /DB_XREF=gi:12786677 /DB_XREF=AL523184 /CLONE=CS0DC001YI02 (5 prime) /FEA=EST /CNT=5 /TID=Hs.288146.0 /TIER=ConsEnd /STK=0 /UG=Hs.288146 /UG_TITLE=ESTs, Highly similar to KIAA0169 protein (H.sapiens)	45.47	A	10.69	164.74	P	124.35	P	145.09	21.22	3.19	2.08	5.42	*
218196_at	osteopetrosis associated transmembrane protein 1	NM_014028	28962	gb:NM_014028.1 /DB_XREF=gi:7661737 /GEN=HSPC019 /FEA=FLmRNA /CNT=137 /TID=Hs.163724.0 /TIER=FL+Stack /STK=39 /UG=Hs.163724 /LL=28962 /DEF=Homo sapiens HSPC019 protein (HSPC019), mRNA. /PROD=HSPC019 protein /FL=gb:AF077205.1 gb:NM_014028.1	422.65	P	12.82	1787.92	P	1105.48	P	1446.53	344.24	3.42	2.08	4.78	*
219212_at	likely ortholog of mouse heat shock protein, 70 kDa 4	NM_016299	51182	gb:NM_016299.1 /DB_XREF=gi:10047093 /GEN=LOC51182 /FEA=FLmRNA /CNT=54 /TID=Hs.44581.0 /TIER=FL+Stack /STK=22 /UG=Hs.44581 /LL=51182 /DEF=Homo sapiens heat shock protein hsp70-related protein (LOC51182), mRNA. /PROD=heat shock protein hsp70-related protein /FL=gb:NM_016299.1 gb:AF143723.1 gb:AF112210.1	335.85	P	17.64	897.98	P	760.99	P	830.95	72.8	2.47	2.08	2.91	*
223453_s_at	DKFZP564J0863 protein	BC005096	25923	gb:BC005096.1 /DB_XREF=gi:13477254 /FEA=FLmRNA /CNT=49 /TID=Hs.27099.0 /TIER=FL /STK=0 /UG=Hs.27099 /LL=25923 /UG_GENE=DKFZP564J0863 /DEF=Homo sapiens, hypothetical protein FLJ23293 similar to ARL-6 interacting protein-2, clone MGC:13112, mRNA, complete cds. /PROD=hypothetical protein FLJ23293 similar to ARL-6interacting protein-2 /FL=gb:BC005096.1	61.12	A	11.32	160.98	P	181.18	P	170.82	11.91	2.79	2.08	4.08	*
224474_x_at	KIAA1387 protein /// KIAA1387 protein	BC006215	57223 /// 57223	gb:BC006215.1 /DB_XREF=gi:13623234 /FEA=FLmRNA /CNT=1 /TID=HsAffx.900920.518 /TIER=FL /STK=0 /DEF=Homo sapiens, Similar to hypothetical protein FLJ20707, clone MGC:2579, mRNA, complete cds. /PROD=Similar to hypothetical protein FLJ20707 /FL=gb:BC006215.1	547.24	P	42.42	1271.44	P	1550.89	P	1411	140.35	2.58	2.08	3.16	*
1555202_a_at	hypothetical protein FLJ10656	BC010136	55197	gb:BC010136.1 /DB_XREF=gi:14603355 /TID=Hs2.300906.2 /CNT=2 /FEA=FLmRNA /TIER=FL /STK=1 /LL=55197 /UG_GENE=P15RS /UG=Hs.300906 /DEF=Homo sapiens, clone MGC:19513 IMAGE:4109857, mRNA, complete cds. /PROD=Unknown (protein for MGC:19513) /FL=gb:BC010136.1	258.26	P	15.2	656.35	P	1016.84	P	836.6	179.99	3.24	2.08	4.46	*
205702_at	putative homeodomain transcription factor 1	NM_006608	10745	gb:NM_006608.1 /DB_XREF=gi:5729975 /GEN=PHTF1 /FEA=FLmRNA /CNT=26 /TID=Hs.123637.0 /TIER=FL+Stack /STK=10 /UG=Hs.123637 /LL=10745 /DEF=Homo sapiens putative homeodomain transcription factor (PHTF1), mRNA. /PROD=putative homeodomain transcription factor /FL=gb:NM_006608.1	125.73	P	7.77	302.94	P	414.09	P	357.57	56.91	2.84	2.07	3.68	*
223452_s_at	DKFZP564J0863 protein	AL117600	25923	gb:AL117600.1 /DB_XREF=gi:5912168 /GEN=DKFZp564J0863 /FEA=FLmRNA /CNT=49 /TID=Hs.27099.0 /TIER=Stack /STK=10 /UG=Hs.27099 /LL=25923 /DEF=Homo sapiens mRNA; cDNA DKFZp564J0863 (from clone DKFZp564J0863); partial cds. /PROD=hypothetical protein /FL=gb:BC005096.1	199.94	P	13.32	824.88	P	519.9	P	672.99	154.5	3.37	2.07	4.74	*
1555226_s_at	NICE-3 protein	BC008306	25912	gb:BC008306.1 /DB_XREF=gi:14249861 /TID=Hs2.355906.4 /CNT=2 /FEA=FLmRNA /TIER=FL /STK=1 /LL=25912 /UG_GENE=NICE-3 /UG=Hs.355906 /DEF=Homo sapiens, DKFZP586G1722 protein, clone MGC:15205 IMAGE:3502049, mRNA, complete cds. /PROD=DKFZP586G1722 protein /FL=gb:BC008306.1	2247.24	P	69.6	4859.86	P	5067.29	P	4962.61	123.73	2.21	2.07	2.36	*
1558675_s_at	serologically defined colon cancer antigen 1	AV724508	9147	gb:AV724508 /DB_XREF=gi:10828964 /DB_XREF=AV724508 /CLONE=HTBBAA02 /TID=Hs2.397366.1 /CNT=7 /FEA=mRNA /TIER=ConsEnd /STK=0 /UG=Hs.397366 /UG_TITLE=Homo sapiens, clone IMAGE:4296119, mRNA	499.26	P	20.31	1093.6	P	1193.07	P	1143.39	50.58	2.29	2.07	2.53	*
1560019_at	Homo sapiens cDNA FLJ33783 fis, clone BRSSN2007504.	BI869014		gb:BI869014 /DB_XREF=gi:16042687 /DB_XREF=603395308F1 /CLONE=IMAGE:5405425 /TID=Hs2.42622.1 /CNT=5 /FEA=mRNA /TIER=ConsEnd /STK=0 /UG=Hs.42622 /UG_TITLE=Homo sapiens cDNA FLJ33783 fis, clone BRSSN2007504.	90.5	A	13.43	228.48	P	247.97	P	237.5	12.43	2.62	2.07	3.51	*
201317_s_at	proteasome (prosome, macropain) subunit, alpha type, 2	NM_002787	5683	gb:NM_002787.1 /DB_XREF=gi:4506180 /GEN=PSMA2 /FEA=FLmRNA /CNT=329 /TID=Hs.181309.0 /TIER=FL+Stack /STK=149 /UG=Hs.181309 /LL=5683 /DEF=Homo sapiens proteasome (prosome, macropain) subunit, alpha type, 2 (PSMA2), mRNA. /PROD=proteasome (prosome, macropain) subunit, alphatype, 2 /FL=gb:NM_002787.1	2868.33	P	135.14	6338.7	P	6678.49	P	6505.13	219.83	2.27	2.06	2.5	*
204331_s_at	mitochondrial ribosomal protein S12	NM_021107	6183	gb:NM_021107.1 /DB_XREF=gi:11056055 /GEN=MRPS12 /FEA=FLmRNA /CNT=73 /TID=Hs.9964.0 /TIER=FL+Stack /STK=22 /UG=Hs.9964 /LL=6183 /DEF=Homo sapiens mitochondrial ribosomal protein S12 (MRPS12), mRNA. /PROD=mitochondrial ribosomal protein S12 /FL=gb:NM_021107.1	512.58	P	9.75	1183.83	P	1575.56	P	1379.52	195.99	2.69	2.06	3.33	*
206106_at	mitogen-activated protein kinase 12	AL022328	6300	gb:AL022328 /DB_XREF=gi:5263010 /FEA=FLmRNA /CNT=28 /TID=Hs.55039.0 /TIER=Stack /STK=11 /UG=Hs.55039 /LL=6300 /UG_GENE=MAPK12 /UG_TITLE=mitogen-activated protein kinase 12 /DEF=Human DNA sequence from clone RP3-402G11 on chromosome 22q13.31-13.33 Contains the MAPK12 gene for mitogen activated protein kinase 12 (SAPK3), the MAPK11 gene for mitogen activated protein kinase 11 (PRKM11), gene KIAA031…	69.33	A	9.16	177.51	P	260.29	P	218.47	41.89	3.15	2.06	4.55	*
215215_s_at	exonuclease NEF-sp	AC004381	81691	gb:AC004381 /DB_XREF=gi:2982169 /FEA=DNA_1 /CNT=6 /TID=Hs.307353.0 /TIER=ConsEnd /STK=0 /UG=Hs.307353 /UG_TITLE=Homo sapiens Chromosome 16 BAC clone CIT987SK-44M2 /DEF=Homo sapiens Chromosome 16 BAC clone CIT987SK-44M2	83.27	A	7.65	215.33	P	194.57	P	204.67	12.77	2.46	2.06	2.97	*
222412_s_at	signal sequence receptor, gamma (translocon-associated protein gamma)	AW150923	6747	gb:AW150923 /DB_XREF=gi:6198821 /DB_XREF=xg42b08.x1 /CLONE=IMAGE:2630199 /FEA=FLmRNA /CNT=249 /TID=Hs.28707.0 /TIER=Stack /STK=8 /UG=Hs.28707 /LL=6747 /UG_GENE=SSR3 /UG_TITLE=signal sequence receptor, gamma (translocon-associated protein gamma) /FL=gb:AF110647.1 gb:NM_007107.1	895.59	P	22.13	1982.68	P	2383.44	P	2183.82	202.26	2.44	2.06	2.83	*
226749_at	mitochondrial ribosomal protein S9	AL582429	64965	gb:AL582429 /DB_XREF=gi:12950402 /DB_XREF=AL582429 /CLONE=CS0DL001YO17 (3 prime) /FEA=EST /CNT=38 /TID=Hs.265561.1 /TIER=Stack /STK=30 /UG=Hs.265561 /LL=23607 /UG_GENE=CD2AP /UG_TITLE=CD2-associated protein	288.11	P	12.18	677.24	P	630.14	P	655.5	29.06	2.28	2.06	2.52	*
1552660_a_at	hypothetical protein FLJ11193	BC021215	55322	gb:BC021215.1 /DB_XREF=gi:18203780 /TID=Hs2.151046.1 /CNT=29 /FEA=FLmRNA /TIER=FL /STK=1 /LL=55322 /UG_GENE=FLJ11193 /UG=Hs.151046 /DEF=Homo sapiens, clone MGC:12584 IMAGE:4302543, mRNA, complete cds. /PROD=Unknown (protein for MGC:12584) /FL=gb:NM_018356.1 gb:BC021215.1	257.16	P	21.6	1567.47	P	787.97	P	1177.81	391.05	4.58	2.06	7.28	*
1555334_s_at	gb:AF439324.1 /DB_XREF=gi:19071290 /GEN=ZTL1 /TID=Hs2Affx.1.207 /CNT=1 /FEA=FLmRNA /TIER=FL /STK=1 /NOTE=sequence(s) not in UniGene /DEF=Homo sapiens zinc transporter ZTL1 (ZTL1) mRNA, complete cds. /PROD=zinc transporter ZTL1 /FL=gb:AF439324.1	AF439324		gb:AF439324.1 /DB_XREF=gi:19071290 /GEN=ZTL1 /TID=Hs2Affx.1.207 /CNT=1 /FEA=FLmRNA /TIER=FL /STK=1 /NOTE=sequence(s) not in UniGene /DEF=Homo sapiens zinc transporter ZTL1 (ZTL1) mRNA, complete cds. /PROD=zinc transporter ZTL1 /FL=gb:AF439324.1	472.87	P	18.8	1028.91	P	1077.19	P	1054.47	27.56	2.23	2.06	2.41	*
207827_x_at	synuclein, alpha (non A4 component of amyloid precursor)	L36675	6622	gb:L36675.1 /DB_XREF=gi:556213 /GEN=NACP /FEA=FLmRNA /CNT=5 /TID=Hs.76930.0 /TIER=FL /STK=0 /UG=Hs.76930 /LL=6622 /DEF=Human (clone 2-4) synuclein (NACP) mRNA, complete cds. /PROD=synuclein /FL=gb:NM_007308.1 gb:L36675.1 gb:D31839.1	211.72	P	22.41	623.49	P	507.07	P	563.33	62.91	2.66	2.05	3.43	*
208853_s_at	calnexin	L18887	821	gb:L18887.1 /DB_XREF=gi:306480 /FEA=FLmRNA /CNT=288 /TID=Hs.155560.0 /TIER=FL /STK=0 /UG=Hs.155560 /LL=821 /UG_GENE=CANX /DEF=Human calnexin mRNA, complete cds. /PROD=calnexin /FL=gb:L18887.1 gb:L10284.1 gb:M94859.1 gb:NM_001746.1 gb:BC003552.1 gb:M98452.1	2397.19	P	35.26	5038.7	P	5228.78	P	5135.24	106.69	2.14	2.05	2.23	*
209806_at	histone 1, H2bk	BC000893	85236	gb:BC000893.1 /DB_XREF=gi:12654150 /FEA=FLmRNA /CNT=48 /TID=Hs.247817.0 /TIER=FL /STK=0 /UG=Hs.247817 /LL=8339 /UG_GENE=H2BFA /DEF=Homo sapiens, H2B histone family, member A, clone MGC:5132, mRNA, complete cds. /PROD=H2B histone family, member A /FL=gb:BC000893.1	2110.33	P	96.26	4748.18	P	5775.1	P	5253.59	521.83	2.49	2.05	2.95	*
212801_at	citron (rho-interacting, serine/threonine kinase 21)	AI861788	11113	gb:AI861788 /DB_XREF=gi:5525907 /DB_XREF=tz91d04.x1 /CLONE=IMAGE:2295943 /FEA=mRNA /CNT=98 /TID=Hs.15767.0 /TIER=Stack /STK=13 /UG=Hs.15767 /LL=11113 /UG_GENE=CIT /UG_TITLE=citron (rho-interacting, serinethreonine kinase 21)	223.73	P	26.27	536.27	P	579.39	P	556.83	25.58	2.49	2.05	3.12	*
213677_s_at	PMS1 postmeiotic segregation increased 1 (S. cerevisiae)	BG434893	5378	gb:BG434893 /DB_XREF=gi:13341399 /DB_XREF=602507842F1 /CLONE=IMAGE:4604891 /FEA=EST /CNT=30 /TID=Hs.111749.1 /TIER=Stack /STK=19 /UG=Hs.111749 /LL=5378 /UG_GENE=PMS1 /UG_TITLE=postmeiotic segregation increased (S. cerevisiae) 1	524.5	P	13.43	1235.76	P	1710.54	P	1471.64	238.62	2.81	2.05	3.57	*
219467_at	hypothetical protein FLJ20125	NM_017676	54826	gb:NM_017676.1 /DB_XREF=gi:8923123 /GEN=FLJ20125 /FEA=FLmRNA /CNT=30 /TID=Hs.24088.0 /TIER=FL+Stack /STK=16 /UG=Hs.24088 /LL=54826 /DEF=Homo sapiens hypothetical protein FLJ20125 (FLJ20125), mRNA. /PROD=hypothetical protein FLJ20125 /FL=gb:NM_017676.1	207	P	18.06	476.24	P	514.82	P	495.59	21.57	2.39	2.05	2.84	*
228551_at	hypothetical protein MGC24039	AL137364	160518	gb:AL137364.1 /DB_XREF=gi:6807885 /FEA=mRNA /CNT=30 /TID=Hs.30957.0 /TIER=Stack /STK=15 /UG=Hs.30957 /UG_TITLE=Homo sapiens mRNA; cDNA DKFZp434E0626 (from clone DKFZp434E0626) /DEF=Homo sapiens mRNA; cDNA DKFZp434E0626 (from clone DKFZp434E0626).	184.57	P	12.07	649.9	P	451.18	P	550.49	102.23	2.98	2.05	3.99	*
238756_at	hypothetical protein LOC283431	AI860012	283431	gb:AI860012 /DB_XREF=gi:5513628 /DB_XREF=wm22g09.x1 /CLONE=IMAGE:2436736 /FEA=EST /CNT=8 /TID=Hs.41294.0 /TIER=ConsEnd /STK=0 /UG=Hs.41294 /UG_TITLE=ESTs	72.37	P	5.62	1265.47	P	422.58	P	843.91	422.85	11.66	2.05	21.66	*
201211_s_at	DEAD (Asp-Glu-Ala-Asp) box polypeptide 3, X-linked	AF061337	1654	gb:AF061337.1 /DB_XREF=gi:3523149 /GEN=DDX3 /FEA=FLmRNA /CNT=278 /TID=Hs.147916.0 /TIER=FL /STK=0 /UG=Hs.147916 /LL=1654 /DEF=Homo sapiens DEAD box RNA helicase DDX3 (DDX3) mRNA, complete cds. /PROD=DEAD box RNA helicase DDX3 /FL=gb:U50553.1 gb:NM_001356.2 gb:AF000982.1 gb:AF061337.1	450.43	P	27.24	1583.93	P	1089.88	P	1336.92	248.52	2.97	2.04	3.96	*
201397_at	phosphoglycerate dehydrogenase	NM_006623	26227	gb:NM_006623.1 /DB_XREF=gi:5729973 /GEN=PHGDH /FEA=FLmRNA /CNT=473 /TID=Hs.3343.0 /TIER=FL+Stack /STK=112 /UG=Hs.3343 /LL=26227 /DEF=Homo sapiens phosphoglycerate dehydrogenase (PHGDH), mRNA. /PROD=phosphoglycerate dehydrogenase /FL=gb:AF171237.1 gb:BC001349.1 gb:AF006043.1 gb:BC000303.1 gb:NM_006623.1	1325.72	P	45.06	5460.44	P	3385.07	P	4422.24	1041.81	3.34	2.04	4.65	*
[truncated: 3,210 more rows]

## Sheet: PDTC vs NTHY_GENE ONTOLOGY
Comparison of the gene expression profiles of the two PDTC cancer cell lines with normal thyroid: 10 more over- and underexpressed genes in the 10 main categories according to gene ontology clustering
PDTC VS NTHY
[truncated: 191 more rows]

## Sheet: ATC vs NTHY
COMPARISON OF ATC AND NORMAL THYROID ARRAY DATA
[truncated: 3,368 more rows]

## Sheet: ATC vs NTHY_ GENE ONTOLOGY
Comparison of the gene expression profiles of the three ATC cancer cell lines with normal thyroid: 10 more over- and underexpressed genes in the 10 main categories according to gene ontology clustering.
[truncated: 226 more rows]

[truncated: 2 more sheets: PDTC vs ATC, PDTC vs ATC_GENE ONTOLOGY]
