# Supplementary material for: Poorly differentiated and anaplastic thyroid carcinomas: chromosomal and oligo-array profile of five new cell lines
Source: Br J Cancer. 2007 Apr 3;96(8):1237–45. doi: 10.1038/sj.bjc.6603578 (PMC2360140; doi:10.1038/sj.bjc.6603578)
Supplement: Supplementary Data 2 [file 6603578x2.xls]

## Sheet: Final Score 
	Gains		Losses
Band	Total	Total (%)	Total	Total (%)		T235CL	T235P	T238CL	T238P	T241CL	T241P	T243CL	T243P	T351CL	T351P
1p36	6	120	1	-20			L	G	G	G	G			G	G
1p35	7	140	1	-20			L	G	G	G	G	G		G	G
1p34	6	120	1	-20			L	G	G	G		G		G	G
1p33	6	120	2	-40		L	L	G	G	G		G		G	G
1p32	7	140	2	-40		L	L	G	G	G	G	G		G	G
1p31	7	140	2	-40		L	L	G	G	G	G	G		G	G
1p22	7	140	1	-20			L	G	G	G	G	G		G	G
1p21	7	140	1	-20			L	G	G	G		G	G	G	G
1p13	5	100	1	-20			L		G			G	G	G	G
1p12	2	40	0	0									G	G
1p11	2	40	0	0									G	G
1q11	1	20	0	0										G
1q12	2	40	1	-20									G	G	L
1q21	4	80	0	0						G			G	G	G
1q22	3	60	0	0									G	G	G
1q23	3	60	0	0									G	G	G
1q24	4	80	0	0								G	G	G	G
1q25	4	80	0	0								G	G	G	G
1q31	4	80	1	-20		L						G	G	G	G
1q32	3	60	1	-20		L						G		G	G
1q41	3	60	1	-20		L						G		G	G
1q42	3	60	1	-20		L						G		G	G
1q43	3	60	1	-20		L						G		G	G
1q44	1	20	2	-40		L							L	G
2p25	4	80	0	0		G	G							G	G
2p24	3	60	0	0		G	G							G
2p23	3	60	0	0		G	G							G
2p22	4	80	0	0		G	G							G	G
2p21	4	80	0	0		G	G							G	G
2p16	4	80	1	-20		G	G						L	G	G
2p15	4	80	0	0		G	G							G	G
2p14	4	80	0	0		G	G							G	G
2p13	4	80	0	0		G	G							G	G
2p12	4	80	0	0		G	G							G	G
2p11	4	80	0	0		G	G							G	G
2q11	3	60	0	0			G							G	G
2q12	3	60	0	0			G							G	G
2q13	3	60	0	0			G							G	G
2q14	3	60	0	0			G							G	G
2q21	3	60	0	0			G							G	G
2q22	4	80	1	-20		G	G						L	G	G
2q23	4	80	1	-20		G	G						L	G	G
2q24	4	80	1	-20		G	G						L	G	G
2q31	4	80	1	-20		G	G						L	G	G
2q32	4	80	1	-20		G	G						L	G	G
2q33	4	80	2	-40		G	G				L		L	G	G
2q34	4	80	3	-60		G	G			L	L		L	G	G
2q35	4	80	2	-40		G	G			L	L			G	G
2q36	3	60	2	-40		G	G			L	L			G
2q37	3	60	2	-40		G	G			L	L			G
3p26	3	60	5	-100		L	L	G	G			L	L	L	G
3p25	3	60	4	-80		L	L	G	G			L		L	G
3p24	3	60	4	-80		L	L		G	G			L	L	G
3p23	3	60	3	-60		L	L		G	G				L	G
3p22	2	40	3	-60		L	L			G				L	G
3p21	2	40	3	-60		L	L			G				L	G
3p14	0	0	4	-80		L	L						L	L
3p13	0	0	2	-40									L	L
3p12	1	20	2	-40			A						L	L
3p11	3	60	0	0			A	G	G
3q11	5	100	0	0		G	A	G	G						G
3q12	5	100	0	0		G	A	G	G						G
3q13	6	120	0	0		G	A	G	G					G	G
3q21	6	120	0	0		G	A	G	G					G	G
3q22	7	140	0	0		G	A	G	G			G		G	G
3q23	8	160	0	0		G	A	G	G	G		G		G	G
3q24	8	160	0	0		A	A	G	G	G		G		G	G
3q25	8	160	0	0		A	A	G	G	G		G		G	G
3q26	8	160	0	0		A	A	G	G	G		G		G	G
3q27	8	160	0	0		A	A	G	G	G		G		G	G
3q28	8	160	0	0		A	A	G	G	G		G		G	G
3q29	7	140	0	0		A	A		G	G		G		G	G
4p16	2	40	2	-40		L				L				G	G
4p15	2	40	3	-60		L				L			L	G	G
4p14	2	40	1	-20		L								G	G
4p13	1	20	1	-20		L								G
4p12	1	20	1	-20		L								G
4p11	1	20	1	-20		L								G
4q11	2	40	3	-60		L	L		G					G	L
4q12	2	40	3	-60		L	L		G					G	L
4q13	2	40	3	-60		L	L		G					G	L
4q21	2	40	4	-80		L	L		G				L	G	L
4q22	2	40	4	-80		L	L		G				L	G	L
4q23	2	40	4	-80		L	L		G				L	G	L
4q24	2	40	4	-80		L	L		G				L	G	L
4q25	2	40	4	-80		L	L		G				L	G	L
4q26	2	40	4	-80		L	L		G				L	G	L
4q27	2	40	4	-80		L	L		G				L	G	L
4q28	3	60	4	-80		L	L		G	G			L	G	L
4q31	2	40	4	-80		L	L		G				L	G	L
4q32	2	40	5	-100		L	L		G	L			L	G	L
4q33	2	40	6	-120		L	L		G	L	L		L	G	L
4q34	2	40	6	-120		L	L		G	L	L		L	G	L
4q35	2	40	7	-140		L	L		G	L	L	L	L	G	L
5p15	7	140	0	0					G	A	A	G	G	G	G
5p14	7	140	0	0					G	A	A	G	G	G	G
5p13	8	160	0	0			G		G	A	A	G	G	G	G
5p12	9	180	0	0		G	G		G	A	A	G	G	G	G
5p11	9	180	0	0		G	G		G	G	A	G	G	G	G
5q11	8	160	0	0		G	G		G	G		G	G	G	G
5q12	7	140	0	0		G	G		G	G		G		G	G
5q13	7	140	0	0		G	G		G	G		G		G	G
5q14	7	140	0	0		G	G		G	G		G		G	G
5q15	7	140	0	0		G	G		G	G		G		G	G
5q21	7	140	0	0		G	G		G	G		G		G	G
5q22	6	120	0	0		G	G		G	G				G	G
5q23	6	120	0	0		G	G		G	G				G	G
5q31	8	160	0	0		G	G		G	G		G	G	G	G
5q32	8	160	0	0		G	G		G	G		G	G	G	G
5q33	7	140	0	0		G	G		G			G	G	G	G
5q34	6	120	0	0			G		G			G	G	G	G
5q35	5	100	0	0			G		G			G		G	G
6p25	5	100	1	-20		G	G					G	G	L	G
6p24	4	80	2	-40		G	G					G	G	L	L
6p23	5	100	2	-40		G	G	G				G	G	L	L
6p22	5	100	2	-40		G	G	G				G	G	L	L
6p21	5	100	2	-40		G	G			G		G	G	L	L
6p12	4	80	2	-40			G			G		G	G	L	L
6p11	4	80	2	-40			G			G		G	G	L	L
6q11	2	40	2	-40						G		G		L	L
6q12	2	40	2	-40						G		G		L	L
6q13	1	20	2	-40								G		L	L
6q14	1	20	2	-40								G		L	L
6q15	0	0	2	-40										L	L
6q16	0	0	2	-40										L	L
6q21	0	0	3	-60									L	L	L
6q22	0	0	3	-60								L		L	L
6q23	0	0	3	-60								L		L	L
6q24	0	0	3	-60								L		L	L
6q25	0	0	3	-60								L		L	L
6q26	0	0	4	-80				L				L		L	L
6q27	0	0	4	-80				L				L		L	L
7p22	7	140	1	-20			G	G		A	G	G	G	G	L
7p21	8	160	1	-20		G	G	G		A	G	G	G	G	L
7p15	6	120	1	-20		G	G	G				G	G	G	L
7p14	7	140	0	0		G	G	G				G	G	G	G
7p13	7	140	0	0		G	G	G				G	G	G	G
7p12	8	160	0	0		G	G	G		G		G	G	G	G
7p11	8	160	0	0		G	G	G		G		G	G	G	G
7q11	8	160	0	0		A	G	G		G		G	G	G	G
7q21	7	140	0	0		A	G			G		G	G	G	G
7q22	6	120	1	-20		A	G		L			G	G	G	G
7q31	5	100	2	-40		G			L		L	G	G	G	G
7q32	3	60	1	-20					L				G	G	G
7q33	2	40	0	0									G	G
7q34	2	40	0	0									G	G
7q35	2	40	0	0									G	G
7q36	2	40	0	0									G	G
8p23	2	40	3	-60			L			L		G	L	G
8p22	2	40	2	-40		L				L		G		G
8p21	3	60	2	-40		L				L		G		G	G
8p12	3	60	1	-20						L		G		G	G
8p11	3	60	1	-20						L		G		G	G
8q11	5	100	1	-20			G			L		G	G	G	G
8q12	6	120	1	-20		G	G			L		G	G	G	G
8q13	6	120	1	-20		G	G			L		G	G	G	G
8q21	6	120	1	-20		G	G			L		G	G	G	G
8q22	6	120	0	0		G	G					G	G	G	G
8q23	6	120	0	0		G	G					G	G	G	G
8q24	6	120	0	0		G	G					G	G	G	G
9p24	4	80	2	-40			G				G	G	L	L	G
9p23	3	60	2	-40			A					G	L	L	G
9p22	3	60	2	-40			A					G	L	L	G
9p21	3	60	3	-60			A			L	L	G		L	G
9p13	3	60	2	-40			A				L	G		L	G
9p12	1	20	2	-40							L	G		L
9p11	2	40	1	-20			G					G		L
9q11	3	60	1	-20			G					G		L	G
9q12	3	60	1	-20			G					G		L	G
9q13	2	40	1	-20								G		L	G
9q21	2	40	1	-20						G		G		L
9q22	3	60	1	-20						G		G	G	L
9q31	3	60	1	-20						G		G	G	L
9q32	2	40	1	-20								G	G	L
9q33	2	40	1	-20			G					G		L
9q34	3	60	1	-20			G					G	G	L
10p15	2	40	2	-40		L	L					G		G
10p14	2	40	2	-40		L	L					G		G
10p13	2	40	2	-40		L	L					G		G
10p12	2	40	2	-40		L	L					G		G
10p11	3	60	1	-20			L					G		G	G
10q11	4	80	0	0								G	G	G	G
10q21	4	80	0	0								G	G	G	G
10q22	5	100	0	0		G						G	G	G	G
10q23	5	100	0	0		G						G	G	G	G
10q24	4	80	0	0		G						G	G	G
10q25	3	60	0	0		G							G	G
10q26	3	60	0	0		G							G	G
11p15	2	40	3	-60				G	G				L	L	L
11p14	2	40	3	-60				G	G				L	L	L
11p13	2	40	3	-60				G	G				L	L	L
11p12	2	40	2	-40				G	G					L	L
11p11	1	20	2	-40				G						L	L
11q11	2	40	2	-40				G				G		L	L
11q12	5	100	2	-40		G	G	G				G	G	L	L
11q13	5	100	2	-40		G	G	G				G	G	L	L
11q14	3	60	3	-60			L	G				G	G	L	L
11q21	3	60	4	-80		L	L	G				G	G	L	L
11q22	3	60	5	-100		L	L	G		L		G	G	L	L
11q23	3	60	5	-100		L	L	G		L		G	G	L	L
11q24	1	20	3	-60						L			G	L	L
11q25	1	20	3	-60						L			G	L	L
12p13	5	100	3	-60		A	A			L	L	G	G	L	G
12p12	5	100	3	-60		A	A			L	L	G	G	L	G
12p11	5	100	2	-40		A	A				L	G	G	L	G
12q11	4	80	1	-20			A					G	G	L	G
12q12	4	80	1	-20			A					G	G	L	G
12q13	3	60	1	-20								G	G	L	G
12q14	3	60	1	-20								G	G	L	G
12q15	3	60	1	-20								G	G	L	G
12q21	3	60	1	-20								G	G	L	G
12q22	3	60	1	-20								G	G	L	G
12q23	3	60	1	-20								G	G	L	G
12q24	3	60	1	-20								G	G	L	G
13p11	0	0	2	-40										L	L
13q11	0	0	3	-60							L			L	L
13q12	0	0	4	-80						L	L			L	L
13q13	0	0	4	-80						L	L			L	L
13q14	1	20	3	-60				G			L			L	L
13q21	2	40	4	-80				G		G	L		L	L	L
13q22	3	60	2	-40				G		G		G		L	L
13q31	3	60	3	-60				G		G		G	L	L	L
13q32	3	60	3	-60				G		G		G	L	L	L
13q33	3	60	3	-60				G		G		G	L	L	L
13q34	4	80	3	-60				G	G	G		G	L	L	L
14p11	0	0	0	0
14q11	5	100	0	0						A	A		G	G	G
14q12	6	120	0	0					G	A	A		G	G	G
14q13	6	120	0	0					G	A	A		G	G	G
14q21	6	120	0	0					G	A	A		G	G	G
14q22	6	120	0	0					G	A	A		G	G	G
14q23	6	120	0	0					G	A	A		G	G	G
14q24	6	120	0	0					G	A	A		G	G	G
14q31	5	100	0	0					G	A	A		G		G
14q32	5	100	0	0					G	A	A		G		G
15p11	0	0	0	0
15q11	0	0	1	-20										L
15q12	0	0	1	-20										L
15q13	0	0	1	-20										L
15q14	0	0	1	-20										L
15q15	1	20	1	-20										L	G
15q21	2	40	1	-20							G			L	G
15q22	4	80	0	0						G	G			G	G
15q23	4	80	0	0						G	G			G	G
15q24	3	60	0	0						G	G			G
15q25	2	40	0	0							G			G
15q26	2	40	1	-20							G	L		G
16p13	2	40	0	0									G	G
16p12	2	40	0	0									G	G
16p11	3	60	0	0									G	G	G
16q11	2	40	0	0						G				G
16q12	2	40	0	0						G				G
16q13	2	40	0	0						G				G
16q21	2	40	0	0			G							G
16q22	4	80	0	0		G	G					G		G
16q23	4	80	0	0		G	G					G		G
16q24	3	60	0	0		G	G							G
17p13	2	40	5	-100		L	L	G		L			G	L	L
17p12	3	60	5	-100		L	L	G		L		G	G	L	L
17p11	3	60	4	-80			L	G		L		G	G	L	L
17q11	1	20	3	-60						L			G	L	L
17q12	1	20	3	-60						L			G	L	L
17q21	1	20	3	-60						L			G	L	L
17q22	1	20	2	-40									G	L	L
17q23	1	20	2	-40									G	L	L
17q24	1	20	2	-40									G	L	L
17q25	1	20	2	-40									G	L	L
18p11	5	100	2	-40		L	L	G	A				G	G	G
18q11	5	100	2	-40		L	L	G	A				G	G	G
18q12	4	80	2	-40		L	L	G	A					G	G
18q21	3	60	3	-60		L	L	A	A					L	G
18q22	2	40	3	-60		L	L	G	A					L
18q23	2	40	2	-40		L	L	G	A
19p13	2	40	0	0			G							G
19p12	2	40	0	0							G			G
19p11	2	40	0	0							G			G
19q11	2	40	0	0							G			G
19q12	3	60	0	0					G		G			G
19q13	4	80	0	0				G	G		G			G
20p13	7	140	1	-20		A	G		G		A	G	G	L	G
20p12	9	180	1	-20		A	G	G	G	G	A	G	G	L	G
20p11	9	180	1	-20		A	G	G	G	A	A	G	G	L	G
20q11	9	180	0	0		A	G	G	G	A	A	G	G	G
20q12	9	180	0	0		A	G	G	G	A	A	G	G	G
20q13	9	180	0	0		A	G		G	A	A	G	G	G	G
21p11	1	20	0	0										G
21q11	3	60	0	0								G		G	G
21q21	3	60	0	0								G		G	G
21q22	3	60	0	0								G		G	G
22p11	1	20	0	0										G
22q11	2	40	0	0								G		G
22q12	2	40	0	0								G		G
22q13	1	20	0	0										G
Xp22	0	0	8	-160		L	L	L	L	L	L	L	L
Xp21	0	0	8	-160		L	L	L	L	L	L	L	L
Xp11	0	0	8	-160		L	L	L	L	L	L	L	L
Xq11	0	0	6	-120				L	L	L	L	L	L
Xq12	0	0	6	-120				L	L	L	L	L	L
Xq13	0	0	6	-120				L	L	L	L	L	L
Xq21	0	0	6	-120				L	L	L	L	L	L
Xq22	0	0	5	-100					L	L	L	L	L
Xq23	0	0	4	-80						L	L	L	L
Xq24	0	0	4	-80						L	L	L	L
Xq25	0	0	4	-80						L	L	L	L
Xq26	0	0	4	-80						L	L	L	L
Xq27	0	0	4	-80						L	L	L	L
Xq28	0	0	4	-80						L	L	L	L
Yp11	0	0	2	-40								L	L
Yq11	0	0	2	-40								L	L
Yq21	0	0	2	-40								L	L
Yq22	0	0	2	-40								L	L
